# Supplementary material for: Characterizing chlorotriazine effects in cancer-relevant high-throughput screening assays
Source: Front Toxicol. 2025 Oct 3;7:1682439. doi: 10.3389/ftox.2025.1682439 (PMC12531184; doi:10.3389/ftox.2025.1682439)
Supplement: Supplementary file 4 [file Supplementaryfile3.xlsx]

## Sheet: Contents
Supplementary File with supporting data for Karmaus and Charlton "Characterizing Chlorotriazine Effects in Cancer-Relevant High-Throughput Screening Assays"
Worksheets content summary
"All_chlorotriazine_testing" - contains all ToxCast testing results for the five evaluated chlorotriazines as retrieved from invitrodb v4.2 (see tcpl documentation for field definitions; Feshuk et al. 2023)
"KCC_assay_data" - contains ToxCast testing results for the five evaluated chlorotriazines for only KCC-mapped assays, as retrieved from invitrodb v4.2 (see tcpl documentation for field definitions; Feshuk et al. 2023)
"All_venn_aeids" - contains the identify of aeid (assay endpoint ID) for all segments of the 5-way venn diagram for active assay endpoints in KCC-mapped assays (Figure 1)
"4way_venn_aeids" - contains the identity of aeid (assay endpoint ID) for all segments of the 4-way venn diagram for active assay endpoints in KCC-mapped assays (Figure 1)

## Sheet: All_chlorotriazine_testing
m5id	m4id	spid	chid	casn	chnm	dsstox_substance_id	aeid	aenm	bmad	coff	resp_max	resp_min	max_mean	max_mean_conc	min_mean	min_mean_conc	max_med	max_med_conc	min_med	min_med_conc	max_med_diff	max_med_diff_conc	conc_max	conc_min	nconc	npts	nrep	nflg	modl	model_type	fitc	hitcall	hitc	bmr	tp	top_over_cutoff	p	ga	er	caikwt	mll	ac50	top	ac5	ac10	ac20	acc	a	b
13421339	11745006	TX000814	23990	21725-46-2	Cyanazine	DTXSID1023990	916	LTEA_HepaRG_ABCB1	0.126465	0.379395	0.994045	-1.03122	0.571156	31.6228	-0.704467	0.1	0.571156	31.6228	-0.704467	0.1	-0.704467	0.1	100	0.0316228	8	16	2	3	poly1	2	15	0.190298	FALSE	14.5009	NA	1.27927	NA	NA	-0.748471	0.657157	-14.071	50	0.485349	5	10	20	78.1695	0.00485349	NA
13421475	11745142	TX001534	21268	122-34-9	Simazine	DTXSID4021268	916	LTEA_HepaRG_ABCB1	0.126465	0.379395	0.379289	-1.37447	0.312988	100	-0.826955	10	0.312988	100	-0.826955	10	-0.826955	10	100	0.0316228	8	16	2	2	gnls	2	15	0.238607	FALSE	14.5009	-0.351579	0.907854	1.47905	0.579893	-1.85682	0.26818	0.56853	0.564175	-0.344435	0.0780604	0.129267	0.223241	NA	NA	NA
13421487	11745154	TX001546	20112	1912-24-9	Atrazine	DTXSID9020112	916	LTEA_HepaRG_ABCB1	0.126465	0.379395	0.634178	-0.138938	0.548671	100	-0.0087102	1	0.548671	100	-0.0087102	1	0.548671	100	100	0.0316228	8	16	2	2	poly2	2	41	0.970922	TRUE	14.5009	NA	1.44638	NA	NA	-2.44427	6.39414e-06	12.5239	21.173	0.54875	1.85518	3.75611	7.71	31.7259	-2.36301	-157.897
13421490	11745157	TX001549	21196	139-40-2	Propazine	DTXSID3021196	916	LTEA_HepaRG_ABCB1	0.126465	0.379395	0.826338	-0.163958	0.778662	100	-0.112828	0.1	0.778662	100	-0.112828	0.1	0.778662	100	100	0.0316228	8	16	2	0	exp4	2	41	0.999057	TRUE	14.5009	0.789756	2.08162	NA	19.8211	-2.45701	6.58047e-08	13.4423	19.8211	0.789756	1.46677	3.01287	6.38097	18.7213	NA	NA
13422202	11745869	TX009882	27608	5915-41-3	Terbuthylazine	DTXSID4027608	916	LTEA_HepaRG_ABCB1	0.126465	0.379395	0.804347	-0.109053	0.710383	100	-0.101831	0.1	0.710383	100	-0.101831	0.1	0.710383	100	100	0.0316228	8	16	2	0	exp5	2	41	0.999995	TRUE	14.5009	0.707956	1.86601	1.69295	7.02046	-2.50846	1.48753e-09	14.7197	7.02046	0.707956	1.50814	2.30727	3.59424	7.4569	NA	NA
13422429	11746096	TX000814	23990	21725-46-2	Cyanazine	DTXSID1023990	918	LTEA_HepaRG_ABCB11	0.187084	0.561253	0.616185	-0.894813	0.350339	31.6228	-0.455226	0.1	0.350339	31.6228	-0.455226	0.1	-0.455226	0.1	100	0.0316228	8	16	2	1	poly1	2	13	0.0204343	FALSE	12.9906	NA	0.112129	NA	NA	-1.08591	0.727327	-9.13098	50	-0.0629326	5	10	20	NA	-0.000629326	NA
13422565	11746232	TX001534	21268	122-34-9	Simazine	DTXSID4021268	918	LTEA_HepaRG_ABCB11	0.187084	0.561253	0.261427	-1.19278	0.233058	31.6228	-0.602552	10	0.233058	31.6228	-0.602552	10	-0.602552	10	100	0.0316228	8	16	2	2	poly1	2	13	0.000206275	FALSE	12.9906	NA	0.229193	NA	NA	-1.73495	0.641891	-1.22917	50	0.128635	5	10	20	NA	0.00128635	NA
13422577	11746244	TX001546	20112	1912-24-9	Atrazine	DTXSID9020112	918	LTEA_HepaRG_ABCB11	0.187084	0.561253	0.492181	-0.131235	0.379529	31.6228	-0.031987	100	0.379529	31.6228	-0.031987	100	0.379529	31.6228	100	0.0316228	8	16	2	0	exp4	2	13	2.29026e-17	FALSE	12.9906	0.182023	0.324316	NA	0.0222213	-2.07326	0.00660605	7.09032	0.0222213	0.182023	0.00164439	0.0033777	0.00715365	NA	NA	NA
13422580	11746247	TX001549	21196	139-40-2	Propazine	DTXSID3021196	918	LTEA_HepaRG_ABCB11	0.187084	0.561253	0.257823	-1.14347	0.148478	10	-1.07434	100	0.148478	10	-1.07434	100	-1.07434	100	100	0.0316228	8	16	2	2	poly2	2	41	0.994852	TRUE	12.9906	NA	1.92001	NA	NA	-2.17889	9.85518e-06	9.07154	73.2903	-1.07761	29.9713	38.0431	49.7433	74.6171	-0.0326151	-15.9495
13423292	11746959	TX009882	27608	5915-41-3	Terbuthylazine	DTXSID4027608	918	LTEA_HepaRG_ABCB11	0.187084	0.561253	0.260219	-0.95139	0.151	0.0316228	-0.776658	100	0.151	0.0316228	-0.776658	100	-0.776658	100	100	0.0316228	8	16	2	1	poly1	2	15	0.767304	FALSE	12.9906	NA	1.30447	NA	NA	-1.75536	0.00386571	2.57626	50	-0.732138	5	10	20	76.6594	-0.00732138	NA
13423519	11747186	TX000814	23990	21725-46-2	Cyanazine	DTXSID1023990	920	LTEA_HepaRG_ABCC2	0.143055	0.429165	0.876361	-0.348416	0.784786	31.6228	-0.0740286	0.0316228	0.784786	31.6228	-0.0740286	0.0316228	0.784786	31.6228	100	0.0316228	8	16	2	0	exp4	2	41	0.993267	TRUE	14.4915	0.777264	1.81111	NA	5.91934	-1.75482	0.000197841	0.594437	5.91934	0.777264	0.438035	0.899758	1.9056	6.85996	NA	NA
13423655	11747322	TX001534	21268	122-34-9	Simazine	DTXSID4021268	920	LTEA_HepaRG_ABCC2	0.143055	0.429165	0.611298	-0.488213	0.236195	100	-0.141376	10	0.236195	100	-0.141376	10	0.236195	100	100	0.0316228	8	16	2	1	poly1	2	15	0.121678	FALSE	14.4915	NA	1.21989	NA	NA	-2.03475	0.369541	3.13763	50	0.523534	5	10	20	81.9746	0.00523534	NA
13423667	11747334	TX001546	20112	1912-24-9	Atrazine	DTXSID9020112	920	LTEA_HepaRG_ABCC2	0.143055	0.429165	0.667831	-0.167054	0.536118	100	-0.125216	3.16228	0.536118	100	-0.125216	3.16228	0.536118	100	100	0.0316228	8	16	2	0	exp4	2	15	0.863387	FALSE	14.4915	0.631153	1.47065	NA	33.7211	-2.24826	0.000175126	10.325	33.7211	0.631153	2.49538	5.12571	10.8558	55.428	NA	NA
13423670	11747337	TX001549	21196	139-40-2	Propazine	DTXSID3021196	920	LTEA_HepaRG_ABCC2	0.143055	0.429165	0.569325	-0.120287	0.558609	100	-0.0595018	0.0316228	0.558609	100	-0.0595018	0.0316228	0.558609	100	100	0.0316228	8	16	2	2	hill	2	42	0.974022	TRUE	14.4915	0.592763	1.3812	0.960642	9.77414	-2.93671	1.77173e-09	20.8176	9.77414	0.592763	0.455968	0.992523	2.30862	26.6737	NA	NA
13424382	11748049	TX009882	27608	5915-41-3	Terbuthylazine	DTXSID4027608	920	LTEA_HepaRG_ABCC2	0.143055	0.429165	0.766009	-0.0845611	0.739003	100	-0.0421494	0.0316228	0.739003	100	-0.0421494	0.0316228	0.739003	100	100	0.0316228	8	16	2	0	exp4	2	41	0.999988	TRUE	14.4915	0.672939	1.56802	NA	4.01128	-2.70133	1.30943e-10	16.2376	4.01128	0.672939	0.296837	0.609727	1.29134	5.87624	NA	NA
13424609	11748276	TX000814	23990	21725-46-2	Cyanazine	DTXSID1023990	922	LTEA_HepaRG_ABCC3	0.166911	0.500734	0.437365	-0.49472	0.271938	1	-0.24899	0.316228	0.271938	1	-0.24899	0.316228	0.271938	1	100	0.0316228	8	16	2	1	poly1	2	13	0.0283176	FALSE	6.47071	NA	0.492805	NA	NA	-1.34953	0.570272	-3.62028	50	-0.246765	5	10	20	NA	-0.00246765	NA
13424745	11748412	TX001534	21268	122-34-9	Simazine	DTXSID4021268	922	LTEA_HepaRG_ABCC3	0.166911	0.500734	0.662986	-0.706994	0.303617	100	-0.469831	10	0.303617	100	-0.469831	10	-0.469831	10	100	0.0316228	8	16	2	0	gnls	2	13	0.0118512	FALSE	6.47071	-0.349341	0.692304	1.92332	0.671551	-1.93324	0.161264	3.19181	0.666215	-0.34666	0.144671	0.213307	0.324994	NA	NA	NA
13424757	11748424	TX001546	20112	1912-24-9	Atrazine	DTXSID9020112	922	LTEA_HepaRG_ABCC3	0.166911	0.500734	0.457815	-0.20548	0.26935	0.316228	-0.114144	3.16228	0.26935	0.316228	-0.114144	3.16228	0.26935	0.316228	100	0.0316228	8	16	2	1	poly1	2	13	3.48233e-06	FALSE	6.47071	NA	0.164764	NA	NA	-2.05166	0.659018	6.47598	50	-0.0825031	5	10	20	NA	-0.000825031	NA
13424760	11748427	TX001549	21196	139-40-2	Propazine	DTXSID3021196	922	LTEA_HepaRG_ABCC3	0.166911	0.500734	0.162081	-0.107724	0.119302	100	-0.0914976	0.0316228	0.119302	100	-0.0914976	0.0316228	0.119302	100	100	0.0316228	8	16	2	1	pow	2	13	4.73218e-10	FALSE	6.47071	NA	0.238131	7.42036	NA	-2.98737	0.240226	22.0995	91.0819	0.119241	66.7832	73.3222	80.5015	NA	1.7207e-16	NA
13425472	11749139	TX009882	27608	5915-41-3	Terbuthylazine	DTXSID4027608	922	LTEA_HepaRG_ABCC3	0.166911	0.500734	0.109714	-0.144565	0.0705409	0.316228	-0.04032	100	0.0705409	0.316228	-0.04032	100	0.0705409	0.316228	100	0.0316228	8	16	2	1	poly1	2	13	5.45791e-13	FALSE	6.47071	NA	0.0627606	NA	NA	-2.79691	0.66799	18.7231	50	-0.0314264	5	10	20	NA	-0.000314264	NA
13425699	11749366	TX000814	23990	21725-46-2	Cyanazine	DTXSID1023990	924	LTEA_HepaRG_ABCG2	0.200878	0.602635	0.895602	-0.71238	0.749463	31.6228	-0.530288	0.1	0.749463	31.6228	-0.530288	0.1	0.749463	31.6228	100	0.0316228	8	16	2	1	poly2	2	15	0.773475	FALSE	6.44806	NA	1.27017	NA	NA	-1.26935	0.0492292	-5.62412	12.3062	0.765449	1.09028	2.20557	4.51864	21.726	-3.52939	-99.4407
13425835	11749502	TX001534	21268	122-34-9	Simazine	DTXSID4021268	924	LTEA_HepaRG_ABCG2	0.200878	0.602635	0.746817	-0.63143	0.571288	31.6228	-0.176821	10	0.571288	31.6228	-0.176821	10	0.571288	31.6228	100	0.0316228	8	16	2	2	pow	2	15	0.392926	FALSE	6.44806	NA	1.11834	0.355303	NA	-1.90655	0.024045	0.00847678	14.2151	0.673953	0.0217895	0.153284	1.07832	72.9936	0.131227	NA
13425847	11749514	TX001546	20112	1912-24-9	Atrazine	DTXSID9020112	924	LTEA_HepaRG_ABCG2	0.200878	0.602635	0.788617	-0.0824739	0.549072	31.6228	-0.0490971	1	0.549072	31.6228	-0.0490971	1	0.549072	31.6228	100	0.0316228	8	16	2	1	exp4	2	15	0.151287	FALSE	6.44806	0.556489	0.923426	NA	6.20114	-1.96553	6.86238e-05	5.50665	6.20114	0.556489	0.458888	0.942592	1.99632	NA	NA	NA
13425850	11749517	TX001549	21196	139-40-2	Propazine	DTXSID3021196	924	LTEA_HepaRG_ABCG2	0.200878	0.602635	0.531209	-0.224089	0.502955	31.6228	-0.12479	0.0316228	0.502955	31.6228	-0.12479	0.0316228	0.502955	31.6228	100	0.0316228	8	16	2	0	exp4	2	13	2.26267e-06	FALSE	6.44806	0.47769	0.792669	NA	4.75746	-2.84029	2.72725e-09	18.1941	4.75746	0.47769	0.352055	0.723149	1.53156	NA	NA	NA
13426562	11750229	TX009882	27608	5915-41-3	Terbuthylazine	DTXSID4027608	924	LTEA_HepaRG_ABCG2	0.200878	0.602635	0.670077	-0.115051	0.598297	100	-0.021321	0.1	0.598297	100	-0.021321	0.1	0.598297	100	100	0.0316228	8	16	2	1	exp4	2	15	0.227446	FALSE	6.44806	0.571982	0.949135	NA	3.08952	-2.12164	4.67871e-07	8.74903	3.08952	0.571982	0.228626	0.469617	0.994604	NA	NA	NA
13426789	11750456	TX000814	23990	21725-46-2	Cyanazine	DTXSID1023990	926	LTEA_HepaRG_ACLY	0.116699	0.350097	0.470002	-0.961415	-0.0284964	31.6228	-0.676232	0.1	-0.0284964	31.6228	-0.676232	0.1	-0.676232	0.1	100	0.0316228	8	16	2	3	exp4	2	15	0.306512	FALSE	6.46956	-0.31158	0.889984	NA	0.0191166	-1.13975	0.131688	-8.16074	0.0191166	-0.31158	0.00141464	0.00290578	0.00615416	NA	NA	NA
13426925	11750592	TX001534	21268	122-34-9	Simazine	DTXSID4021268	926	LTEA_HepaRG_ACLY	0.116699	0.350097	0.261361	-1.34839	0.162111	100	-0.742625	10	0.162111	100	-0.742625	10	-0.742625	10	100	0.0316228	8	16	2	2	gnls	2	15	0.488001	FALSE	6.46956	-0.355337	0.915093	1.3675	0.444556	-2.28215	0.0208741	5.20058	0.384984	-0.320371	0.0476748	0.0819937	0.146915	NA	NA	NA
13426937	11750604	TX001546	20112	1912-24-9	Atrazine	DTXSID9020112	926	LTEA_HepaRG_ACLY	0.116699	0.350097	0.178755	-0.228121	0.0883743	0.316228	-0.130714	3.16228	0.0883743	0.316228	-0.130714	3.16228	-0.130714	3.16228	100	0.0316228	8	16	2	1	poly1	2	13	2.25437e-05	FALSE	6.46956	NA	0.200674	NA	NA	-2.30855	0.649058	11.4758	50	0.0702554	5	10	20	NA	0.000702554	NA
13426940	11750607	TX001549	21196	139-40-2	Propazine	DTXSID3021196	926	LTEA_HepaRG_ACLY	0.116699	0.350097	0.21102	-0.159602	0.158337	100	-0.0904171	1	0.158337	100	-0.0904171	1	0.158337	100	100	0.0316228	8	16	2	1	poly1	2	13	2.18402e-06	FALSE	6.46956	NA	0.385479	NA	NA	-2.74489	0.155958	17.5965	50	0.134955	5	10	20	NA	0.00134955	NA
13427652	11751319	TX009882	27608	5915-41-3	Terbuthylazine	DTXSID4027608	926	LTEA_HepaRG_ACLY	0.116699	0.350097	0.17295	-0.195966	0.0944919	100	-0.131761	3.16228	0.0944919	100	-0.131761	3.16228	-0.131761	3.16228	100	0.0316228	8	16	2	0	exp4	2	13	0	FALSE	6.46956	-0.0666094	0.19026	NA	0.0338189	-2.72751	0.138537	16.9853	0.0338189	-0.0666094	NA	NA	NA	NA	NA	NA
13427879	11751546	TX000814	23990	21725-46-2	Cyanazine	DTXSID1023990	928	LTEA_HepaRG_ACOX1	0.134819	0.404457	0.380252	-1.24772	0.072045	31.6228	-0.799536	0.1	0.072045	31.6228	-0.799536	0.1	-0.799536	0.1	100	0.0316228	8	16	2	2	exp4	2	13	0.061703	FALSE	15.8432	-0.256658	0.634575	NA	0.0145877	-0.920118	0.461048	-11.477	0.0145877	-0.256658	0.0010795	0.00221738	0.00469621	NA	NA	NA
13428015	11751682	TX001534	21268	122-34-9	Simazine	DTXSID4021268	928	LTEA_HepaRG_ACOX1	0.134819	0.404457	0.197821	-1.36281	0.0922583	0.0316228	-0.784711	10	0.0922583	0.0316228	-0.784711	10	-0.784711	10	100	0.0316228	8	16	2	0	gnls	2	13	0.0420289	FALSE	15.8432	-0.298917	0.735744	2.18909	0.763525	-2.03626	0.291698	3.11676	0.760403	-0.297577	0.198488	0.279205	0.404279	NA	NA	NA
13428027	11751694	TX001546	20112	1912-24-9	Atrazine	DTXSID9020112	928	LTEA_HepaRG_ACOX1	0.134819	0.404457	0.304129	-0.264958	0.202182	0.316228	-0.0800758	0.1	0.202182	0.316228	-0.0800758	0.1	0.202182	0.316228	100	0.0316228	8	16	2	1	poly1	2	13	4.78479e-05	FALSE	15.8432	NA	0.233188	NA	NA	-2.24579	0.643175	9.58731	50	0.0943143	5	10	20	NA	0.000943143	NA
13428030	11751697	TX001549	21196	139-40-2	Propazine	DTXSID3021196	928	LTEA_HepaRG_ACOX1	0.134819	0.404457	-0.0211056	-0.348252	-0.0382555	1	-0.253619	100	-0.0382555	1	-0.253619	100	-0.253619	100	100	0.0316228	8	16	2	0	exp4	2	13	0	FALSE	15.8432	-0.141495	0.34984	NA	0.00316228	-2.59069	0.000107502	15.7017	0.00316228	-0.141495	NA	NA	NA	NA	NA	NA
13428742	11752409	TX009882	27608	5915-41-3	Terbuthylazine	DTXSID4027608	928	LTEA_HepaRG_ACOX1	0.134819	0.404457	0.22838	-0.17407	0.0610268	0.316228	-0.0820403	3.16228	0.0610268	0.316228	-0.0820403	3.16228	-0.0820403	3.16228	100	0.0316228	8	16	2	1	poly1	2	13	8.53154e-06	FALSE	15.8432	NA	0.0477916	NA	NA	-2.21625	0.728147	10.1832	50	-0.0193296	5	10	20	NA	-0.000193296	NA
13428969	11752636	TX000814	23990	21725-46-2	Cyanazine	DTXSID1023990	930	LTEA_HepaRG_ADK	0.166018	0.498053	0.459461	-1.11433	0.120189	31.6228	-0.728066	0.1	0.120189	31.6228	-0.728066	0.1	-0.728066	0.1	100	0.0316228	8	16	2	0	exp4	2	13	0.00254648	FALSE	14.4948	-0.204504	0.410607	NA	0.0164241	-0.968375	0.624272	-10.6141	0.0164241	-0.204504	0.00121539	0.00249651	0.00528737	NA	NA	NA
13429105	11752772	TX001534	21268	122-34-9	Simazine	DTXSID4021268	930	LTEA_HepaRG_ADK	0.166018	0.498053	0.20951	-1.27986	0.0724448	31.6228	-0.681403	10	0.0724448	31.6228	-0.681403	10	-0.681403	10	100	0.0316228	8	16	2	0	exp4	2	13	6.49183e-08	FALSE	14.4948	-0.134565	0.270182	NA	0.289979	-1.73152	0.566107	-0.997192	0.289979	-0.134565	0.0214586	0.0440777	0.0933523	NA	NA	NA
13429117	11752784	TX001546	20112	1912-24-9	Atrazine	DTXSID9020112	930	LTEA_HepaRG_ADK	0.166018	0.498053	0.259733	-0.152563	0.141669	0.316228	-0.108206	1	0.141669	0.316228	-0.108206	1	0.141669	0.316228	100	0.0316228	8	16	2	1	poly1	2	13	1.32946e-06	FALSE	14.4948	NA	0.0303187	NA	NA	-2.17236	0.728586	9.12965	50	0.0151003	5	10	20	NA	0.000151003	NA
13429120	11752787	TX001549	21196	139-40-2	Propazine	DTXSID3021196	930	LTEA_HepaRG_ADK	0.166018	0.498053	0.0493853	-0.243554	0.0334765	10	-0.19557	100	0.0334765	10	-0.19557	100	-0.19557	100	100	0.0316228	8	16	2	1	poly1	2	13	8.12957e-09	FALSE	14.4948	NA	0.408834	NA	NA	-2.88464	0.0051066	19.9739	50	-0.203621	5	10	20	NA	-0.00203621	NA
13429832	11753499	TX009882	27608	5915-41-3	Terbuthylazine	DTXSID4027608	930	LTEA_HepaRG_ADK	0.166018	0.498053	0.389992	-0.220171	0.229195	31.6228	-0.149525	100	0.229195	31.6228	-0.149525	100	0.229195	31.6228	100	0.0316228	8	16	2	1	poly2	2	13	4.41714e-18	FALSE	14.4948	NA	0.5163	NA	NA	-2.18862	0.131786	9.27225	11.7645	0.257145	1.03351	2.09209	4.29242	NA	-1.12458	-89.3518
13430058	11753725	TX000814	23990	21725-46-2	Cyanazine	DTXSID1023990	932	LTEA_HepaRG_AFP	0.19586	0.587581	0.375938	-1.96431	-0.20228	0.0316228	-1.32934	100	-0.20228	0.0316228	-1.32934	100	-1.32934	100	100	0.0316228	8	16	2	2	exp4	2	15	0.646315	FALSE	6.43671	-0.632763	1.0769	NA	0.0247592	-0.978508	0.00103012	-10.8252	0.0247592	-0.632763	0.00183219	0.00376347	0.00797068	0.0942789	NA	NA
13430194	11753861	TX001534	21268	122-34-9	Simazine	DTXSID4021268	932	LTEA_HepaRG_AFP	0.19586	0.587581	0.310447	-1.31125	0.218252	31.6228	-0.709649	10	0.218252	31.6228	-0.709649	10	-0.709649	10	100	0.0316228	8	16	2	2	poly1	2	13	1.05549e-05	FALSE	6.43671	NA	0.124335	NA	NA	-1.80678	0.6799	-0.944549	50	0.073057	5	10	20	NA	0.00073057	NA
13430206	11753873	TX001546	20112	1912-24-9	Atrazine	DTXSID9020112	932	LTEA_HepaRG_AFP	0.19586	0.587581	0.639569	-0.390647	0.405983	0.316228	-0.33969	100	0.405983	0.316228	-0.33969	100	0.405983	0.316228	100	0.0316228	8	16	2	2	poly1	2	13	0.00162265	FALSE	6.43671	NA	0.556659	NA	NA	-1.82962	0.103774	2.46552	50	-0.327082	5	10	20	NA	-0.00327082	NA
13430209	11753876	TX001549	21196	139-40-2	Propazine	DTXSID3021196	932	LTEA_HepaRG_AFP	0.19586	0.587581	0.140314	-0.941883	0.0993703	1	-0.881428	100	0.0993703	1	-0.881428	100	-0.881428	100	100	0.0316228	8	16	2	0	hill	2	41	0.996542	TRUE	6.43671	-0.886098	1.50804	3.75143	24.8177	-2.50868	1.25388e-08	14.6579	24.8177	-0.886098	11.3211	13.8164	17.1504	29.7275	NA	NA
13430921	11754588	TX009882	27608	5915-41-3	Terbuthylazine	DTXSID4027608	932	LTEA_HepaRG_AFP	0.19586	0.587581	0.189001	-0.709155	0.0914037	0.316228	-0.693261	100	0.0914037	0.316228	-0.693261	100	-0.693261	100	100	0.0316228	8	16	2	2	poly1	2	15	0.813483	FALSE	6.43671	NA	1.19076	NA	NA	-2.35953	6.31047e-06	10.9723	50	-0.699666	5	10	20	83.9802	-0.00699666	NA
13431148	11754815	TX000814	23990	21725-46-2	Cyanazine	DTXSID1023990	934	LTEA_HepaRG_ALPP	0.334478	1.00343	0.227971	-1.25115	0.155297	0.0316228	-1.23532	100	0.155297	0.0316228	-1.23532	100	-1.23532	100	100	0.0316228	8	16	2	2	pow	2	15	0.846148	FALSE	13.0821	NA	1.19529	0.582213	NA	-1.74709	1.05328e-05	0.631285	30.4057	-1.19939	0.582599	1.91608	6.30172	73.6098	-0.0821362	NA
13431284	11754951	TX001534	21268	122-34-9	Simazine	DTXSID4021268	934	LTEA_HepaRG_ALPP	0.334478	1.00343	0.227355	-2.20368	0.0666722	1	-1.0596	100	0.0666722	1	-1.0596	100	-1.0596	100	100	0.0316228	8	16	2	0	exp4	2	13	0	FALSE	13.0821	-0.118829	0.118423	NA	0.00316228	-1.33087	0.685591	-9.11001	0.00316228	-0.118829	NA	NA	NA	NA	NA	NA
13431296	11754963	TX001546	20112	1912-24-9	Atrazine	DTXSID9020112	934	LTEA_HepaRG_ALPP	0.334478	1.00343	0.322706	-0.977877	0.127967	0.0316228	-0.507659	3.16228	0.127967	0.0316228	-0.507659	3.16228	-0.507659	3.16228	100	0.0316228	8	16	2	0	exp4	2	13	9.12953e-13	FALSE	13.0821	-0.260739	0.259847	NA	0.377706	-1.44129	0.139971	-4.15925	0.377706	-0.260739	0.0279504	0.0574124	0.121594	NA	NA	NA
13431299	11754966	TX001549	21196	139-40-2	Propazine	DTXSID3021196	934	LTEA_HepaRG_ALPP	0.334478	1.00343	0.389158	-0.93137	0.0676575	0.0316228	-0.650062	31.6228	0.0676575	0.0316228	-0.650062	31.6228	-0.650062	31.6228	100	0.0316228	8	16	2	0	exp4	2	13	9.05063e-06	FALSE	13.0821	-0.584371	0.582371	NA	0.29355	-1.28774	0.000339748	-4.85574	0.29355	-0.584371	0.0217229	0.0446205	0.0945019	NA	NA	NA
13432011	11755678	TX009882	27608	5915-41-3	Terbuthylazine	DTXSID4027608	934	LTEA_HepaRG_ALPP	0.334478	1.00343	0.436092	-2.08926	0.128439	0.0316228	-1.97385	100	0.128439	0.0316228	-1.97385	100	-1.97385	100	100	0.0316228	8	16	2	1	pow	2	41	0.999764	TRUE	13.0821	NA	2.02729	0.3	NA	-1.31798	1.80531e-08	-4.76263	9.92126	-2.03425	0.00460504	0.0464159	0.467843	9.4831	-0.510979	NA
13432238	11755905	TX000814	23990	21725-46-2	Cyanazine	DTXSID1023990	936	LTEA_HepaRG_APOA5	0.285107	0.855322	1.10094	-0.847938	0.792768	0.1	-0.268681	0.0316228	0.792768	0.1	-0.268681	0.0316228	0.792768	0.1	100	0.0316228	8	15	2	0	exp4	2	13	0.000190865	FALSE	13.0779	0.319238	0.373237	NA	0.0246949	-0.723058	0.553721	-13.0398	0.0246949	0.319238	0.00182744	0.0037537	0.00794998	NA	NA	NA
13432374	11756041	TX001534	21268	122-34-9	Simazine	DTXSID4021268	936	LTEA_HepaRG_APOA5	0.285107	0.855322	0.717118	-2.19051	0.534298	10	-0.948618	100	0.534298	10	-0.948618	100	-0.948618	100	100	0.0316228	8	14	2	1	exp4	2	13	1.5768e-06	FALSE	13.0779	0.333364	0.389752	NA	0.34933	-1.33878	0.29846	-8.485	0.34933	0.333364	0.0258506	0.0530992	0.112459	NA	NA	NA
13432386	11756053	TX001546	20112	1912-24-9	Atrazine	DTXSID9020112	936	LTEA_HepaRG_APOA5	0.285107	0.855322	0.938926	-0.495004	0.412836	0.1	-0.251205	100	0.412836	0.1	-0.251205	100	0.412836	0.1	100	0.0316228	8	16	2	0	exp4	2	13	6.2491e-16	FALSE	13.0779	0.150932	0.176462	NA	0.0482498	-1.41069	0.56162	-4.26722	0.0482498	0.150932	0.00357051	0.00733411	0.015533	NA	NA	NA
13432389	11756056	TX001549	21196	139-40-2	Propazine	DTXSID3021196	936	LTEA_HepaRG_APOA5	0.285107	0.855322	0.0879053	-0.654444	0.0382671	0.1	-0.58201	100	0.0382671	0.1	-0.58201	100	-0.58201	100	100	0.0316228	8	16	2	1	pow	2	13	1.01474e-07	FALSE	13.0779	NA	0.655038	0.302497	NA	-2.28429	2.78231e-06	9.95176	10.1123	-0.560269	0.00500075	0.0494521	0.489029	NA	-0.139124	NA
13433101	11756768	TX009882	27608	5915-41-3	Terbuthylazine	DTXSID4027608	936	LTEA_HepaRG_APOA5	0.285107	0.855322	0.414924	-0.662715	0.188184	1	-0.659553	100	0.188184	1	-0.659553	100	-0.659553	100	100	0.0316228	8	16	2	1	pow	2	13	0.00717728	FALSE	13.0779	NA	0.770879	6.26535	NA	-1.81693	0.0115147	1.95035	89.5268	-0.65935	61.9934	69.2456	77.3462	NA	-1.94273e-13	NA
13433328	11756995	TX000814	23990	21725-46-2	Cyanazine	DTXSID1023990	938	LTEA_HepaRG_BAD	0.353279	1.05984	1.20937	-0.800493	0.543229	100	-0.703324	3.16228	0.543229	100	-0.703324	3.16228	-0.703324	3.16228	100	0.0316228	8	16	2	1	poly1	2	13	0.0106895	FALSE	0.647045	NA	0.475225	NA	NA	-0.759605	0.482509	-13.6361	50	0.503661	5	10	20	NA	0.00503661	NA
13433464	11757131	TX001534	21268	122-34-9	Simazine	DTXSID4021268	938	LTEA_HepaRG_BAD	0.353279	1.05984	0.320225	-0.698535	0.0566699	0.316228	-0.434356	3.16228	0.0566699	0.316228	-0.434356	3.16228	-0.434356	3.16228	100	0.0316228	8	16	2	0	exp4	2	13	4.22479e-17	FALSE	0.647045	-0.210854	0.19895	NA	0.339332	-1.47147	0.377675	-2.20323	0.339332	-0.210854	0.0251108	0.0515795	0.10924	NA	NA	NA
13433476	11757143	TX001546	20112	1912-24-9	Atrazine	DTXSID9020112	938	LTEA_HepaRG_BAD	0.353279	1.05984	1.27038	-0.710529	0.632426	0.316228	-0.462132	100	0.632426	0.316228	-0.462132	100	0.632426	0.316228	100	0.0316228	8	16	2	2	poly1	2	13	0.00104275	FALSE	0.647045	NA	0.354314	NA	NA	-0.912915	0.557362	-12.9721	50	-0.375515	5	10	20	NA	-0.00375515	NA
13433479	11757146	TX001549	21196	139-40-2	Propazine	DTXSID3021196	938	LTEA_HepaRG_BAD	0.353279	1.05984	0.187713	-0.616175	-0.0094313	3.16228	-0.444596	0.1	-0.0094313	3.16228	-0.444596	0.1	-0.444596	0.1	100	0.0316228	8	16	2	0	exp4	2	13	0	FALSE	0.647045	-0.253054	0.238767	NA	0.0149835	-1.79057	0.00447852	2.46213	0.0149835	-0.253054	NA	NA	NA	NA	NA	NA
13434191	11757858	TX009882	27608	5915-41-3	Terbuthylazine	DTXSID4027608	938	LTEA_HepaRG_BAD	0.353279	1.05984	0.344354	-0.722486	0.0624838	10	-0.571383	3.16228	0.0624838	10	-0.571383	3.16228	-0.571383	3.16228	100	0.0316228	8	16	2	0	exp4	2	13	9.71458e-18	FALSE	0.647045	-0.228748	0.215833	NA	0.177019	-1.47656	0.180298	-1.87474	0.177019	-0.228748	0.0130995	0.0269074	0.0569873	NA	NA	NA
13434418	11758085	TX000814	23990	21725-46-2	Cyanazine	DTXSID1023990	940	LTEA_HepaRG_BAX	0.167765	0.503294	0.266515	-0.648766	0.11111	31.6228	-0.273126	100	0.11111	31.6228	-0.273126	100	-0.273126	100	100	0.0316228	8	16	2	1	poly1	2	13	0.00696843	FALSE	14.4901	NA	0.0674682	NA	NA	-1.70564	0.72823	0.664289	50	-0.0339563	5	10	20	NA	-0.000339563	NA
13434554	11758221	TX001534	21268	122-34-9	Simazine	DTXSID4021268	940	LTEA_HepaRG_BAX	0.167765	0.503294	0.0852393	-0.639249	0.0339312	0.1	-0.373554	10	0.0339312	0.1	-0.373554	10	-0.373554	10	100	0.0316228	8	16	2	0	exp4	2	13	7.10652e-09	FALSE	14.4901	-0.166918	0.331652	NA	0.477354	-2.08482	0.0684764	5.91482	0.477354	-0.166918	0.0353245	0.0725593	0.153674	NA	NA	NA
13434566	11758233	TX001546	20112	1912-24-9	Atrazine	DTXSID9020112	940	LTEA_HepaRG_BAX	0.167765	0.503294	0.314927	-0.385507	0.230675	0.316228	-0.13799	0.1	0.230675	0.316228	-0.13799	0.1	0.230675	0.316228	100	0.0316228	8	16	2	1	poly1	2	13	5.42502e-05	FALSE	14.4901	NA	0.124216	NA	NA	-1.90508	0.711177	4.59966	50	0.0625173	5	10	20	NA	0.000625173	NA
13434569	11758236	TX001549	21196	139-40-2	Propazine	DTXSID3021196	940	LTEA_HepaRG_BAX	0.167765	0.503294	0.0916007	-0.422993	0.0699163	100	-0.307122	10	0.0699163	100	-0.307122	10	-0.307122	10	100	0.0316228	8	16	2	1	gnls	2	13	5.19596e-08	FALSE	14.4901	-0.334479	0.615474	0.372289	0.0179977	-2.48158	3.58772e-05	13.06	0.0120922	-0.309764	5.32553e-06	3.9172e-05	0.000336613	NA	NA	NA
13435281	11758948	TX009882	27608	5915-41-3	Terbuthylazine	DTXSID4027608	940	LTEA_HepaRG_BAX	0.167765	0.503294	0.156972	-0.342078	0.00716132	100	-0.191719	1	0.00716132	100	-0.191719	1	-0.191719	1	100	0.0316228	8	16	2	0	exp4	2	13	2.0169e-16	FALSE	14.4901	-0.103587	0.205818	NA	0.00316228	-1.93058	0.358379	5.55252	0.00316228	-0.103587	0.00023401	0.000480676	0.00101803	NA	NA	NA
13435508	11759175	TX000814	23990	21725-46-2	Cyanazine	DTXSID1023990	942	LTEA_HepaRG_BCL2	0.158307	0.474922	0.372378	-0.210835	0.178406	0.316228	-0.096392	100	0.178406	0.316228	-0.096392	100	0.178406	0.316228	100	0.0316228	8	16	2	1	poly2	2	13	2.14423e-16	FALSE	14.5026	NA	0.31585	NA	NA	-2.15707	0.401324	7.94414	11.6941	0.150004	1.02635	2.07775	4.26369	NA	-0.65231	-88.2255
13435644	11759311	TX001534	21268	122-34-9	Simazine	DTXSID4021268	942	LTEA_HepaRG_BCL2	0.158307	0.474922	0.291064	-0.524373	0.13802	0.1	-0.218986	100	0.13802	0.1	-0.218986	100	-0.218986	100	100	0.0316228	8	16	2	1	poly1	2	13	0.00168668	FALSE	14.5026	NA	0.0828709	NA	NA	-2.01604	0.724445	4.69406	50	-0.0393572	5	10	20	NA	-0.000393572	NA
13435656	11759323	TX001546	20112	1912-24-9	Atrazine	DTXSID9020112	942	LTEA_HepaRG_BCL2	0.158307	0.474922	0.539206	-0.489228	0.191399	0.316228	-0.4103	100	0.191399	0.316228	-0.4103	100	-0.4103	100	100	0.0316228	8	16	2	1	poly1	2	13	0.0731132	FALSE	14.5026	NA	0.772259	NA	NA	-1.7974	0.129512	2.0204	50	-0.366763	5	10	20	NA	-0.00366763	NA
13435659	11759326	TX001549	21196	139-40-2	Propazine	DTXSID3021196	942	LTEA_HepaRG_BCL2	0.158307	0.474922	0.44367	-0.192359	0.329806	100	-0.0913545	0.1	0.329806	100	-0.0913545	0.1	0.329806	100	100	0.0316228	8	16	2	1	poly1	2	13	0.00103431	FALSE	14.5026	NA	0.613038	NA	NA	-2.70932	0.00324079	17.1459	50	0.291145	5	10	20	NA	0.00291145	NA
13436371	11760038	TX009882	27608	5915-41-3	Terbuthylazine	DTXSID4027608	942	LTEA_HepaRG_BCL2	0.158307	0.474922	0.133275	-0.243822	0.111907	1	-0.179004	10	0.111907	1	-0.179004	10	-0.179004	10	100	0.0316228	8	16	2	0	poly2	2	13	0	FALSE	14.5026	NA	0.311924	NA	NA	-2.50653	0.220681	14.1009	12.1707	-0.14814	NA	NA	NA	NA	0.672946	-96.65
13436598	11760265	TX000814	23990	21725-46-2	Cyanazine	DTXSID1023990	944	LTEA_HepaRG_BCL2L11	0.136965	0.410894	0.367085	-0.308149	0.22586	0.1	-0.153493	0.0316228	0.22586	0.1	-0.153493	0.0316228	0.22586	0.1	100	0.0316228	8	16	2	0	exp4	2	13	2.5515e-11	FALSE	6.47255	0.0935064	0.227568	NA	0.0349117	-1.90229	0.583699	4.28155	0.0349117	0.0935064	0.00258349	0.00530669	0.0112391	NA	NA	NA
13436734	11760401	TX001534	21268	122-34-9	Simazine	DTXSID4021268	944	LTEA_HepaRG_BCL2L11	0.136965	0.410894	0.586972	-0.330713	0.418475	10	-0.175504	100	0.418475	10	-0.175504	100	0.418475	10	100	0.0316228	8	16	2	1	poly2	2	13	1.03644e-11	FALSE	6.47255	NA	0.772587	NA	NA	-1.80213	0.329605	2.41681	11.762	0.317451	1.03325	2.09157	4.29137	NA	-1.38803	-89.3103
13436746	11760413	TX001546	20112	1912-24-9	Atrazine	DTXSID9020112	944	LTEA_HepaRG_BCL2L11	0.136965	0.410894	0.316228	-0.195235	0.21206	0.316228	-0.0877873	100	0.21206	0.316228	-0.0877873	100	0.21206	0.316228	100	0.0316228	8	16	2	1	poly1	2	13	2.97043e-06	FALSE	6.47255	NA	0.187386	NA	NA	-2.21622	0.613067	9.1059	50	-0.076996	5	10	20	NA	-0.00076996	NA
13436749	11760416	TX001549	21196	139-40-2	Propazine	DTXSID3021196	944	LTEA_HepaRG_BCL2L11	0.136965	0.410894	0.139529	-0.209185	0.0687281	0.316228	-0.0822393	100	0.0687281	0.316228	-0.0822393	100	-0.0822393	100	100	0.0316228	8	16	2	1	poly1	2	13	2.65144e-07	FALSE	6.47255	NA	0.224926	NA	NA	-2.60016	0.343705	15.2158	50	-0.0924209	5	10	20	NA	-0.000924209	NA
13437461	11761128	TX009882	27608	5915-41-3	Terbuthylazine	DTXSID4027608	944	LTEA_HepaRG_BCL2L11	0.136965	0.410894	0.250477	-0.199262	0.187903	0.1	-0.116682	100	0.187903	0.1	-0.116682	100	0.187903	0.1	100	0.0316228	8	16	2	1	gnls	2	13	2.34696e-10	FALSE	6.47255	0.147304	0.358457	4.37747	0.00895956	-2.76538	0.271371	17.4078	0.00895912	0.147288	0.0045725	0.00542357	0.00652735	NA	NA	NA
13437688	11761355	TX000814	23990	21725-46-2	Cyanazine	DTXSID1023990	946	LTEA_HepaRG_BID	0.232648	0.697944	1.12419	-1.1637	0.956495	0.1	-0.209088	0.0316228	0.956495	0.1	-0.209088	0.0316228	0.956495	0.1	100	0.0316228	8	16	2	1	exp4	2	13	0.110103	FALSE	14.4001	0.521494	0.747186	NA	0.016203	-0.724361	0.0726259	-14.3903	0.016203	0.521494	0.00119903	0.00246291	0.0052162	NA	NA	NA
13437824	11761491	TX001534	21268	122-34-9	Simazine	DTXSID4021268	946	LTEA_HepaRG_BID	0.232648	0.697944	1.29659	-2.70466	0.9605	10	-1.10763	100	0.9605	10	-1.10763	100	-1.10763	100	100	0.0316228	8	16	2	2	exp4	2	13	0.0191828	FALSE	14.4001	0.386366	0.553577	NA	1.17296	-0.812474	0.548044	-16.2916	1.17296	0.386366	0.0867994	0.178293	0.377607	NA	NA	NA
13437836	11761503	TX001546	20112	1912-24-9	Atrazine	DTXSID9020112	946	LTEA_HepaRG_BID	0.232648	0.697944	0.351734	-0.184892	0.23684	0.316228	-0.0492939	0.0316228	0.23684	0.316228	-0.0492939	0.0316228	0.23684	0.316228	100	0.0316228	8	16	2	0	exp4	2	13	0	FALSE	14.4001	0.10196	0.146086	NA	0.108513	-2.11631	0.333384	8.48734	0.108513	0.10196	NA	NA	NA	NA	NA	NA
13437839	11761506	TX001549	21196	139-40-2	Propazine	DTXSID3021196	946	LTEA_HepaRG_BID	0.232648	0.697944	0.631383	-0.147874	0.521532	100	-0.0225257	1	0.521532	100	-0.0225257	1	0.521532	100	100	0.0316228	8	16	2	1	pow	2	13	0.00494855	FALSE	14.4001	NA	0.75844	0.444373	NA	-2.04035	0.000374214	7.11884	21.0171	0.529349	0.118089	0.561871	2.6734	NA	0.0683906	NA
13438551	11762218	TX009882	27608	5915-41-3	Terbuthylazine	DTXSID4027608	946	LTEA_HepaRG_BID	0.232648	0.697944	0.49021	-0.350667	0.477832	100	-0.093204	3.16228	0.477832	100	-0.093204	3.16228	0.477832	100	100	0.0316228	8	16	2	0	exp4	2	13	0.000766917	FALSE	14.4001	0.521594	0.747329	NA	27.2978	-2.21208	0.000593299	8.2938	27.2978	0.521594	2.02005	4.14934	8.78791	NA	NA	NA
13438778	11762445	TX000814	23990	21725-46-2	Cyanazine	DTXSID1023990	948	LTEA_HepaRG_CASP3	0.153351	0.460052	0.398768	-1.17986	0.0164769	31.6228	-0.674173	0.1	0.0164769	31.6228	-0.674173	0.1	-0.674173	0.1	100	0.0316228	8	16	2	2	exp4	2	13	0.0832808	FALSE	14.4436	-0.310275	0.674435	NA	0.0177279	-0.878574	0.33437	-11.664	0.0177279	-0.310275	0.00131188	0.0026947	0.00570712	NA	NA	NA
13438914	11762581	TX001534	21268	122-34-9	Simazine	DTXSID4021268	948	LTEA_HepaRG_CASP3	0.153351	0.460052	0.311361	-1.1649	0.189334	0.316228	-0.584713	10	0.189334	0.316228	-0.584713	10	-0.584713	10	100	0.0316228	8	16	2	2	poly1	2	13	0.00106724	FALSE	14.4436	NA	0.155708	NA	NA	-1.67194	0.716095	-1.78032	50	0.0716339	5	10	20	NA	0.000716339	NA
13438926	11762593	TX001546	20112	1912-24-9	Atrazine	DTXSID9020112	948	LTEA_HepaRG_CASP3	0.153351	0.460052	0.780032	-0.272124	0.3734	0.316228	-0.134036	0.1	0.3734	0.316228	-0.134036	0.1	0.3734	0.316228	100	0.0316228	8	16	2	2	poly1	2	13	9.29073e-05	FALSE	14.4436	NA	0.065549	NA	NA	-1.77028	0.725991	1.1903	50	-0.0301559	5	10	20	NA	-0.000301559	NA
13438929	11762596	TX001549	21196	139-40-2	Propazine	DTXSID3021196	948	LTEA_HepaRG_CASP3	0.153351	0.460052	0.0118797	-0.207931	-0.000246548	0.316228	-0.155445	1	-0.000246548	0.316228	-0.155445	1	-0.155445	1	100	0.0316228	8	16	2	0	exp5	2	13	0	FALSE	14.4436	-0.139704	0.303671	7.88417	0.669669	-2.91644	0.000560749	20.2928	0.669669	-0.139704	NA	NA	NA	NA	NA	NA
13439641	11763308	TX009882	27608	5915-41-3	Terbuthylazine	DTXSID4027608	948	LTEA_HepaRG_CASP3	0.153351	0.460052	0.192758	-0.206721	0.112259	10	-0.13279	0.0316228	0.112259	10	-0.13279	0.0316228	-0.13279	0.0316228	100	0.0316228	8	16	2	1	poly1	2	13	5.35956e-07	FALSE	14.4436	NA	0.107677	NA	NA	-2.27041	0.695187	10.5701	50	-0.049537	5	10	20	NA	-0.00049537	NA
13439868	11763535	TX000814	23990	21725-46-2	Cyanazine	DTXSID1023990	950	LTEA_HepaRG_CASP8	0.143445	0.430334	0.59826	-0.736819	0.334554	31.6228	-0.297725	100	0.334554	31.6228	-0.297725	100	0.334554	31.6228	100	0.0316228	8	16	2	1	poly1	2	13	0.033655	FALSE	6.4012	NA	0.142655	NA	NA	-1.16318	0.727159	-7.21141	50	-0.0613892	5	10	20	NA	-0.000613892	NA
13440004	11763671	TX001534	21268	122-34-9	Simazine	DTXSID4021268	950	LTEA_HepaRG_CASP8	0.143445	0.430334	0.235019	-0.80116	0.163333	31.6228	-0.298736	10	0.163333	31.6228	-0.298736	10	-0.298736	10	100	0.0316228	8	16	2	2	poly1	2	13	0.000791353	FALSE	6.4012	NA	0.0199743	NA	NA	-1.69919	0.730871	-0.607706	50	0.00859562	5	10	20	NA	8.59562e-05	NA
13440016	11763683	TX001546	20112	1912-24-9	Atrazine	DTXSID9020112	950	LTEA_HepaRG_CASP8	0.143445	0.430334	0.27359	-0.221696	0.133601	0.316228	-0.0786371	0.0316228	0.133601	0.316228	-0.0786371	0.0316228	0.133601	0.316228	100	0.0316228	8	16	2	1	poly1	2	13	3.60043e-07	FALSE	6.4012	NA	0.107735	NA	NA	-2.27254	0.676115	9.67963	50	-0.0463621	5	10	20	NA	-0.000463621	NA
13440019	11763686	TX001549	21196	139-40-2	Propazine	DTXSID3021196	950	LTEA_HepaRG_CASP8	0.143445	0.430334	0.24998	-0.109888	0.188893	31.6228	-0.067629	0.0316228	0.188893	31.6228	-0.067629	0.0316228	0.188893	31.6228	100	0.0316228	8	16	2	0	poly2	2	13	0	FALSE	6.4012	NA	0.453757	NA	NA	-2.63657	0.043113	16.2662	12.6418	0.195267	NA	NA	NA	NA	-0.939574	-107.329
13440731	11764398	TX009882	27608	5915-41-3	Terbuthylazine	DTXSID4027608	950	LTEA_HepaRG_CASP8	0.143445	0.430334	0.244114	-0.162002	0.211122	10	-0.104683	1	0.211122	10	-0.104683	1	0.211122	10	100	0.0316228	8	16	2	0	exp4	2	13	1.35439e-15	FALSE	6.4012	0.0765589	0.177906	NA	2.03049	-2.56277	0.588658	14.9294	2.03049	0.0765589	0.150257	0.30864	0.653671	NA	NA	NA
13440958	11764625	TX000814	23990	21725-46-2	Cyanazine	DTXSID1023990	952	LTEA_HepaRG_CAT	0.18918	0.567541	0.378	-1.10589	0.170486	31.6228	-0.624203	0.1	0.170486	31.6228	-0.624203	0.1	-0.624203	0.1	100	0.0316228	8	16	2	1	poly1	2	13	0.0441494	FALSE	15.841	NA	0.131661	NA	NA	-1.0115	0.727815	-9.86892	50	-0.074723	5	10	20	NA	-0.00074723	NA
13441094	11764761	TX001534	21268	122-34-9	Simazine	DTXSID4021268	952	LTEA_HepaRG_CAT	0.18918	0.567541	0.0953905	-1.34371	0.0389635	0.0316228	-0.675633	10	0.0389635	0.0316228	-0.675633	10	-0.675633	10	100	0.0316228	8	16	2	0	exp4	2	13	1.46126e-06	FALSE	15.841	-0.248923	0.4386	NA	0.229886	-1.78159	0.042381	-0.175961	0.229886	-0.248923	0.0170117	0.0349433	0.0740067	NA	NA	NA
13441106	11764773	TX001546	20112	1912-24-9	Atrazine	DTXSID9020112	952	LTEA_HepaRG_CAT	0.18918	0.567541	0.395956	-0.23347	0.262438	0.316228	-0.165284	1	0.262438	0.316228	-0.165284	1	0.262438	0.316228	100	0.0316228	8	16	2	1	poly1	2	13	1.52726e-06	FALSE	15.841	NA	0.0124455	NA	NA	-1.95426	0.73081	5.456	50	-0.00706332	5	10	20	NA	-7.06332e-05	NA
13441109	11764776	TX001549	21196	139-40-2	Propazine	DTXSID3021196	952	LTEA_HepaRG_CAT	0.18918	0.567541	0.0243212	-0.870547	-0.0978372	0.316228	-0.834079	100	-0.0978372	0.316228	-0.834079	100	-0.834079	100	100	0.0316228	8	16	2	2	pow	2	41	0.975717	TRUE	15.841	NA	1.38447	0.38799	NA	-2.28137	9.12463e-08	10.7186	16.7544	-0.785741	0.0443348	0.264615	1.57938	43.2375	-0.131613	NA
13441821	11765488	TX009882	27608	5915-41-3	Terbuthylazine	DTXSID4027608	952	LTEA_HepaRG_CAT	0.18918	0.567541	0.146463	-0.504574	0.0605101	0.316228	-0.252692	100	0.0605101	0.316228	-0.252692	100	-0.252692	100	100	0.0316228	8	16	2	1	poly1	2	13	0.0107437	FALSE	15.841	NA	0.592163	NA	NA	-1.79827	0.397945	3.12064	50	-0.336077	5	10	20	NA	-0.00336077	NA
13442048	11765715	TX000814	23990	21725-46-2	Cyanazine	DTXSID1023990	954	LTEA_HepaRG_CCND1	0.130696	0.392088	0.283491	-0.591077	0.114388	31.6228	-0.329894	100	0.114388	31.6228	-0.329894	100	-0.329894	100	100	0.0316228	8	16	2	0	hill	2	13	1.67053e-08	FALSE	6.4803	-0.134242	0.342376	7.99863	0.0298509	-2.01146	0.205253	4.7193	0.0298509	-0.134242	0.0206579	0.0226807	0.0251008	NA	NA	NA
13442184	11765851	TX001534	21268	122-34-9	Simazine	DTXSID4021268	954	LTEA_HepaRG_CCND1	0.130696	0.392088	0.223901	-0.385693	0.12453	0.1	-0.191303	3.16228	0.12453	0.1	-0.191303	3.16228	-0.191303	3.16228	100	0.0316228	8	16	2	0	exp4	2	13	8.42198e-12	FALSE	6.4803	-0.106293	0.271093	NA	0.593088	-2.36771	0.235116	10.5956	0.593088	-0.106293	0.0438889	0.0901513	0.190932	NA	NA	NA
13442196	11765863	TX001546	20112	1912-24-9	Atrazine	DTXSID9020112	954	LTEA_HepaRG_CCND1	0.130696	0.392088	0.266755	-0.198822	0.201974	0.316228	-0.0984751	100	0.201974	0.316228	-0.0984751	100	0.201974	0.316228	100	0.0316228	8	16	2	1	poly1	2	13	9.39404e-06	FALSE	6.4803	NA	0.101764	NA	NA	-2.13981	0.713036	8.75894	50	-0.0399006	5	10	20	NA	-0.000399006	NA
13442199	11765866	TX001549	21196	139-40-2	Propazine	DTXSID3021196	954	LTEA_HepaRG_CCND1	0.130696	0.392088	0.220412	-0.222005	0.182954	0.1	-0.0357241	100	0.182954	0.1	-0.0357241	100	0.182954	0.1	100	0.0316228	8	16	2	0	exp4	2	13	0	FALSE	6.4803	0.0614456	0.156714	NA	0.0215906	-2.44293	0.467034	12.6513	0.0215906	0.0614456	NA	NA	NA	NA	NA	NA
13442911	11766578	TX009882	27608	5915-41-3	Terbuthylazine	DTXSID4027608	954	LTEA_HepaRG_CCND1	0.130696	0.392088	0.152473	-0.236483	0.112614	0.0316228	-0.152533	100	0.112614	0.0316228	-0.152533	100	-0.152533	100	100	0.0316228	8	16	2	1	poly1	2	13	1.69245e-05	FALSE	6.4803	NA	0.337073	NA	NA	-2.4693	0.368096	14.0151	50	-0.132162	5	10	20	NA	-0.00132162	NA
13443123	11766790	TX000814	23990	21725-46-2	Cyanazine	DTXSID1023990	956	LTEA_HepaRG_CCND2	0.944556	2.83367	0.682375	-1.53773	0.682375	31.6228	-1.53773	0.316228	0.682375	31.6228	-1.53773	0.316228	-1.53773	0.316228	31.6228	0.316228	2	2	1	0	none	2	2	0	FALSE	26.4404	NA	NA	NA	NA	NA	NA	NA	NA	NA	NA	NA	NA	NA	NA	NA
13443233	11766900	TX001534	21268	122-34-9	Simazine	DTXSID4021268	956	LTEA_HepaRG_CCND2	0.944556	2.83367	0.953787	-0.882609	0.953787	0.316228	-0.419506	3.16228	0.953787	0.316228	-0.419506	3.16228	0.953787	0.316228	100	0.0316228	7	11	2	0	exp4	2	13	0	FALSE	26.4404	0.392935	0.138667	NA	0.0278046	-0.666698	0.598056	-10.1907	0.0278046	0.392935	NA	NA	NA	NA	NA	NA
13443244	11766911	TX001546	20112	1912-24-9	Atrazine	DTXSID9020112	956	LTEA_HepaRG_CCND2	0.944556	2.83367	0.183963	-1.46069	-0.0433151	0.0316228	-1.23375	31.6228	-0.0433151	0.0316228	-1.23375	31.6228	-1.23375	31.6228	31.6228	0.0316228	6	7	1	2	poly1	2	13	3.51911e-05	FALSE	26.4404	NA	0.448384	NA	NA	-0.847563	0.181073	-6.34554	15.8114	-1.27057	1.58114	3.16228	6.32456	NA	-0.040179	NA
13443247	11766914	TX001549	21196	139-40-2	Propazine	DTXSID3021196	956	LTEA_HepaRG_CCND2	0.944556	2.83367	1.15924	-0.544806	0.881772	10	-0.544806	100	0.881772	10	-0.544806	100	0.881772	10	100	0.0316228	8	14	2	0	exp4	2	13	0	FALSE	26.4404	0.648393	0.228818	NA	0.382811	-1.00906	0.0602636	-9.79574	0.382811	0.648393	NA	NA	NA	NA	NA	NA
13443842	11767509	TX009882	27608	5915-41-3	Terbuthylazine	DTXSID4027608	956	LTEA_HepaRG_CCND2	0.944556	2.83367	1.58758	-0.484011	1.58758	0.1	-0.170912	0.0316228	1.58758	0.1	-0.170912	0.0316228	1.58758	0.1	100	0.0316228	7	10	2	1	poly1	2	13	2.23795e-05	FALSE	26.4404	NA	0.270105	NA	NA	-0.677433	0.467791	-10.1797	50	0.765388	5	10	20	NA	0.00765388	NA
13444039	11767706	TX000814	23990	21725-46-2	Cyanazine	DTXSID1023990	958	LTEA_HepaRG_CDKN1A	0.129788	0.389365	0.683025	-0.325967	0.269469	1	-0.145864	0.316228	0.269469	1	-0.145864	0.316228	0.269469	1	100	0.0316228	8	16	2	2	poly1	2	13	0.000133715	FALSE	15.7636	NA	0.164501	NA	NA	-1.93214	0.68128	2.93952	50	-0.0640511	5	10	20	NA	-0.000640511	NA
13444175	11767842	TX001534	21268	122-34-9	Simazine	DTXSID4021268	958	LTEA_HepaRG_CDKN1A	0.129788	0.389365	0.249761	-0.301587	0.132335	100	-0.225068	10	0.132335	100	-0.225068	10	-0.225068	10	100	0.0316228	8	16	2	0	gnls	2	13	1.65017e-07	FALSE	15.7636	-0.210142	0.539704	7.99757	0.333194	-2.4889	0.00846109	13.805	0.333194	-0.210142	0.230571	0.253152	0.280167	NA	NA	NA
13444187	11767854	TX001546	20112	1912-24-9	Atrazine	DTXSID9020112	958	LTEA_HepaRG_CDKN1A	0.129788	0.389365	0.135346	-0.205783	0.00914792	31.6228	-0.183096	3.16228	0.00914792	31.6228	-0.183096	3.16228	-0.183096	3.16228	100	0.0316228	8	16	2	0	exp4	2	13	0	FALSE	15.7636	-0.122711	0.315156	NA	0.202805	-2.64364	0.00787299	16.0241	0.202805	-0.122711	NA	NA	NA	NA	NA	NA
13444190	11767857	TX001549	21196	139-40-2	Propazine	DTXSID3021196	958	LTEA_HepaRG_CDKN1A	0.129788	0.389365	0.311419	-0.140042	0.179801	3.16228	-0.0138622	0.316228	0.179801	3.16228	-0.0138622	0.316228	0.179801	3.16228	100	0.0316228	8	16	2	0	exp4	2	13	1.85858e-10	FALSE	15.7636	0.11113	0.285413	NA	0.60161	-2.29402	0.192442	10.6681	0.60161	0.11113	0.0445195	0.0914466	0.193675	NA	NA	NA
13444902	11768569	TX009882	27608	5915-41-3	Terbuthylazine	DTXSID4027608	958	LTEA_HepaRG_CDKN1A	0.129788	0.389365	0.927699	-0.126192	0.503891	100	-0.0144252	0.1	0.503891	100	-0.0144252	0.1	0.503891	100	100	0.0316228	8	16	2	0	exp4	2	13	0	FALSE	15.7636	0.0698294	0.179342	NA	0.00316228	-2.30296	0.384955	6.41955	0.00316228	0.0698294	NA	NA	NA	NA	NA	NA
13445129	11768796	TX000814	23990	21725-46-2	Cyanazine	DTXSID1023990	960	LTEA_HepaRG_CFLAR	0.141346	0.424039	0.38515	-0.961076	0.204022	31.6228	-0.354605	0.1	0.204022	31.6228	-0.354605	0.1	-0.354605	0.1	100	0.0316228	8	16	2	2	poly1	2	13	0.0215428	FALSE	6.43659	NA	0.360165	NA	NA	-1.3221	0.705246	-6.33517	50	0.152724	5	10	20	NA	0.00152724	NA
13445265	11768932	TX001534	21268	122-34-9	Simazine	DTXSID4021268	960	LTEA_HepaRG_CFLAR	0.141346	0.424039	0.203718	-1.02098	0.0487317	31.6228	-0.496268	10	0.0487317	31.6228	-0.496268	10	-0.496268	10	100	0.0316228	8	16	2	2	poly1	2	13	1.05508e-05	FALSE	6.43659	NA	0.0821804	NA	NA	-2.14581	0.725052	4.3182	50	0.0348477	5	10	20	NA	0.000348477	NA
13445277	11768944	TX001546	20112	1912-24-9	Atrazine	DTXSID9020112	960	LTEA_HepaRG_CFLAR	0.141346	0.424039	0.409234	-0.228505	0.232381	0.316228	-0.0738003	3.16228	0.232381	0.316228	-0.0738003	3.16228	0.232381	0.316228	100	0.0316228	8	16	2	1	poly1	2	13	4.04207e-06	FALSE	6.43659	NA	0.0744491	NA	NA	-2.23747	0.723246	8.79328	50	-0.0315693	5	10	20	NA	-0.000315693	NA
13445280	11768947	TX001549	21196	139-40-2	Propazine	DTXSID3021196	960	LTEA_HepaRG_CFLAR	0.141346	0.424039	0.12129	-0.156236	0.116031	10	-0.144811	0.0316228	0.116031	10	-0.144811	0.0316228	-0.144811	0.0316228	100	0.0316228	8	16	2	1	poly1	2	13	1.26082e-09	FALSE	6.43659	NA	0.104115	NA	NA	-2.6317	0.659344	16.398	50	-0.0441487	5	10	20	NA	-0.000441487	NA
13445992	11769659	TX009882	27608	5915-41-3	Terbuthylazine	DTXSID4027608	960	LTEA_HepaRG_CFLAR	0.141346	0.424039	0.25638	-0.201526	0.122919	10	-0.112195	100	0.122919	10	-0.112195	100	0.122919	10	100	0.0316228	8	16	2	1	poly1	2	13	3.91012e-06	FALSE	6.43659	NA	0.215697	NA	NA	-2.28127	0.59918	10.9246	50	-0.0914639	5	10	20	NA	-0.000914639	NA
13446219	11769886	TX000814	23990	21725-46-2	Cyanazine	DTXSID1023990	962	LTEA_HepaRG_CYP1A1	0.300194	0.900581	3.54729	-0.818815	3.14201	100	-0.630442	3.16228	3.14201	100	-0.630442	3.16228	3.14201	100	100	0.0316228	8	16	2	1	poly2	2	41	0.99999	TRUE	14.6592	NA	3.50141	NA	NA	-1.14168	8.20447e-08	-8.51305	24.8894	3.1533	2.16059	4.37751	8.99961	13.1849	-12.8897	-174.449
13446355	11770022	TX001534	21268	122-34-9	Simazine	DTXSID4021268	962	LTEA_HepaRG_CYP1A1	0.300194	0.900581	2.75764	-0.384512	2.36025	100	-0.0419676	0.316228	2.36025	100	-0.0419676	0.316228	2.36025	100	100	0.0316228	8	16	2	1	pow	2	41	0.99993	TRUE	14.6592	NA	2.65819	0.449079	NA	-1.23592	9.40746e-08	-5.82622	21.3635	2.39392	0.126734	0.593227	2.77682	11.3381	0.302657	NA
13446367	11770034	TX001546	20112	1912-24-9	Atrazine	DTXSID9020112	962	LTEA_HepaRG_CYP1A1	0.300194	0.900581	4.14541	-1.00019	3.89919	100	-0.284708	3.16228	3.89919	100	-0.284708	3.16228	3.89919	100	100	0.0316228	8	16	2	1	pow	2	41	0.99999	TRUE	14.6592	NA	4.34278	0.766745	NA	-0.968265	3.60117e-07	-12.2408	40.4942	3.91103	2.00992	4.96347	12.2573	14.7304	0.114499	NA
13446370	11770037	TX001549	21196	139-40-2	Propazine	DTXSID3021196	962	LTEA_HepaRG_CYP1A1	0.300194	0.900581	3.06447	-0.253262	2.95978	100	-0.247504	0.316228	2.95978	100	-0.247504	0.316228	2.95978	100	100	0.0316228	8	16	2	1	pow	2	41	0.99997	TRUE	14.6592	NA	3.2806	0.780892	NA	-1.58084	1.23029e-09	-0.507772	41.1628	2.95445	2.15734	5.24099	12.7323	21.8412	0.0810387	NA
13447082	11770749	TX009882	27608	5915-41-3	Terbuthylazine	DTXSID4027608	962	LTEA_HepaRG_CYP1A1	0.300194	0.900581	4.31277	-0.233583	4.15831	100	0.185336	0.1	4.15831	100	0.185336	0.1	4.15831	100	100	0.0316228	8	16	2	1	pow	2	41	1	TRUE	14.6592	NA	4.62194	0.467253	NA	-1.04148	3.98668e-10	-8.39815	22.6853	4.16243	0.164277	0.724156	3.19218	3.77715	0.483995	NA
13447309	11770976	TX000814	23990	21725-46-2	Cyanazine	DTXSID1023990	964	LTEA_HepaRG_CYP1A2	0.316498	0.949493	1.2601	-0.551546	1.23776	100	-0.496043	3.16228	1.23776	100	-0.496043	3.16228	1.23776	100	100	0.0316228	8	16	2	1	poly1	2	15	0.844388	FALSE	14.9301	NA	1.32734	NA	NA	-1.35849	0.00027385	-4.4226	50	1.2603	5	10	20	75.3388	0.012603	NA
13447445	11771112	TX001534	21268	122-34-9	Simazine	DTXSID4021268	964	LTEA_HepaRG_CYP1A2	0.316498	0.949493	2.12667	-0.641233	2.02997	100	0.12301	1	2.02997	100	0.12301	1	2.02997	100	100	0.0316228	8	16	2	1	poly1	2	41	0.994314	TRUE	14.9301	NA	2.23539	NA	NA	-0.819037	0.000224056	-12.9434	50	2.12249	5	10	20	44.7349	0.0212249	NA
13447457	11771124	TX001546	20112	1912-24-9	Atrazine	DTXSID9020112	964	LTEA_HepaRG_CYP1A2	0.316498	0.949493	1.64893	-1.33734	1.40971	100	-0.347953	3.16228	1.40971	100	-0.347953	3.16228	1.40971	100	100	0.0316228	8	16	2	2	poly1	2	41	0.917758	TRUE	14.9301	NA	1.5756	NA	NA	-1.08052	0.00112647	-10.2018	50	1.49602	5	10	20	63.4679	0.0149602	NA
13447460	11771127	TX001549	21196	139-40-2	Propazine	DTXSID3021196	964	LTEA_HepaRG_CYP1A2	0.316498	0.949493	1.36887	-0.251875	1.03746	100	-0.125937	0.0316228	1.03746	100	-0.125937	0.0316228	1.03746	100	100	0.0316228	8	14	2	2	poly1	2	15	0.484254	FALSE	14.9301	NA	1.14315	NA	NA	-1.5332	0.000879042	-1.11734	50	1.08542	5	10	20	87.4772	0.0108542	NA
13448172	11771839	TX009882	27608	5915-41-3	Terbuthylazine	DTXSID4027608	964	LTEA_HepaRG_CYP1A2	0.316498	0.949493	2.1256	-0.4455	2.05789	100	-0.190986	0.1	2.05789	100	-0.190986	0.1	2.05789	100	100	0.0316228	8	15	2	1	pow	2	41	0.998043	TRUE	14.9301	NA	2.16421	0.610004	NA	-1.42598	7.95417e-07	-3.05893	32.1005	2.0549	0.736508	2.29438	7.14751	28.2053	0.123818	NA
13448397	11772064	TX000814	23990	21725-46-2	Cyanazine	DTXSID1023990	966	LTEA_HepaRG_CYP24A1	1.37274	4.11822	1.25719	-2.56257	0.287129	100	-2.56257	0.1	0.287129	100	-2.56257	0.1	-2.56257	0.1	100	0.0316228	8	14	2	1	poly1	2	13	2.85174e-07	FALSE	16.9676	NA	0.0647714	NA	NA	-0.0959634	0.72089	-21.9635	50	0.266743	5	10	20	NA	0.00266743	NA
13448533	11772200	TX001534	21268	122-34-9	Simazine	DTXSID4021268	966	LTEA_HepaRG_CYP24A1	1.37274	4.11822	3.2928	0.286251	2.52717	0.316228	0.969686	0.1	2.52717	0.316228	0.969686	0.1	2.52717	0.316228	100	0.0316228	8	13	2	0	exp4	2	13	0	FALSE	16.9676	1.80523	0.438351	NA	0.00316228	-0.553129	9.03781e-06	-14.5416	0.00316228	1.80523	NA	NA	NA	NA	NA	NA
13448545	11772212	TX001546	20112	1912-24-9	Atrazine	DTXSID9020112	966	LTEA_HepaRG_CYP24A1	1.37274	4.11822	0.072066	-2.31311	-0.208398	0.0316228	-2.1784	31.6228	-0.208398	0.0316228	-2.1784	31.6228	-2.1784	31.6228	100	0.0316228	6	10	2	0	exp4	2	13	0	FALSE	16.9676	-1.88693	0.45819	NA	0.463673	-1.12148	7.53577e-06	-4.69592	0.463673	-1.88693	NA	NA	NA	NA	NA	NA
13448548	11772215	TX001549	21196	139-40-2	Propazine	DTXSID3021196	966	LTEA_HepaRG_CYP24A1	1.37274	4.11822	1.45775	-7.43272	0.891925	100	-4.07809	31.6228	0.891925	100	-4.07809	31.6228	-4.07809	31.6228	100	0.0316228	7	14	2	1	poly2	2	15	0	FALSE	16.9676	NA	0.996444	NA	NA	0.307814	0.284788	-27.657	12.1176	-4.10358	NA	NA	NA	NA	18.5385	-95.6093
13449258	11772925	TX009882	27608	5915-41-3	Terbuthylazine	DTXSID4027608	966	LTEA_HepaRG_CYP24A1	1.37274	4.11822	1.48027	-2.1173	1.48027	31.6228	-0.789941	1	1.48027	31.6228	-0.789941	1	1.48027	31.6228	100	0.0316228	8	13	2	0	poly2	2	13	0	FALSE	16.9676	NA	0.376397	NA	NA	-0.503461	0.288615	-15.5061	12.558	1.55008	NA	NA	NA	NA	-7.37347	-105.212
13449485	11773152	TX000814	23990	21725-46-2	Cyanazine	DTXSID1023990	968	LTEA_HepaRG_CYP2B6	0.251285	0.753856	4.26805	-0.186718	4.20835	31.6228	-0.11559	0.0316228	4.20835	31.6228	-0.11559	0.0316228	4.20835	31.6228	100	0.0316228	8	16	2	0	hill	2	41	1	TRUE	6.43162	4.1373	5.48818	1.58739	1.68182	-1.89816	5.01408e-18	3.29451	1.68182	4.1373	0.263153	0.421346	0.702266	0.653127	NA	NA
13449621	11773288	TX001534	21268	122-34-9	Simazine	DTXSID4021268	968	LTEA_HepaRG_CYP2B6	0.251285	0.753856	3.42276	-0.303064	3.23337	100	-0.224737	0.316228	3.23337	100	-0.224737	0.316228	3.23337	100	100	0.0316228	8	16	2	0	hill	2	41	1	TRUE	6.43162	3.29367	4.3691	1.9081	11.3272	-1.87513	1.83069e-14	4.6609	11.3272	3.29367	2.42074	3.58112	5.47762	5.99322	NA	NA
13449633	11773300	TX001546	20112	1912-24-9	Atrazine	DTXSID9020112	968	LTEA_HepaRG_CYP2B6	0.251285	0.753856	3.82488	-0.0658554	3.42431	31.6228	0.280085	0.0316228	3.42431	31.6228	0.280085	0.0316228	3.42431	31.6228	100	0.0316228	8	16	2	0	exp4	2	41	1	TRUE	6.43162	3.11751	4.13542	NA	2.33941	-1.15577	5.57933e-12	-7.31807	2.33941	3.11751	0.173118	0.355598	0.753122	0.934302	NA	NA
13449636	11773303	TX001549	21196	139-40-2	Propazine	DTXSID3021196	968	LTEA_HepaRG_CYP2B6	0.251285	0.753856	3.06992	-0.0774816	3.06206	31.6228	0.0885202	0.1	3.06206	31.6228	0.0885202	0.1	3.06206	31.6228	100	0.0316228	8	16	2	0	exp4	2	41	1	TRUE	6.43162	2.82123	3.7424	NA	2.93112	-1.79367	3.44983e-15	2.86754	2.93112	2.82123	0.216905	0.44554	0.94361	1.31468	NA	NA
13450348	11774015	TX009882	27608	5915-41-3	Terbuthylazine	DTXSID4027608	968	LTEA_HepaRG_CYP2B6	0.251285	0.753856	3.44937	0.0348255	3.42035	31.6228	0.0895703	0.1	3.42035	31.6228	0.0895703	0.1	3.42035	31.6228	100	0.0316228	8	16	2	0	gnls	2	41	1	TRUE	6.43162	3.49407	4.53751	1.20262	1.04737	-2.21572	6.56407e-18	7.81884	1.01138	3.42063	0.0888631	0.16524	0.323527	0.358127	NA	NA
13450575	11774242	TX000814	23990	21725-46-2	Cyanazine	DTXSID1023990	970	LTEA_HepaRG_CYP2C19	0.186937	0.560812	1.24983	-0.694972	1.0025	31.6228	-0.518242	0.1	1.0025	31.6228	-0.518242	0.1	1.0025	31.6228	100	0.0316228	8	16	2	1	poly2	2	41	0.962975	TRUE	6.42922	NA	1.98228	NA	NA	-1.11563	0.011542	-8.1953	12.361	1.11169	1.0962	2.21739	4.54207	12.4898	-5.15869	-100.629
13450711	11774378	TX001534	21268	122-34-9	Simazine	DTXSID4021268	970	LTEA_HepaRG_CYP2C19	0.186937	0.560812	0.533866	-0.862846	0.451125	31.6228	-0.409485	10	0.451125	31.6228	-0.409485	10	0.451125	31.6228	100	0.0316228	8	16	2	1	exp5	2	13	0.02029	FALSE	6.42922	0.417396	0.744272	8	22.9145	-1.79378	0.121271	0.662689	22.9145	0.417396	16.5488	18.1068	19.8875	NA	NA	NA
13450723	11774390	TX001546	20112	1912-24-9	Atrazine	DTXSID9020112	970	LTEA_HepaRG_CYP2C19	0.186937	0.560812	1.07918	-0.0025493	0.87041	100	0.0843187	0.1	0.87041	100	0.0843187	0.1	0.87041	100	100	0.0316228	8	16	2	1	pow	2	41	0.99956	TRUE	6.42922	NA	1.82956	0.368465	NA	-2.31504	2.65348e-08	8.75236	15.2411	1.02604	0.0294482	0.193215	1.26772	19.4088	0.188033	NA
13450726	11774393	TX001549	21196	139-40-2	Propazine	DTXSID3021196	970	LTEA_HepaRG_CYP2C19	0.186937	0.560812	0.997684	-0.02064	0.899756	31.6228	-0.00325275	0.1	0.899756	31.6228	-0.00325275	0.1	0.899756	31.6228	100	0.0316228	8	16	2	0	exp4	2	41	0.999999	TRUE	6.42922	0.811431	1.44689	NA	4.73533	-3.01104	6.7881e-14	20.6341	4.73533	0.811431	0.350417	0.719785	1.52444	8.02625	NA	NA
13451438	11775105	TX009882	27608	5915-41-3	Terbuthylazine	DTXSID4027608	970	LTEA_HepaRG_CYP2C19	0.186937	0.560812	1.38235	-0.179283	1.21323	31.6228	-0.136686	0.1	1.21323	31.6228	-0.136686	0.1	1.21323	31.6228	100	0.0316228	8	16	2	0	exp4	2	41	0.999998	TRUE	6.42922	1.01368	1.80752	NA	2.46377	-2.10276	1.11757e-09	5.9824	2.46377	1.01368	0.182321	0.374501	0.793158	2.86399	NA	NA
13451665	11775332	TX000814	23990	21725-46-2	Cyanazine	DTXSID1023990	972	LTEA_HepaRG_CYP2C8	0.2158	0.647399	1.2235	-0.716219	0.942194	31.6228	-0.46393	0.1	0.942194	31.6228	-0.46393	0.1	0.942194	31.6228	100	0.0316228	8	16	2	1	poly2	2	15	0.854646	FALSE	14.3817	NA	1.463	NA	NA	-0.96947	0.0636891	-9.59054	12.7087	0.947148	1.13463	2.29389	4.69321	18.48	-4.60134	-109.096
13451801	11775468	TX001534	21268	122-34-9	Simazine	DTXSID4021268	972	LTEA_HepaRG_CYP2C8	0.2158	0.647399	0.709637	-0.942697	0.564454	31.6228	-0.376839	10	0.564454	31.6228	-0.376839	10	0.564454	31.6228	100	0.0316228	8	16	2	1	exp5	2	15	0.0576604	FALSE	14.3817	0.549801	0.849245	8	11.6984	-1.87473	0.00933599	0.868841	11.6984	0.549801	8.44849	9.24392	10.153	NA	NA	NA
13451813	11775480	TX001546	20112	1912-24-9	Atrazine	DTXSID9020112	972	LTEA_HepaRG_CYP2C8	0.2158	0.647399	1.24548	-0.0900136	0.85174	100	0.0195336	3.16228	0.85174	100	0.0195336	3.16228	0.85174	100	100	0.0316228	8	16	2	2	pow	2	41	0.927343	TRUE	14.3817	NA	1.75888	0.600281	NA	-2.0242	4.37513e-05	4.66366	31.5151	1.1387	0.680194	2.15831	6.84851	39.0359	0.0717539	NA
13451816	11775483	TX001549	21196	139-40-2	Propazine	DTXSID3021196	972	LTEA_HepaRG_CYP2C8	0.2158	0.647399	0.748818	-0.13721	0.671475	31.6228	-0.0326903	0.316228	0.671475	31.6228	-0.0326903	0.316228	0.671475	31.6228	100	0.0316228	8	16	2	1	exp4	2	15	0.108155	FALSE	14.3817	0.567989	0.87734	NA	3.45698	-1.9627	6.00202e-06	5.42665	3.45698	0.567989	0.255819	0.525472	1.1129	NA	NA	NA
13452528	11776195	TX009882	27608	5915-41-3	Terbuthylazine	DTXSID4027608	972	LTEA_HepaRG_CYP2C8	0.2158	0.647399	1.04223	-0.129338	0.850282	31.6228	0.0501062	0.1	0.850282	31.6228	0.0501062	0.1	0.850282	31.6228	100	0.0316228	8	16	2	1	exp4	2	37	0.905753	TRUE	14.3817	0.750256	1.15888	NA	2.37058	-1.85439	2.85754e-07	3.71229	2.37058	0.750256	0.175424	0.360336	0.763157	6.79584	NA	NA
13452755	11776422	TX000814	23990	21725-46-2	Cyanazine	DTXSID1023990	974	LTEA_HepaRG_CYP2C9	0.313899	0.941696	1.18692	-0.867909	0.990857	31.6228	-0.628545	0.1	0.990857	31.6228	-0.628545	0.1	0.990857	31.6228	100	0.0316228	8	16	2	2	poly2	2	15	0.720178	FALSE	15.8253	NA	1.1822	NA	NA	-1.04001	0.0186411	-10.0177	12.1737	1.11327	1.0761	2.17727	4.46241	23.9176	-5.0588	-96.7093
13452891	11776558	TX001534	21268	122-34-9	Simazine	DTXSID4021268	974	LTEA_HepaRG_CYP2C9	0.313899	0.941696	0.567127	-1.07523	0.266467	31.6228	-0.653555	10	0.266467	31.6228	-0.653555	10	-0.653555	10	100	0.0316228	8	16	2	0	exp4	2	13	1.26752e-15	FALSE	15.8253	-0.283686	0.30125	NA	0.00784537	-1.39021	0.0738178	-5.84041	0.00784537	-0.283686	0.000580562	0.00119252	0.00252565	NA	NA	NA
13452903	11776570	TX001546	20112	1912-24-9	Atrazine	DTXSID9020112	974	LTEA_HepaRG_CYP2C9	0.313899	0.941696	1.07452	-0.402972	0.935062	31.6228	0.127658	1	0.935062	31.6228	0.127658	1	0.935062	31.6228	100	0.0316228	8	16	2	1	exp4	2	15	0.131482	FALSE	15.8253	0.811282	0.861512	NA	5.17852	-1.16641	0.00235909	-7.01423	5.17852	0.811282	0.383214	0.787152	1.66711	NA	NA	NA
13452906	11776573	TX001549	21196	139-40-2	Propazine	DTXSID3021196	974	LTEA_HepaRG_CYP2C9	0.313899	0.941696	0.281967	-0.479122	0.203252	10	-0.36174	0.0316228	0.203252	10	-0.36174	0.0316228	-0.36174	0.0316228	100	0.0316228	8	16	2	1	gnls	2	13	1.80989e-11	FALSE	15.8253	-0.375506	0.379759	7.97959	0.00734972	-2.10727	0.0909001	7.69256	0.00729946	-0.357618	0.00505858	0.00555495	0.00614744	NA	NA	NA
13453618	11777285	TX009882	27608	5915-41-3	Terbuthylazine	DTXSID4027608	974	LTEA_HepaRG_CYP2C9	0.313899	0.941696	0.831379	-0.47951	0.78583	10	-0.22069	100	0.78583	10	-0.22069	100	0.78583	10	100	0.0316228	8	16	2	0	gnls	2	13	0.00633788	FALSE	15.8253	0.764639	0.77849	1.25887	1.28828	-1.70689	0.00091995	0.690387	1.20652	0.733101	0.119933	0.216715	0.410853	NA	NA	NA
13453845	11777512	TX000814	23990	21725-46-2	Cyanazine	DTXSID1023990	976	LTEA_HepaRG_CYP2E1	0.159642	0.478927	0.243824	-2.23786	0.0405875	0.0316228	-1.66395	100	0.0405875	0.0316228	-1.66395	100	-1.66395	100	100	0.0316228	8	16	2	1	pow	2	41	0.999952	TRUE	14.5105	NA	2.59652	0.3425	NA	-1.44617	8.81869e-06	-3.92189	13.2154	-1.24355	0.0158989	0.120306	0.910352	6.16731	-0.25684	NA
13453981	11777648	TX001534	21268	122-34-9	Simazine	DTXSID4021268	976	LTEA_HepaRG_CYP2E1	0.159642	0.478927	0.156579	-1.3559	0.143515	0.0316228	-0.772855	10	0.143515	0.0316228	-0.772855	10	-0.772855	10	100	0.0316228	8	16	2	2	exp4	2	15	0.600857	FALSE	14.5105	-0.486543	1.0159	NA	1.44393	-1.81774	0.000156937	1.0542	1.44393	-0.486543	0.106851	0.219481	0.46484	8.65998	NA	NA
13453993	11777660	TX001546	20112	1912-24-9	Atrazine	DTXSID9020112	976	LTEA_HepaRG_CYP2E1	0.159642	0.478927	0.097742	-1.56086	0.0354296	0.0316228	-1.54271	100	0.0354296	0.0316228	-1.54271	100	-1.54271	100	100	0.0316228	8	16	2	1	pow	2	41	1	TRUE	14.5105	NA	3.15287	0.386356	NA	-2.26226	8.1524e-12	10.6952	16.6283	-1.51	0.0429102	0.258055	1.5519	5.11923	-0.254838	NA
13453996	11777663	TX001549	21196	139-40-2	Propazine	DTXSID3021196	976	LTEA_HepaRG_CYP2E1	0.159642	0.478927	0.115182	-3.05179	0.0559499	1	-3.01432	100	0.0559499	1	-3.01432	100	-3.01432	100	100	0.0316228	8	16	2	1	pow	2	41	1	TRUE	14.5105	NA	6.29137	0.712212	NA	-2.34992	1.02206e-14	11.3748	37.786	-3.01311	1.49023	3.94388	10.4374	7.55964	-0.113394	NA
13454708	11778375	TX009882	27608	5915-41-3	Terbuthylazine	DTXSID4027608	976	LTEA_HepaRG_CYP2E1	0.159642	0.478927	0.146113	-2.63467	0.0566376	0.316228	-2.40189	100	0.0566376	0.316228	-2.40189	100	-2.40189	100	100	0.0316228	8	16	2	1	pow	2	41	1	TRUE	14.5105	NA	4.96937	0.523905	NA	-2.01834	2.61171e-12	6.84755	26.6325	-2.37997	0.328602	1.23384	4.63284	4.6875	-0.213187	NA
13454935	11778602	TX000814	23990	21725-46-2	Cyanazine	DTXSID1023990	978	LTEA_HepaRG_CYP3A4	0.395527	1.18658	2.98131	-0.571619	2.87509	31.6228	-0.334113	0.0316228	2.87509	31.6228	-0.334113	0.0316228	2.87509	31.6228	100	0.0316228	8	16	2	0	exp4	2	41	0.999999	TRUE	15.8285	2.6834	2.26145	NA	4.41828	-1.21413	9.44588e-10	-7.49076	4.41828	2.6834	0.326955	0.671592	1.42237	3.72091	NA	NA
13455071	11778738	TX001534	21268	122-34-9	Simazine	DTXSID4021268	978	LTEA_HepaRG_CYP3A4	0.395527	1.18658	1.25943	-0.864856	0.729108	31.6228	-0.253006	3.16228	0.729108	31.6228	-0.253006	3.16228	0.729108	31.6228	100	0.0316228	8	16	2	0	hill	2	13	0.0151102	FALSE	15.8285	0.909114	0.766163	3.76446	21.7753	-1.29767	0.133963	-6.46109	21.7753	0.909114	9.96031	12.1472	15.0672	NA	NA	NA
13455083	11778750	TX001546	20112	1912-24-9	Atrazine	DTXSID9020112	978	LTEA_HepaRG_CYP3A4	0.395527	1.18658	2.84618	-0.169718	2.63863	100	0.236412	1	2.63863	100	0.236412	1	2.63863	100	100	0.0316228	8	16	2	1	pow	2	41	0.999976	TRUE	15.8285	NA	2.32055	0.37412	NA	-1.28603	2.24102e-09	-5.23656	15.6807	2.75352	0.0332983	0.212353	1.35423	10.5389	0.491643	NA
13455086	11778753	TX001549	21196	139-40-2	Propazine	DTXSID3021196	978	LTEA_HepaRG_CYP3A4	0.395527	1.18658	3.01053	-0.112162	2.98634	100	0.0284248	0.0316228	2.98634	100	0.0284248	0.0316228	2.98634	100	100	0.0316228	8	16	2	0	hill	2	42	1	TRUE	15.8285	3.17975	2.67976	1.02048	7.35374	-2.53055	7.24003e-19	14.4475	7.35374	3.17975	0.410603	0.853924	1.89031	4.42366	NA	NA
13455798	11779465	TX009882	27608	5915-41-3	Terbuthylazine	DTXSID4027608	978	LTEA_HepaRG_CYP3A4	0.395527	1.18658	2.75347	-0.523345	2.64523	31.6228	-0.387713	0.1	2.64523	31.6228	-0.387713	0.1	2.64523	31.6228	100	0.0316228	8	16	2	0	exp4	2	41	1	TRUE	15.8285	2.42175	2.04095	NA	2.11425	-1.45041	2.61257e-12	-2.81949	2.11425	2.42175	0.156456	0.321372	0.680636	2.05365	NA	NA
13456025	11779692	TX000814	23990	21725-46-2	Cyanazine	DTXSID1023990	980	LTEA_HepaRG_CYP3A5	0.254843	0.76453	0.657041	-0.755966	0.363045	31.6228	-0.444477	0.1	0.363045	31.6228	-0.444477	0.1	-0.444477	0.1	100	0.0316228	8	16	2	1	poly1	2	13	0.0224414	FALSE	12.9901	NA	0.482294	NA	NA	-0.948565	0.635603	-10.2046	50	0.368728	5	10	20	NA	0.00368728	NA
13456161	11779828	TX001534	21268	122-34-9	Simazine	DTXSID4021268	980	LTEA_HepaRG_CYP3A5	0.254843	0.76453	0.473989	-1.17489	0.115205	0.0316228	-0.700163	10	0.115205	0.0316228	-0.700163	10	-0.700163	10	100	0.0316228	8	16	2	0	exp4	2	13	2.67227e-05	FALSE	12.9901	-0.264658	0.346171	NA	0.764966	-1.34992	0.538677	-5.62796	0.764966	-0.264658	0.0566079	0.116277	0.246264	NA	NA	NA
13456173	11779840	TX001546	20112	1912-24-9	Atrazine	DTXSID9020112	980	LTEA_HepaRG_CYP3A5	0.254843	0.76453	0.450597	-0.587302	0.317014	100	-0.344908	3.16228	0.317014	100	-0.344908	3.16228	-0.344908	3.16228	100	0.0316228	8	16	2	1	poly1	2	13	0.000339424	FALSE	12.9901	NA	0.471416	NA	NA	-1.72376	0.131547	1.25945	50	0.360412	5	10	20	NA	0.00360412	NA
13456176	11779843	TX001549	21196	139-40-2	Propazine	DTXSID3021196	980	LTEA_HepaRG_CYP3A5	0.254843	0.76453	0.491463	-0.130589	0.327487	10	-0.0185655	0.1	0.327487	10	-0.0185655	0.1	0.327487	10	100	0.0316228	8	16	2	0	exp4	2	13	5.72836e-15	FALSE	12.9901	0.239185	0.312852	NA	4.02247	-2.26992	0.0064805	8.62529	4.02247	0.239185	0.297665	0.611427	1.29494	NA	NA	NA
13456888	11780555	TX009882	27608	5915-41-3	Terbuthylazine	DTXSID4027608	980	LTEA_HepaRG_CYP3A5	0.254843	0.76453	0.682904	-0.115438	0.506395	100	-0.110413	0.1	0.506395	100	-0.110413	0.1	0.506395	100	100	0.0316228	8	16	2	0	exp4	2	13	2.6292e-05	FALSE	12.9901	0.452355	0.591677	NA	14.8617	-2.16777	0.00038042	8.88622	14.8617	0.452355	1.09977	2.25902	4.78439	NA	NA	NA
13457115	11780782	TX000814	23990	21725-46-2	Cyanazine	DTXSID1023990	982	LTEA_HepaRG_CYP3A7	0.258696	0.776087	1.92979	-0.71192	1.66067	31.6228	-0.397853	0.1	1.66067	31.6228	-0.397853	0.1	1.66067	31.6228	100	0.0316228	8	16	2	0	exp4	2	41	0.999778	TRUE	6.41375	1.27606	1.64422	NA	1.77198	-1.29087	1.1158e-06	-6.40314	1.77198	1.27606	0.131128	0.269346	0.57045	2.39532	NA	NA
13457251	11780918	TX001534	21268	122-34-9	Simazine	DTXSID4021268	982	LTEA_HepaRG_CYP3A7	0.258696	0.776087	0.81871	-1.05022	0.528963	31.6228	-0.394092	10	0.528963	31.6228	-0.394092	10	0.528963	31.6228	100	0.0316228	8	16	2	2	poly1	2	15	0.0597135	FALSE	6.41375	NA	0.856883	NA	NA	-1.2117	0.449689	-7.77899	50	0.665016	5	10	20	NA	0.00665016	NA
13457263	11780930	TX001546	20112	1912-24-9	Atrazine	DTXSID9020112	982	LTEA_HepaRG_CYP3A7	0.258696	0.776087	1.0491	-0.105242	0.959591	31.6228	-0.0503119	1	0.959591	31.6228	-0.0503119	1	0.959591	31.6228	100	0.0316228	8	16	2	2	exp4	2	15	0.892941	FALSE	6.41375	0.885638	1.14116	NA	3.66427	-1.71354	4.72686e-07	1.81594	3.66427	0.885638	0.271158	0.55698	1.17963	11.0482	NA	NA
13457266	11780933	TX001549	21196	139-40-2	Propazine	DTXSID3021196	982	LTEA_HepaRG_CYP3A7	0.258696	0.776087	1.26193	-0.0259243	1.17749	31.6228	0.109433	0.316228	1.17749	31.6228	0.109433	0.316228	1.17749	31.6228	100	0.0316228	8	16	2	0	exp4	2	41	0.999938	TRUE	6.41375	1.0716	1.38078	NA	2.51055	-2.11202	8.82528e-11	7.15151	2.51055	1.0716	0.185782	0.381612	0.808217	4.66578	NA	NA
13457978	11781645	TX009882	27608	5915-41-3	Terbuthylazine	DTXSID4027608	982	LTEA_HepaRG_CYP3A7	0.258696	0.776087	1.0244	-0.332987	0.954521	10	-0.192722	0.1	0.954521	10	-0.192722	0.1	0.954521	10	100	0.0316228	8	16	2	1	exp4	2	15	0.306666	FALSE	6.41375	0.7398	0.953243	NA	1.31411	-1.78357	4.04339e-07	1.59544	1.31411	0.7398	0.097245	0.199749	0.42305	NA	NA	NA
13458205	11781872	TX000814	23990	21725-46-2	Cyanazine	DTXSID1023990	984	LTEA_HepaRG_CYP4A11	0.213072	0.639216	0.377064	-1.57027	0.119749	0.316228	-1.50549	100	0.119749	0.316228	-1.50549	100	-1.50549	100	100	0.0316228	8	16	2	0	exp4	2	42	0.998429	TRUE	14.4773	-1.80659	2.82626	NA	39.9324	-1.72448	8.39896e-07	1.8397	39.9324	-1.80659	2.95502	6.06985	12.8554	25.1575	NA	NA
13458341	11782008	TX001534	21268	122-34-9	Simazine	DTXSID4021268	984	LTEA_HepaRG_CYP4A11	0.213072	0.639216	0.187085	-0.926347	0.0412695	1	-0.501324	100	0.0412695	1	-0.501324	100	-0.501324	100	100	0.0316228	8	16	2	0	exp4	2	13	0.000130321	FALSE	14.4773	-0.257578	0.402959	NA	2.5288	-1.75328	0.134745	0.592978	2.5288	-0.257578	0.187132	0.384385	0.81409	NA	NA	NA
13458353	11782020	TX001546	20112	1912-24-9	Atrazine	DTXSID9020112	984	LTEA_HepaRG_CYP4A11	0.213072	0.639216	0.518674	-1.26344	0.237658	1	-1.04781	100	0.237658	1	-1.04781	100	-1.04781	100	100	0.0316228	8	16	2	2	poly1	2	41	0.945821	TRUE	14.4773	NA	1.61234	NA	NA	-1.68678	0.000506015	0.72323	50	-1.03063	5	10	20	62.0216	-0.0103063	NA
13458356	11782023	TX001549	21196	139-40-2	Propazine	DTXSID3021196	984	LTEA_HepaRG_CYP4A11	0.213072	0.639216	0.0847867	-0.749415	0.026635	0.0316228	-0.557786	100	0.026635	0.0316228	-0.557786	100	-0.557786	100	100	0.0316228	8	16	2	2	pow	2	15	0.252509	FALSE	14.4773	NA	1.03415	0.3	NA	-2.17002	3.37625e-06	8.3852	9.92126	-0.661046	0.00460505	0.046416	0.467843	89.4105	-0.166047	NA
13459068	11782735	TX009882	27608	5915-41-3	Terbuthylazine	DTXSID4027608	984	LTEA_HepaRG_CYP4A11	0.213072	0.639216	0.079165	-1.72569	0.0551662	0.0316228	-1.60224	100	0.0551662	0.0316228	-1.60224	100	-1.60224	100	100	0.0316228	8	16	2	1	pow	2	41	1	TRUE	14.4773	NA	2.43258	0.3	NA	-2.24331	1.37072e-12	9.98723	9.92126	-1.55494	0.00460504	0.0464159	0.467843	5.16548	-0.390584	NA
13459295	11782962	TX000814	23990	21725-46-2	Cyanazine	DTXSID1023990	986	LTEA_HepaRG_CYP4A22	0.269247	0.807741	1.27404	-2.1206	0.690729	0.1	-1.30037	100	0.690729	0.1	-1.30037	100	-1.30037	100	100	0.0316228	8	16	2	1	exp4	2	15	0.577622	FALSE	14.5032	-0.89486	1.10786	NA	6.141	-0.70688	0.045643	-14.9066	6.141	-0.89486	0.454438	0.933451	1.97696	20.6375	NA	NA
13459431	11783098	TX001534	21268	122-34-9	Simazine	DTXSID4021268	986	LTEA_HepaRG_CYP4A22	0.269247	0.807741	0.53391	-1.40342	0.280603	1	-0.489844	100	0.280603	1	-0.489844	100	-0.489844	100	100	0.0316228	8	16	2	2	poly1	2	13	0.000228138	FALSE	14.5032	NA	0.075168	NA	NA	-1.30745	0.729345	-7.08427	50	0.0607163	5	10	20	NA	0.000607163	NA
13459443	11783110	TX001546	20112	1912-24-9	Atrazine	DTXSID9020112	986	LTEA_HepaRG_CYP4A22	0.269247	0.807741	0.350798	-1.35575	0.18898	1	-1.22962	100	0.18898	1	-1.22962	100	-1.22962	100	100	0.0316228	8	16	2	2	poly1	2	41	0.970568	TRUE	14.5032	NA	1.54114	NA	NA	-1.8195	8.22636e-06	3.45642	50	-1.24484	5	10	20	64.8872	-0.0124484	NA
13459446	11783113	TX001549	21196	139-40-2	Propazine	DTXSID3021196	986	LTEA_HepaRG_CYP4A22	0.269247	0.807741	0.184134	-0.874714	0.169906	0.0316228	-0.672056	100	0.169906	0.0316228	-0.672056	100	-0.672056	100	100	0.0316228	8	16	2	2	pow	2	15	0.0509499	FALSE	14.5032	NA	0.876349	0.364817	NA	-1.90784	5.39186e-05	5.40784	14.9571	-0.707863	0.0271485	0.181509	1.21354	NA	-0.131922	NA
13460158	11783825	TX009882	27608	5915-41-3	Terbuthylazine	DTXSID4027608	986	LTEA_HepaRG_CYP4A22	0.269247	0.807741	0.401225	-1.4595	0.211057	0.0316228	-1.38719	100	0.211057	0.0316228	-1.38719	100	-1.38719	100	100	0.0316228	8	16	2	1	pow	2	41	0.99919	TRUE	14.5032	NA	1.69112	0.313524	NA	-2.07601	7.37791e-09	3.62264	10.961	-1.36598	0.00708442	0.0646329	0.589661	18.7167	-0.322402	NA
13460385	11784052	TX000814	23990	21725-46-2	Cyanazine	DTXSID1023990	988	LTEA_HepaRG_CYP7A1	0.179041	0.537122	0.400631	-1.64041	-0.0444482	0.0316228	-0.891729	100	-0.0444482	0.0316228	-0.891729	100	-0.891729	100	100	0.0316228	8	16	2	2	exp4	2	15	0.3139	FALSE	15.8312	-0.477115	0.888282	NA	0.0229675	-0.974708	0.0169106	-10.5578	0.0229675	-0.477115	0.00169961	0.00349113	0.00739388	NA	NA	NA
13460521	11784188	TX001534	21268	122-34-9	Simazine	DTXSID4021268	988	LTEA_HepaRG_CYP7A1	0.179041	0.537122	0.233065	-1.50206	0.189431	0.0316228	-0.743811	10	0.189431	0.0316228	-0.743811	10	-0.743811	10	100	0.0316228	8	16	2	0	exp4	2	13	1.34543e-06	FALSE	15.8312	-0.140864	0.262257	NA	0.155544	-1.51702	0.595231	-3.87202	0.155544	-0.140864	0.0115103	0.0236431	0.0500739	NA	NA	NA
13460533	11784200	TX001546	20112	1912-24-9	Atrazine	DTXSID9020112	988	LTEA_HepaRG_CYP7A1	0.179041	0.537122	0.203388	-0.451938	0.0458948	0.0316228	-0.242602	10	0.0458948	0.0316228	-0.242602	10	-0.242602	10	100	0.0316228	8	16	2	0	exp4	2	13	4.24537e-08	FALSE	15.8312	-0.177474	0.330418	NA	0.580668	-1.88043	0.174457	4.62365	0.580668	-0.177474	0.0429698	0.0882634	0.186933	NA	NA	NA
13460536	11784203	TX001549	21196	139-40-2	Propazine	DTXSID3021196	988	LTEA_HepaRG_CYP7A1	0.179041	0.537122	0.316137	-1.38388	0.142319	0.0316228	-1.25662	100	0.142319	0.0316228	-1.25662	100	-1.25662	100	100	0.0316228	8	16	2	2	poly1	2	41	0.99875	TRUE	15.8312	NA	2.40527	NA	NA	-2.15288	8.20236e-08	7.85359	50	-1.29192	5	10	20	41.5754	-0.0129192	NA
13461248	11784915	TX009882	27608	5915-41-3	Terbuthylazine	DTXSID4027608	988	LTEA_HepaRG_CYP7A1	0.179041	0.537122	0.120998	-0.942553	-0.0390203	0.316228	-0.733272	100	-0.0390203	0.316228	-0.733272	100	-0.733272	100	100	0.0316228	8	16	2	1	pow	2	15	0.848211	FALSE	15.8312	NA	1.25938	0.305193	NA	-1.93141	8.98089e-05	4.69944	10.3191	-0.676441	0.00545796	0.0528918	0.512563	46.9704	-0.165899	NA
13461475	11785142	TX000814	23990	21725-46-2	Cyanazine	DTXSID1023990	990	LTEA_HepaRG_DDIT3	0.191605	0.574814	0.466851	-0.450647	0.22864	31.6228	-0.377607	100	0.22864	31.6228	-0.377607	100	-0.377607	100	100	0.0316228	8	16	2	1	poly1	2	13	0.0070931	FALSE	14.4987	NA	0.563967	NA	NA	-1.61638	0.299613	-1.0204	50	-0.324176	5	10	20	NA	-0.00324176	NA
13461611	11785278	TX001534	21268	122-34-9	Simazine	DTXSID4021268	990	LTEA_HepaRG_DDIT3	0.191605	0.574814	0.256098	-0.716706	0.178921	0.316228	-0.409202	100	0.178921	0.316228	-0.409202	100	-0.409202	100	100	0.0316228	8	16	2	1	poly1	2	13	0.0560818	FALSE	14.4987	NA	0.636361	NA	NA	-1.84677	0.316821	2.81857	50	-0.365789	5	10	20	NA	-0.00365789	NA
13461623	11785290	TX001546	20112	1912-24-9	Atrazine	DTXSID9020112	990	LTEA_HepaRG_DDIT3	0.191605	0.574814	0.393935	-0.578269	0.262948	0.316228	-0.22837	100	0.262948	0.316228	-0.22837	100	0.262948	0.316228	100	0.0316228	8	16	2	1	poly1	2	13	0.0043273	FALSE	14.4987	NA	0.165773	NA	NA	-1.3601	0.716662	-3.60452	50	-0.0952886	5	10	20	NA	-0.000952886	NA
13461626	11785293	TX001549	21196	139-40-2	Propazine	DTXSID3021196	990	LTEA_HepaRG_DDIT3	0.191605	0.574814	-0.011509	-0.400624	-0.0400283	1	-0.376006	100	-0.0400283	1	-0.376006	100	-0.376006	100	100	0.0316228	8	16	2	1	pow	2	13	1.17123e-05	FALSE	14.4987	NA	0.722349	0.3	NA	-2.60088	2.55932e-06	13.7643	9.92126	-0.415216	0.00460504	0.0464159	0.467843	NA	-0.104298	NA
13462338	11786005	TX009882	27608	5915-41-3	Terbuthylazine	DTXSID4027608	990	LTEA_HepaRG_DDIT3	0.191605	0.574814	0.262392	-0.362904	0.118173	0.316228	-0.321498	100	0.118173	0.316228	-0.321498	100	-0.321498	100	100	0.0316228	8	16	2	1	poly1	2	13	0.000396464	FALSE	14.4987	NA	0.579678	NA	NA	-2.10634	0.0206604	7.04934	50	-0.333207	5	10	20	NA	-0.00333207	NA
13462564	11786231	TX000814	23990	21725-46-2	Cyanazine	DTXSID1023990	992	LTEA_HepaRG_EGF	0.192918	0.578755	0.506038	-0.512589	0.43048	31.6228	-0.281742	0.1	0.43048	31.6228	-0.281742	0.1	0.43048	31.6228	100	0.0316228	8	16	2	0	poly2	2	13	0	FALSE	6.46903	NA	0.715371	NA	NA	-1.64191	0.214586	0.169022	12.5049	0.414025	NA	NA	NA	NA	-1.95576	-103.926
13462700	11786367	TX001534	21268	122-34-9	Simazine	DTXSID4021268	992	LTEA_HepaRG_EGF	0.192918	0.578755	0.59465	-0.324938	0.586356	100	-0.262575	10	0.586356	100	-0.262575	10	0.586356	100	100	0.0316228	8	16	2	2	poly1	2	15	0.244628	FALSE	6.46903	NA	0.996299	NA	NA	-1.88018	0.0035757	3.98138	50	0.576613	5	10	20	NA	0.00576613	NA
13462712	11786379	TX001546	20112	1912-24-9	Atrazine	DTXSID9020112	992	LTEA_HepaRG_EGF	0.192918	0.578755	0.35492	-0.236419	0.299561	31.6228	-0.15544	0.0316228	0.299561	31.6228	-0.15544	0.0316228	0.299561	31.6228	100	0.0316228	8	16	2	0	exp4	2	13	8.09189e-10	FALSE	6.46903	0.28331	0.489516	NA	7.24534	-2.37314	0.000852786	11.1207	7.24534	0.28331	0.53616	1.10131	2.33248	NA	NA	NA
13462715	11786382	TX001549	21196	139-40-2	Propazine	DTXSID3021196	992	LTEA_HepaRG_EGF	0.192918	0.578755	0.405026	-0.217509	0.36192	100	-0.164891	0.316228	0.36192	100	-0.164891	0.316228	0.36192	100	100	0.0316228	8	16	2	1	poly1	2	13	8.24896e-05	FALSE	6.46903	NA	0.618373	NA	NA	-2.34456	0.00379304	11.5343	50	0.357886	5	10	20	NA	0.00357886	NA
13463427	11787094	TX009882	27608	5915-41-3	Terbuthylazine	DTXSID4027608	992	LTEA_HepaRG_EGF	0.192918	0.578755	0.404998	-0.307347	0.271893	10	-0.188204	0.1	0.271893	10	-0.188204	0.1	0.271893	10	100	0.0316228	8	16	2	0	poly2	2	13	0	FALSE	6.46903	NA	0.34469	NA	NA	-2.29119	0.188083	9.58102	12.1355	0.199491	NA	NA	NA	NA	-0.902895	-95.9579
13463654	11787321	TX000814	23990	21725-46-2	Cyanazine	DTXSID1023990	994	LTEA_HepaRG_EGR1	0.175999	0.527996	0.323471	-1.00245	0.0507783	1	-0.671594	100	0.0507783	1	-0.671594	100	-0.671594	100	100	0.0316228	8	16	2	1	poly1	2	15	0.620195	FALSE	14.5048	NA	1.30836	NA	NA	-1.39598	0.0586976	-3.30225	50	-0.69081	5	10	20	76.4315	-0.0069081	NA
13463790	11787457	TX001534	21268	122-34-9	Simazine	DTXSID4021268	994	LTEA_HepaRG_EGR1	0.175999	0.527996	0.518437	-0.832433	0.265642	100	-0.568514	10	0.265642	100	-0.568514	10	-0.568514	10	100	0.0316228	8	16	2	0	gnls	2	13	0.000147301	FALSE	14.5048	-0.296293	0.521243	0.942848	0.820184	-2.2861	0.134902	6.4105	0.70512	-0.275215	0.0332606	0.0731487	0.171098	NA	NA	NA
13463802	11787469	TX001546	20112	1912-24-9	Atrazine	DTXSID9020112	994	LTEA_HepaRG_EGR1	0.175999	0.527996	0.350628	-0.331405	0.205512	0.316228	-0.304041	100	0.205512	0.316228	-0.304041	100	-0.304041	100	100	0.0316228	8	16	2	1	poly1	2	13	0.00156889	FALSE	14.5048	NA	0.586576	NA	NA	-2.00652	0.051702	6.06165	50	-0.30971	5	10	20	NA	-0.0030971	NA
13463805	11787472	TX001549	21196	139-40-2	Propazine	DTXSID3021196	994	LTEA_HepaRG_EGR1	0.175999	0.527996	0.349252	-0.232352	0.228665	0.316228	-0.176577	31.6228	0.228665	0.316228	-0.176577	31.6228	0.228665	0.316228	100	0.0316228	8	16	2	1	poly1	2	13	8.5441e-06	FALSE	14.5048	NA	0.182325	NA	NA	-1.86478	0.645763	3.74993	50	0.0962667	5	10	20	NA	0.000962667	NA
13464517	11788184	TX009882	27608	5915-41-3	Terbuthylazine	DTXSID4027608	994	LTEA_HepaRG_EGR1	0.175999	0.527996	0.247537	-0.399945	0.161067	0.0316228	-0.246577	100	0.161067	0.0316228	-0.246577	100	-0.246577	100	100	0.0316228	8	16	2	0	exp4	2	13	7.86707e-07	FALSE	14.5048	-0.224374	0.424953	NA	0.981228	-1.86654	0.0602475	4.30046	0.981228	-0.224374	0.0726114	0.14915	0.315885	NA	NA	NA
13464744	11788411	TX000814	23990	21725-46-2	Cyanazine	DTXSID1023990	996	LTEA_HepaRG_EZR	0.157444	0.472333	0.41555	-0.81141	0.35068	3.16228	-0.432131	0.1	0.35068	3.16228	-0.432131	0.1	-0.432131	0.1	100	0.0316228	8	16	2	1	exp4	2	13	0.00335615	FALSE	14.4966	0.277865	0.588282	NA	0.561192	-1.51901	0.196525	-4.05105	0.561192	0.277865	0.0415285	0.0853029	0.180664	NA	NA	NA
13464880	11788547	TX001534	21268	122-34-9	Simazine	DTXSID4021268	996	LTEA_HepaRG_EZR	0.157444	0.472333	0.385872	-0.878166	0.34328	1	-0.344756	10	0.34328	1	-0.344756	10	-0.344756	10	100	0.0316228	8	16	2	1	exp4	2	13	5.44077e-10	FALSE	14.4966	0.114146	0.241664	NA	0.202104	-1.84885	0.555002	1.10525	0.202104	0.114146	0.0149558	0.0307205	0.0650631	NA	NA	NA
13464892	11788559	TX001546	20112	1912-24-9	Atrazine	DTXSID9020112	996	LTEA_HepaRG_EZR	0.157444	0.472333	0.270877	-0.115888	0.224156	0.316228	-0.0260859	0.0316228	0.224156	0.316228	-0.0260859	0.0316228	0.224156	0.316228	100	0.0316228	8	16	2	0	gnls	2	13	0	FALSE	14.4966	0.191973	0.406436	8	0.116564	-2.89641	0.000188884	20.4291	0.116564	0.191973	NA	NA	NA	NA	NA	NA
13464895	11788562	TX001549	21196	139-40-2	Propazine	DTXSID3021196	996	LTEA_HepaRG_EZR	0.157444	0.472333	0.688223	-0.171721	0.586067	3.16228	-0.144728	31.6228	0.586067	3.16228	-0.144728	31.6228	0.586067	3.16228	100	0.0316228	8	16	2	1	gnls	2	15	0.221254	FALSE	14.4966	0.521352	0.959747	0.689988	0.30555	-2.06989	0.00247286	7.83584	0.208867	0.45332	0.0034631	0.0101164	0.0319374	NA	NA	NA
13465607	11789274	TX009882	27608	5915-41-3	Terbuthylazine	DTXSID4027608	996	LTEA_HepaRG_EZR	0.157444	0.472333	0.33843	-0.220005	0.314877	1	-0.150556	100	0.314877	1	-0.150556	100	0.314877	1	100	0.0316228	8	16	2	0	gnls	2	13	2.88212e-07	FALSE	14.4966	0.241867	0.511298	7.99981	0.320375	-2.41251	0.0677315	12.428	0.32026	0.241503	0.22168	0.243381	0.269339	NA	NA	NA
13465834	11789501	TX000814	23990	21725-46-2	Cyanazine	DTXSID1023990	998	LTEA_HepaRG_FABP1	0.160865	0.482594	0.389715	-1.00706	-0.0149134	0.0316228	-0.719076	0.1	-0.0149134	0.0316228	-0.719076	0.1	-0.719076	0.1	100	0.0316228	8	16	2	0	exp4	2	13	0.0564767	FALSE	15.8531	-0.315533	0.653826	NA	0.0202319	-1.01095	0.223264	-9.57317	0.0202319	-0.315533	0.00149718	0.00307532	0.00651323	NA	NA	NA
13465970	11789637	TX001534	21268	122-34-9	Simazine	DTXSID4021268	998	LTEA_HepaRG_FABP1	0.160865	0.482594	0.18071	-1.64707	0.0581711	0.0316228	-1.05049	10	0.0581711	0.0316228	-1.05049	10	-1.05049	10	100	0.0316228	8	16	2	1	exp4	2	15	0.13215	FALSE	15.8531	-0.407849	0.845117	NA	1.24878	-1.8618	0.000983964	0.13051	1.24878	-0.407849	0.0924103	0.189818	0.402017	NA	NA	NA
13465982	11789649	TX001546	20112	1912-24-9	Atrazine	DTXSID9020112	998	LTEA_HepaRG_FABP1	0.160865	0.482594	0.102903	-0.453606	0.05479	0.0316228	-0.421726	100	0.05479	0.0316228	-0.421726	100	-0.421726	100	100	0.0316228	8	16	2	0	exp5	2	13	2.03271e-06	FALSE	15.8531	-0.31035	0.643087	8	0.905917	-2.38755	2.86617e-05	11.5525	0.905917	-0.31035	0.654249	0.715847	0.786246	NA	NA	NA
13465985	11789652	TX001549	21196	139-40-2	Propazine	DTXSID3021196	998	LTEA_HepaRG_FABP1	0.160865	0.482594	-0.0684393	-1.34308	-0.106488	0.1	-1.22875	100	-0.106488	0.1	-1.22875	100	-1.22875	100	100	0.0316228	8	16	2	2	exp3	2	41	0.999787	TRUE	15.8531	NA	2.36029	0.300002	NA	-2.32037	2.53142e-09	10.8921	19.1574	-1.13906	0.0205771	0.185446	1.5198	12.4441	-0.777857	141.065
13466697	11790364	TX009882	27608	5915-41-3	Terbuthylazine	DTXSID4027608	998	LTEA_HepaRG_FABP1	0.160865	0.482594	0.211303	-1.00805	0.169346	0.316228	-0.891939	100	0.169346	0.316228	-0.891939	100	-0.891939	100	100	0.0316228	8	16	2	1	poly2	2	41	0.995102	TRUE	15.8531	NA	1.85062	NA	NA	-2.16049	1.08523e-06	9.4792	28.6819	-0.893098	2.47975	5.02564	10.339	31.535	3.57392	-195.953
13466924	11790591	TX000814	23990	21725-46-2	Cyanazine	DTXSID1023990	1000	LTEA_HepaRG_FAS	0.185945	0.557834	0.503713	-0.87921	0.225027	0.0316228	-0.398004	100	0.225027	0.0316228	-0.398004	100	-0.398004	100	100	0.0316228	8	16	2	1	poly1	2	13	0.0456825	FALSE	14.487	NA	0.389502	NA	NA	-1.08469	0.689041	-8.21887	50	-0.217277	5	10	20	NA	-0.00217277	NA
13467060	11790727	TX001534	21268	122-34-9	Simazine	DTXSID4021268	1000	LTEA_HepaRG_FAS	0.185945	0.557834	0.374389	-1.22589	0.230698	0.1	-0.521577	10	0.230698	0.1	-0.521577	10	-0.521577	10	100	0.0316228	8	15	2	1	poly1	2	13	0.0822913	FALSE	14.487	NA	0.635904	NA	NA	-1.27564	0.651777	-6.48312	50	-0.354729	5	10	20	NA	-0.00354729	NA
13467072	11790739	TX001546	20112	1912-24-9	Atrazine	DTXSID9020112	1000	LTEA_HepaRG_FAS	0.185945	0.557834	0.255277	-0.568425	0.117361	0.316228	-0.317363	3.16228	0.117361	0.316228	-0.317363	3.16228	-0.317363	3.16228	100	0.0316228	8	16	2	1	poly1	2	13	0.00292704	FALSE	14.487	NA	0.483647	NA	NA	-1.8444	0.272221	2.44892	50	-0.269795	5	10	20	NA	-0.00269795	NA
13467075	11790742	TX001549	21196	139-40-2	Propazine	DTXSID3021196	1000	LTEA_HepaRG_FAS	0.185945	0.557834	0.339634	-0.218893	0.145327	100	-0.118053	3.16228	0.145327	100	-0.118053	3.16228	0.145327	100	100	0.0316228	8	16	2	1	poly1	2	13	3.90264e-08	FALSE	14.487	NA	0.223198	NA	NA	-2.31219	0.438529	10.089	50	0.124507	5	10	20	NA	0.00124507	NA
13467787	11791454	TX009882	27608	5915-41-3	Terbuthylazine	DTXSID4027608	1000	LTEA_HepaRG_FAS	0.185945	0.557834	0.185907	-0.272721	0.142914	10	-0.131071	1	0.142914	10	-0.131071	1	0.142914	10	100	0.0316228	8	16	2	0	exp5	2	13	0	FALSE	14.487	0.0902308	0.161752	8	7.28405	-2.70459	0.37855	16.4581	7.28405	0.0902308	NA	NA	NA	NA	NA	NA
13468014	11791681	TX000814	23990	21725-46-2	Cyanazine	DTXSID1023990	1002	LTEA_HepaRG_FASN	0.122512	0.367536	0.488388	-0.414375	0.46105	100	-0.360796	3.16228	0.46105	100	-0.360796	3.16228	0.46105	100	100	0.0316228	8	16	2	2	poly1	2	15	0.367	FALSE	9.09922	NA	1.1418	NA	NA	-1.38147	0.218392	-3.01131	50	0.419651	5	10	20	87.5812	0.00419651	NA
13468150	11791817	TX001534	21268	122-34-9	Simazine	DTXSID4021268	1002	LTEA_HepaRG_FASN	0.122512	0.367536	0.444218	-0.337956	0.159731	100	-0.319556	1	0.159731	100	-0.319556	1	-0.319556	1	100	0.0316228	8	16	2	2	gnls	2	15	0.0312796	FALSE	9.09922	-0.32158	0.832885	2.28387	0.161832	-2.58172	0.00681074	9.65987	0.155624	-0.306115	0.0435972	0.0604091	0.0859449	NA	NA	NA
13468162	11791829	TX001546	20112	1912-24-9	Atrazine	DTXSID9020112	1002	LTEA_HepaRG_FASN	0.122512	0.367536	0.191746	-0.127009	0.172973	100	-0.0530943	3.16228	0.172973	100	-0.0530943	3.16228	0.172973	100	100	0.0316228	8	16	2	1	poly1	2	13	5.76184e-06	FALSE	9.09922	NA	0.502732	NA	NA	-2.89427	0.00521111	20.278	50	0.184772	5	10	20	NA	0.00184772	NA
13468165	11791832	TX001549	21196	139-40-2	Propazine	DTXSID3021196	1002	LTEA_HepaRG_FASN	0.122512	0.367536	0.191527	-0.109829	0.18717	100	-0.0957518	3.16228	0.18717	100	-0.0957518	3.16228	0.18717	100	100	0.0316228	8	16	2	0	hill	2	13	5.7381e-13	FALSE	9.09922	0.19166	0.521474	2.54398	23.7386	-3.57169	2.39149e-05	29.1382	23.7386	0.19166	7.46101	10.0082	13.7656	NA	NA	NA
13468877	11792544	TX009882	27608	5915-41-3	Terbuthylazine	DTXSID4027608	1002	LTEA_HepaRG_FASN	0.122512	0.367536	0.255033	-0.140061	0.177962	31.6228	-0.0742469	3.16228	0.177962	31.6228	-0.0742469	3.16228	0.177962	31.6228	100	0.0316228	8	16	2	0	poly2	2	13	0	FALSE	9.09922	NA	0.420459	NA	NA	-2.4439	0.390248	13.4959	12.3603	0.154534	NA	NA	NA	NA	-0.717039	-100.613
13469104	11792771	TX000814	23990	21725-46-2	Cyanazine	DTXSID1023990	1004	LTEA_HepaRG_FMO3	0.14533	0.43599	0.517908	-0.940275	0.232343	31.6228	-0.554105	0.1	0.232343	31.6228	-0.554105	0.1	-0.554105	0.1	100	0.0316228	8	16	2	2	poly1	2	13	0.0500937	FALSE	15.8306	NA	0.0577695	NA	NA	-0.948985	0.730702	-11.1618	50	-0.025187	5	10	20	NA	-0.00025187	NA
13469240	11792907	TX001534	21268	122-34-9	Simazine	DTXSID4021268	1004	LTEA_HepaRG_FMO3	0.14533	0.43599	0.38889	-1.02863	0.223647	31.6228	-0.63407	10	0.223647	31.6228	-0.63407	10	-0.63407	10	100	0.0316228	8	16	2	2	poly1	2	13	0.000103038	FALSE	15.8306	NA	0.0481302	NA	NA	-1.80923	0.727184	-0.0843859	50	0.0209843	5	10	20	NA	0.000209843	NA
13469252	11792919	TX001546	20112	1912-24-9	Atrazine	DTXSID9020112	1004	LTEA_HepaRG_FMO3	0.14533	0.43599	0.21723	-0.256693	0.0690276	0.316228	-0.0746851	3.16228	0.0690276	0.316228	-0.0746851	3.16228	-0.0746851	3.16228	100	0.0316228	8	16	2	1	poly1	2	13	1.14003e-07	FALSE	15.8306	NA	0.0274318	NA	NA	-2.33325	0.727932	11.2661	50	0.01196	5	10	20	NA	0.0001196	NA
13469255	11792922	TX001549	21196	139-40-2	Propazine	DTXSID3021196	1004	LTEA_HepaRG_FMO3	0.14533	0.43599	0.194681	-0.20934	0.10015	1	-0.140418	100	0.10015	1	-0.140418	100	-0.140418	100	100	0.0316228	8	16	2	1	poly1	2	13	2.30873e-06	FALSE	15.8306	NA	0.290792	NA	NA	-2.3659	0.388921	12.2822	50	-0.126782	5	10	20	NA	-0.00126782	NA
13469967	11793634	TX009882	27608	5915-41-3	Terbuthylazine	DTXSID4027608	1004	LTEA_HepaRG_FMO3	0.14533	0.43599	0.183917	-0.287277	0.0990399	3.16228	-0.207398	100	0.0990399	3.16228	-0.207398	100	-0.207398	100	100	0.0316228	8	16	2	1	poly2	2	13	4.1082e-06	FALSE	15.8306	NA	0.485646	NA	NA	-2.58568	0.0464076	15.7182	89.6125	-0.211737	78.0073	79.4585	82.2174	NA	-0.527333	-76.5011
13470194	11793861	TX000814	23990	21725-46-2	Cyanazine	DTXSID1023990	1006	LTEA_HepaRG_FOXO1	0.135506	0.406517	0.228992	-0.463486	0.151089	31.6228	-0.366748	100	0.151089	31.6228	-0.366748	100	-0.366748	100	100	0.0316228	8	16	2	2	poly2	2	15	0.177535	FALSE	6.47156	NA	0.895563	NA	NA	-1.95615	0.0841193	6.11289	86.4427	-0.364061	70.1345	72.2904	76.2742	NA	-0.521052	-67.8419
13470330	11793997	TX001534	21268	122-34-9	Simazine	DTXSID4021268	1006	LTEA_HepaRG_FOXO1	0.135506	0.406517	0.23198	-0.317902	0.184032	31.6228	-0.0963796	10	0.184032	31.6228	-0.0963796	10	0.184032	31.6228	100	0.0316228	8	16	2	1	poly1	2	13	3.53367e-06	FALSE	6.47156	NA	0.0122733	NA	NA	-2.05771	0.730779	6.91773	50	-0.00498932	5	10	20	NA	-4.98932e-05	NA
13470342	11794009	TX001546	20112	1912-24-9	Atrazine	DTXSID9020112	1006	LTEA_HepaRG_FOXO1	0.135506	0.406517	0.326568	-0.203494	0.218971	0.316228	-0.143618	100	0.218971	0.316228	-0.143618	100	0.218971	0.316228	100	0.0316228	8	16	2	0	exp4	2	13	1.35585e-16	FALSE	6.47156	0.0803412	0.197633	NA	0.00316228	-2.11539	0.483008	7.62925	0.00316228	0.0803412	0.00023401	0.000480676	0.00101803	NA	NA	NA
13470345	11794012	TX001549	21196	139-40-2	Propazine	DTXSID3021196	1006	LTEA_HepaRG_FOXO1	0.135506	0.406517	0.209636	-0.0807689	0.140569	100	0.00806382	1	0.140569	100	0.00806382	1	0.140569	100	100	0.0316228	8	16	2	1	pow	2	13	9.28441e-09	FALSE	6.47156	NA	0.390462	0.3	NA	-2.66902	0.0153413	17.3555	9.92126	0.15873	0.00460504	0.0464159	0.467843	NA	0.0398711	NA
13471057	11794724	TX009882	27608	5915-41-3	Terbuthylazine	DTXSID4027608	1006	LTEA_HepaRG_FOXO1	0.135506	0.406517	0.243247	-0.175719	0.139167	10	-0.0450974	1	0.139167	10	-0.0450974	1	0.139167	10	100	0.0316228	8	16	2	0	exp4	2	13	1.19684e-17	FALSE	6.47156	0.0771855	0.18987	NA	0.740935	-2.56009	0.312254	14.8989	0.740935	0.0771855	0.0548296	0.112624	0.238528	NA	NA	NA
13471284	11794951	TX000814	23990	21725-46-2	Cyanazine	DTXSID1023990	1008	LTEA_HepaRG_FOXO3	0.127872	0.383617	0.197531	-1.09758	-0.0201252	31.6228	-0.552786	100	-0.0201252	31.6228	-0.552786	100	-0.552786	100	100	0.0316228	8	16	2	1	exp4	2	13	0.0589607	FALSE	15.8473	-0.262692	0.684776	NA	0.0153331	-1.35825	0.0779073	-4.46243	0.0153331	-0.262692	0.00113466	0.00233068	0.00493617	NA	NA	NA
13471420	11795087	TX001534	21268	122-34-9	Simazine	DTXSID4021268	1008	LTEA_HepaRG_FOXO3	0.127872	0.383617	0.267938	-1.14473	0.11018	100	-0.618484	10	0.11018	100	-0.618484	10	-0.618484	10	100	0.0316228	8	16	2	0	exp4	2	13	2.51008e-07	FALSE	15.8473	-0.0942534	0.245696	NA	0.468859	-1.97908	0.627489	1.8607	0.468859	-0.0942534	0.0346958	0.071268	0.150939	NA	NA	NA
13471432	11795099	TX001546	20112	1912-24-9	Atrazine	DTXSID9020112	1008	LTEA_HepaRG_FOXO3	0.127872	0.383617	0.312549	-0.32565	0.157936	0.316228	-0.223361	100	0.157936	0.316228	-0.223361	100	-0.223361	100	100	0.0316228	8	16	2	1	poly1	2	13	0.0031818	FALSE	15.8473	NA	0.486833	NA	NA	-2.11196	0.338945	7.58761	50	-0.186758	5	10	20	NA	-0.00186758	NA
13471435	11795102	TX001549	21196	139-40-2	Propazine	DTXSID3021196	1008	LTEA_HepaRG_FOXO3	0.127872	0.383617	0.194907	-0.115688	0.161922	0.316228	-0.107057	100	0.161922	0.316228	-0.107057	100	0.161922	0.316228	100	0.0316228	8	16	2	0	gnls	2	13	4.63955e-15	FALSE	15.8473	0.16014	0.404363	4.93326	0.0635155	-2.97223	0.00567812	21.872	0.0628982	0.155121	0.0347585	0.0404361	0.0476358	NA	NA	NA
13472147	11795814	TX009882	27608	5915-41-3	Terbuthylazine	DTXSID4027608	1008	LTEA_HepaRG_FOXO3	0.127872	0.383617	0.39524	-0.285268	0.204181	1	-0.231213	100	0.204181	1	-0.231213	100	-0.231213	100	100	0.0316228	8	16	2	2	poly1	2	13	0.000841278	FALSE	15.8473	NA	0.589695	NA	NA	-2.47445	0.0392247	12.3636	50	-0.226217	5	10	20	NA	-0.00226217	NA
13472374	11796041	TX000814	23990	21725-46-2	Cyanazine	DTXSID1023990	1010	LTEA_HepaRG_GADD45A	0.201862	0.605586	0.728091	-0.837291	0.605274	0.316228	-0.140917	0.0316228	0.605274	0.316228	-0.140917	0.0316228	0.605274	0.316228	100	0.0316228	8	16	2	0	exp4	2	13	0.00271413	FALSE	14.4953	0.375924	0.62076	NA	0.012694	-1.25892	0.0253077	-6.79601	0.012694	0.375924	0.000939366	0.00192953	0.00408657	NA	NA	NA
13472510	11796177	TX001534	21268	122-34-9	Simazine	DTXSID4021268	1010	LTEA_HepaRG_GADD45A	0.201862	0.605586	0.857303	-2.59001	0.759735	10	-1.15397	100	0.759735	10	-1.15397	100	-1.15397	100	100	0.0316228	8	16	2	1	exp4	2	13	0.0349837	FALSE	14.4953	0.394379	0.651235	NA	0.249457	-0.95004	0.340865	-14.6374	0.249457	0.394379	0.0184599	0.0379182	0.0803071	NA	NA	NA
13472522	11796189	TX001546	20112	1912-24-9	Atrazine	DTXSID9020112	1010	LTEA_HepaRG_GADD45A	0.201862	0.605586	0.553008	-0.23076	0.335785	0.316228	-0.200518	100	0.335785	0.316228	-0.200518	100	0.335785	0.316228	100	0.0316228	8	16	2	1	poly1	2	13	3.46928e-05	FALSE	14.4953	NA	0.322898	NA	NA	-1.8071	0.390789	2.26097	50	-0.195543	5	10	20	NA	-0.00195543	NA
13472525	11796192	TX001549	21196	139-40-2	Propazine	DTXSID3021196	1010	LTEA_HepaRG_GADD45A	0.201862	0.605586	0.326734	-0.289291	0.172051	1	-0.111084	100	0.172051	1	-0.111084	100	0.172051	1	100	0.0316228	8	16	2	1	poly1	2	13	9.63832e-07	FALSE	14.4953	NA	0.181312	NA	NA	-2.07885	0.662895	7.31267	50	-0.1098	5	10	20	NA	-0.001098	NA
13473237	11796904	TX009882	27608	5915-41-3	Terbuthylazine	DTXSID4027608	1010	LTEA_HepaRG_GADD45A	0.201862	0.605586	0.22419	-0.159896	0.189083	10	-0.133312	100	0.189083	10	-0.133312	100	0.189083	10	100	0.0316228	8	16	2	1	poly2	2	13	8.80116e-13	FALSE	14.4953	NA	0.223008	NA	NA	-2.45282	0.16071	13.2574	91.7023	-0.135051	82.8547	83.9277	85.9971	NA	-0.494691	-81.7536
13473464	11797131	TX000814	23990	21725-46-2	Cyanazine	DTXSID1023990	1012	LTEA_HepaRG_GADD45B	0.139844	0.419531	0.338221	-0.220533	0.170578	0.316228	-0.0856482	100	0.170578	0.316228	-0.0856482	100	0.170578	0.316228	100	0.0316228	8	16	2	0	exp4	2	13	4.71718e-13	FALSE	6.48324	0.0949581	0.226343	NA	0.0465013	-2.03018	0.465043	7.01578	0.0465013	0.0949581	0.00344113	0.00706835	0.0149701	NA	NA	NA
13473600	11797267	TX001534	21268	122-34-9	Simazine	DTXSID4021268	1012	LTEA_HepaRG_GADD45B	0.139844	0.419531	0.228627	-0.412201	0.184602	0.316228	-0.29817	100	0.184602	0.316228	-0.29817	100	-0.29817	100	100	0.0316228	8	16	2	1	poly1	2	13	0.0180197	FALSE	6.48324	NA	0.607029	NA	NA	-1.94643	0.220557	6.09171	50	-0.254667	5	10	20	NA	-0.00254667	NA
13473612	11797279	TX001546	20112	1912-24-9	Atrazine	DTXSID9020112	1012	LTEA_HepaRG_GADD45B	0.139844	0.419531	0.293666	-0.275438	0.167069	0.316228	-0.247045	100	0.167069	0.316228	-0.247045	100	-0.247045	100	100	0.0316228	8	16	2	1	poly1	2	13	0.00119882	FALSE	6.48324	NA	0.555183	NA	NA	-2.17952	0.131014	8.51869	50	-0.232916	5	10	20	NA	-0.00232916	NA
13473615	11797282	TX001549	21196	139-40-2	Propazine	DTXSID3021196	1012	LTEA_HepaRG_GADD45B	0.139844	0.419531	0.189627	-0.46381	0.133477	1	-0.430729	100	0.133477	1	-0.430729	100	-0.430729	100	100	0.0316228	8	16	2	2	poly1	2	15	0.281201	FALSE	6.48324	NA	0.996072	NA	NA	-2.28999	0.00303337	10.8064	50	-0.417883	5	10	20	NA	-0.00417883	NA
13474327	11797994	TX009882	27608	5915-41-3	Terbuthylazine	DTXSID4027608	1012	LTEA_HepaRG_GADD45B	0.139844	0.419531	0.292979	-0.393297	0.213554	0.1	-0.320569	100	0.213554	0.1	-0.320569	100	-0.320569	100	100	0.0316228	8	16	2	1	poly1	2	13	0.0120198	FALSE	6.48324	NA	0.708438	NA	NA	-2.28084	0.0279579	9.83282	50	-0.297212	5	10	20	NA	-0.00297212	NA
13474554	11798221	TX000814	23990	21725-46-2	Cyanazine	DTXSID1023990	1014	LTEA_HepaRG_GADD45G	0.155942	0.467827	0.39072	-0.00873595	0.326465	10	0.0439984	1	0.326465	10	0.0439984	1	0.326465	10	100	0.0316228	8	16	2	0	exp5	2	13	1.99975e-13	FALSE	14.5059	0.16879	0.360795	0.837017	0.0367602	-2.22008	0.00516953	9.98398	0.0367602	0.16879	0.00163845	0.00387188	0.00949048	NA	NA	NA
13474690	11798357	TX001534	21268	122-34-9	Simazine	DTXSID4021268	1014	LTEA_HepaRG_GADD45G	0.155942	0.467827	0.27944	-0.146846	0.157376	0.1	-0.0636524	31.6228	0.157376	0.1	-0.0636524	31.6228	0.157376	0.1	100	0.0316228	8	16	2	1	poly1	2	13	4.22882e-08	FALSE	14.5059	NA	0.148614	NA	NA	-2.47783	0.566943	13.2517	50	-0.0695258	5	10	20	NA	-0.000695258	NA
13474702	11798369	TX001546	20112	1912-24-9	Atrazine	DTXSID9020112	1014	LTEA_HepaRG_GADD45G	0.155942	0.467827	0.379783	-0.15248	0.277884	0.316228	-0.0430738	0.1	0.277884	0.316228	-0.0430738	0.1	0.277884	0.316228	100	0.0316228	8	16	2	0	exp4	2	13	6.0945e-16	FALSE	14.5059	0.15426	0.329737	NA	0.101567	-2.37123	0.00244537	11.4533	0.101567	0.15426	0.00751601	0.0154385	0.0326972	NA	NA	NA
13474705	11798372	TX001549	21196	139-40-2	Propazine	DTXSID3021196	1014	LTEA_HepaRG_GADD45G	0.155942	0.467827	0.182324	-0.511455	0.0522849	0.316228	-0.494864	100	0.0522849	0.316228	-0.494864	100	-0.494864	100	100	0.0316228	8	16	2	2	pow	2	15	0.681278	FALSE	14.5059	NA	1.11545	0.3	NA	-2.1261	4.43673e-05	7.7231	9.92126	-0.521838	0.00460504	0.0464159	0.467843	69.4756	-0.13108	NA
13475417	11799084	TX009882	27608	5915-41-3	Terbuthylazine	DTXSID4027608	1014	LTEA_HepaRG_GADD45G	0.155942	0.467827	0.291291	-0.553881	0.127606	10	-0.460686	100	0.127606	10	-0.460686	100	-0.460686	100	100	0.0316228	8	16	2	2	poly2	2	15	0.260671	FALSE	14.5059	NA	0.987403	NA	NA	-2.03484	0.0178242	6.46316	86.0409	-0.461933	69.0871	71.3462	75.5028	NA	-0.616232	-66.6754
13475644	11799311	TX000814	23990	21725-46-2	Cyanazine	DTXSID1023990	1016	LTEA_HepaRG_GCLC	0.146206	0.438618	0.264505	-0.623616	0.129085	31.6228	-0.399105	0.1	0.129085	31.6228	-0.399105	0.1	-0.399105	0.1	100	0.0316228	8	16	2	0	exp4	2	13	3.61243e-07	FALSE	12.9928	-0.136387	0.310948	NA	0.0125351	-1.65422	0.382828	0.130597	0.0125351	-0.136387	0.000927605	0.00190537	0.0040354	NA	NA	NA
13475780	11799447	TX001534	21268	122-34-9	Simazine	DTXSID4021268	1016	LTEA_HepaRG_GCLC	0.146206	0.438618	0.288336	-0.872699	0.0918748	0.1	-0.42197	10	0.0918748	0.1	-0.42197	10	-0.42197	10	100	0.0316228	8	16	2	2	poly1	2	13	0.00111139	FALSE	12.9928	NA	0.0834522	NA	NA	-1.7196	0.729349	-0.32257	50	0.0366036	5	10	20	NA	0.000366036	NA
13475792	11799459	TX001546	20112	1912-24-9	Atrazine	DTXSID9020112	1016	LTEA_HepaRG_GCLC	0.146206	0.438618	0.223778	-0.361643	0.128381	0.316228	-0.0993258	100	0.128381	0.316228	-0.0993258	100	0.128381	0.316228	100	0.0316228	8	16	2	1	poly1	2	13	2.6217e-05	FALSE	12.9928	NA	0.274077	NA	NA	-2.34657	0.62983	9.49727	50	0.120215	5	10	20	NA	0.00120215	NA
13475795	11799462	TX001549	21196	139-40-2	Propazine	DTXSID3021196	1016	LTEA_HepaRG_GCLC	0.146206	0.438618	0.0632751	-0.270023	0.0104429	0.316228	-0.18298	1	0.0104429	0.316228	-0.18298	1	-0.18298	1	100	0.0316228	8	16	2	0	exp4	2	13	0	FALSE	12.9928	-0.0900233	0.205243	NA	0.307806	-2.59633	0.0936012	15.7804	0.307806	-0.0900233	NA	NA	NA	NA	NA	NA
13476507	11800174	TX009882	27608	5915-41-3	Terbuthylazine	DTXSID4027608	1016	LTEA_HepaRG_GCLC	0.146206	0.438618	0.264987	-0.216627	0.215445	100	-0.151275	3.16228	0.215445	100	-0.151275	3.16228	0.215445	100	100	0.0316228	8	16	2	1	poly1	2	13	0.000124915	FALSE	12.9928	NA	0.481351	NA	NA	-2.33499	0.114923	10.8238	50	0.211129	5	10	20	NA	0.00211129	NA
13476734	11800401	TX000814	23990	21725-46-2	Cyanazine	DTXSID1023990	1018	LTEA_HepaRG_GCLM	0.318067	0.954202	0.731459	-0.915954	0.399218	31.6228	-0.466413	1	0.399218	31.6228	-0.466413	1	-0.466413	1	100	0.0316228	8	16	2	1	poly1	2	13	0.000639155	FALSE	12.9954	NA	0.224973	NA	NA	-1.01239	0.669082	-9.99399	50	0.21467	5	10	20	NA	0.0021467	NA
13476870	11800537	TX001534	21268	122-34-9	Simazine	DTXSID4021268	1018	LTEA_HepaRG_GCLM	0.318067	0.954202	0.51962	-0.932311	0.229159	0.316228	-0.687179	3.16228	0.229159	0.316228	-0.687179	3.16228	-0.687179	3.16228	100	0.0316228	8	16	2	0	gnls	2	13	6.88385e-05	FALSE	12.9954	-0.494621	0.518357	7.91262	0.485708	-1.25544	0.52667	-6.29441	0.485707	-0.494617	0.334784	0.36794	0.407649	NA	NA	NA
13476882	11800549	TX001546	20112	1912-24-9	Atrazine	DTXSID9020112	1018	LTEA_HepaRG_GCLM	0.318067	0.954202	0.890307	-0.729443	0.357788	0.316228	-0.516412	1	0.357788	0.316228	-0.516412	1	-0.516412	1	100	0.0316228	8	16	2	1	poly1	2	13	0.000570708	FALSE	12.9954	NA	0.229044	NA	NA	-1.02114	0.660691	-10.0963	50	0.218554	5	10	20	NA	0.00218554	NA
13476885	11800552	TX001549	21196	139-40-2	Propazine	DTXSID3021196	1018	LTEA_HepaRG_GCLM	0.318067	0.954202	0.36998	-0.772229	0.325554	100	-0.568626	0.316228	0.325554	100	-0.568626	0.316228	-0.568626	0.316228	100	0.0316228	8	16	2	0	gnls	2	13	3.37352e-05	FALSE	12.9954	-0.650308	0.659913	1.96625	0.132545	-1.78037	0.0471422	0.56237	0.128341	-0.629691	0.0291426	0.0425755	0.0641663	NA	NA	NA
13477597	11801264	TX009882	27608	5915-41-3	Terbuthylazine	DTXSID4027608	1018	LTEA_HepaRG_GCLM	0.318067	0.954202	0.397024	-0.632495	0.339286	10	-0.496149	3.16228	0.339286	10	-0.496149	3.16228	-0.496149	3.16228	100	0.0316228	8	16	2	1	poly1	2	13	4.84187e-05	FALSE	12.9954	NA	0.219846	NA	NA	-1.25018	0.586556	-5.84631	50	0.209777	5	10	20	NA	0.00209777	NA
13477824	11801491	TX000814	23990	21725-46-2	Cyanazine	DTXSID1023990	1026	LTEA_HepaRG_GSTA2	0.219282	0.657846	0.766531	-0.994643	0.470604	31.6228	-0.583567	0.1	0.470604	31.6228	-0.583567	0.1	-0.583567	0.1	100	0.0316228	8	16	2	2	poly1	2	13	0.0212432	FALSE	15.8225	NA	0.396858	NA	NA	-0.968683	0.694709	-11.2931	50	0.261071	5	10	20	NA	0.00261071	NA
13477960	11801627	TX001534	21268	122-34-9	Simazine	DTXSID4021268	1026	LTEA_HepaRG_GSTA2	0.219282	0.657846	0.271405	-1.08399	0.133821	0.316228	-0.587524	10	0.133821	0.316228	-0.587524	10	-0.587524	10	100	0.0316228	8	16	2	1	poly1	2	13	0.000160895	FALSE	15.8225	NA	0.317069	NA	NA	-1.8965	0.444348	1.21315	50	-0.208583	5	10	20	NA	-0.00208583	NA
13477972	11801639	TX001546	20112	1912-24-9	Atrazine	DTXSID9020112	1026	LTEA_HepaRG_GSTA2	0.219282	0.657846	0.481839	-0.0881793	0.390155	31.6228	0.0555183	0.0316228	0.390155	31.6228	0.0555183	0.0316228	0.390155	31.6228	100	0.0316228	8	16	2	0	exp4	2	13	0	FALSE	15.8225	0.242208	0.368183	NA	0.0542143	-2.26348	0.000225767	8.70532	0.0542143	0.242208	NA	NA	NA	NA	NA	NA
13477975	11801642	TX001549	21196	139-40-2	Propazine	DTXSID3021196	1026	LTEA_HepaRG_GSTA2	0.219282	0.657846	0.363493	-0.739945	0.322492	10	-0.737879	100	0.322492	10	-0.737879	100	-0.737879	100	100	0.0316228	8	16	2	2	poly2	2	15	0.557677	FALSE	15.8225	NA	1.13158	NA	NA	-1.8203	0.000757615	3.47269	86.1152	-0.744409	69.2816	71.5213	75.6456	97.042	-1.00608	-66.8922
13478687	11802354	TX009882	27608	5915-41-3	Terbuthylazine	DTXSID4027608	1026	LTEA_HepaRG_GSTA2	0.219282	0.657846	0.523193	-0.631983	0.46412	10	-0.489091	100	0.46412	10	-0.489091	100	-0.489091	100	100	0.0316228	8	16	2	2	poly2	2	15	2.76866e-15	FALSE	15.8225	NA	0.810581	NA	NA	-1.62095	0.00337384	0.531583	11.4314	0.533238	1.00002	2.02496	4.15766	NA	-2.27508	-84.3207
13478913	11802580	TX000814	23990	21725-46-2	Cyanazine	DTXSID1023990	1028	LTEA_HepaRG_GSTM3	0.259796	0.779388	0.256385	-1.24692	0.0145214	31.6228	-0.624882	100	0.0145214	31.6228	-0.624882	100	-0.624882	100	100	0.0316228	8	16	2	1	poly1	2	13	0.0688332	FALSE	14.4953	NA	0.510941	NA	NA	-1.1763	0.560098	-8.79978	50	-0.398221	5	10	20	NA	-0.00398221	NA
13479049	11802716	TX001534	21268	122-34-9	Simazine	DTXSID4021268	1028	LTEA_HepaRG_GSTM3	0.259796	0.779388	0.61184	-1.38232	0.326122	0.1	-0.794524	10	0.326122	0.1	-0.794524	10	-0.794524	10	100	0.0316228	8	16	2	1	poly1	2	13	0.00294104	FALSE	14.4953	NA	0.339044	NA	NA	-1.2389	0.565202	-7.58179	50	-0.264247	5	10	20	NA	-0.00264247	NA
13479061	11802728	TX001546	20112	1912-24-9	Atrazine	DTXSID9020112	1028	LTEA_HepaRG_GSTM3	0.259796	0.779388	0.487017	-0.35969	0.480428	0.316228	-0.0605855	1	0.480428	0.316228	-0.0605855	1	0.480428	0.316228	100	0.0316228	8	16	2	0	exp4	2	13	0	FALSE	14.4953	0.154238	0.197896	NA	0.0473676	-1.69893	0.339517	0.98519	0.0473676	0.154238	NA	NA	NA	NA	NA	NA
13479064	11802731	TX001549	21196	139-40-2	Propazine	DTXSID3021196	1028	LTEA_HepaRG_GSTM3	0.259796	0.779388	0.208485	-0.405848	0.07836	100	-0.273877	10	0.07836	100	-0.273877	10	-0.273877	10	100	0.0316228	8	16	2	0	exp4	2	13	0	FALSE	14.4953	-0.16622	0.21327	NA	0.0136462	-2.037	0.018134	6.22024	0.0136462	-0.16622	NA	NA	NA	NA	NA	NA
13479776	11803443	TX009882	27608	5915-41-3	Terbuthylazine	DTXSID4027608	1028	LTEA_HepaRG_GSTM3	0.259796	0.779388	0.176499	-0.550063	0.108682	0.0316228	-0.463488	100	0.108682	0.0316228	-0.463488	100	-0.463488	100	100	0.0316228	8	16	2	1	poly1	2	13	0.000265694	FALSE	14.4953	NA	0.597899	NA	NA	-1.92816	0.00975143	4.95709	50	-0.465995	5	10	20	NA	-0.00465995	NA
13480003	11803670	TX000814	23990	21725-46-2	Cyanazine	DTXSID1023990	1030	LTEA_HepaRG_HGF	0.236651	0.709954	0.573379	-0.953124	0.0258981	31.6228	-0.580543	100	0.0258981	31.6228	-0.580543	100	-0.580543	100	100	0.0316228	8	16	2	1	poly1	2	13	0.137496	FALSE	14.4526	NA	0.734009	NA	NA	-0.889109	0.447075	-11.2648	50	-0.521112	5	10	20	NA	-0.00521112	NA
13480139	11803806	TX001534	21268	122-34-9	Simazine	DTXSID4021268	1030	LTEA_HepaRG_HGF	0.236651	0.709954	0.379098	-0.740761	0.19702	31.6228	-0.436097	10	0.19702	31.6228	-0.436097	10	-0.436097	10	100	0.0316228	8	16	2	2	poly1	2	13	2.86449e-06	FALSE	14.4526	NA	0.173008	NA	NA	-1.77706	0.610314	0.917989	50	0.122828	5	10	20	NA	0.00122828	NA
13480151	11803818	TX001546	20112	1912-24-9	Atrazine	DTXSID9020112	1030	LTEA_HepaRG_HGF	0.236651	0.709954	0.683753	-0.453257	0.259226	0.316228	-0.221454	0.1	0.259226	0.316228	-0.221454	0.1	0.259226	0.316228	100	0.0316228	8	16	2	1	poly1	2	13	1.83106e-05	FALSE	14.4526	NA	0.040425	NA	NA	-1.3322	0.728205	-4.65339	50	-0.0286999	5	10	20	NA	-0.000286999	NA
13480154	11803821	TX001549	21196	139-40-2	Propazine	DTXSID3021196	1030	LTEA_HepaRG_HGF	0.236651	0.709954	0.311903	-0.352119	0.227801	0.0316228	-0.240655	1	0.227801	0.0316228	-0.240655	1	-0.240655	1	100	0.0316228	8	16	2	1	poly1	2	13	2.48253e-06	FALSE	14.4526	NA	0.177362	NA	NA	-1.70041	0.630652	1.70932	50	0.125919	5	10	20	NA	0.00125919	NA
13480866	11804533	TX009882	27608	5915-41-3	Terbuthylazine	DTXSID4027608	1030	LTEA_HepaRG_HGF	0.236651	0.709954	0.335222	-0.780899	0.236714	100	-0.435862	1	0.236714	100	-0.435862	1	-0.435862	1	100	0.0316228	8	16	2	2	poly1	2	13	5.02188e-06	FALSE	14.4526	NA	0.298096	NA	NA	-1.82514	0.382455	1.55481	50	0.211635	5	10	20	NA	0.00211635	NA
13481093	11804760	TX000814	23990	21725-46-2	Cyanazine	DTXSID1023990	1032	LTEA_HepaRG_HIF1A	0.13172	0.395159	0.417591	-1.36425	0.00145088	0.0316228	-0.824899	0.1	0.00145088	0.0316228	-0.824899	0.1	-0.824899	0.1	100	0.0316228	8	16	2	3	exp4	2	15	0.334535	FALSE	9.02677	-0.35297	0.893234	NA	0.0206079	-1.10366	0.0456801	-9.20547	0.0206079	-0.35297	0.001525	0.00313246	0.00663426	NA	NA	NA
13481229	11804896	TX001534	21268	122-34-9	Simazine	DTXSID4021268	1032	LTEA_HepaRG_HIF1A	0.13172	0.395159	0.119956	-1.40816	0.0929195	100	-0.870219	10	0.0929195	100	-0.870219	10	-0.870219	10	100	0.0316228	8	16	2	1	gnls	2	15	0.133938	FALSE	9.02677	-0.34318	0.867323	2.34716	0.480771	-2.20874	0.0106765	4.18379	0.480235	-0.342731	0.137048	0.188415	0.266152	NA	NA	NA
13481241	11804908	TX001546	20112	1912-24-9	Atrazine	DTXSID9020112	1032	LTEA_HepaRG_HIF1A	0.13172	0.395159	0.102542	-0.264706	0.0434645	0.316228	-0.163633	1	0.0434645	0.316228	-0.163633	1	-0.163633	1	100	0.0316228	8	16	2	0	exp4	2	13	3.07653e-18	FALSE	9.02677	-0.0982212	0.248561	NA	0.305306	-2.58973	0.0780993	15.599	0.305306	-0.0982212	0.0225928	0.0464074	0.0982866	NA	NA	NA
13481244	11804911	TX001549	21196	139-40-2	Propazine	DTXSID3021196	1032	LTEA_HepaRG_HIF1A	0.13172	0.395159	0.269733	-0.268448	0.232714	100	-0.171014	31.6228	0.232714	100	-0.171014	31.6228	0.232714	100	100	0.0316228	8	16	2	1	poly2	2	13	0.000696861	FALSE	9.02677	NA	0.588009	NA	NA	-2.23484	0.0560237	10.1248	90.6385	0.232357	80.4187	81.6769	84.0867	NA	0.696651	-79.1205
13481956	11805623	TX009882	27608	5915-41-3	Terbuthylazine	DTXSID4027608	1032	LTEA_HepaRG_HIF1A	0.13172	0.395159	0.0773892	-0.311621	0.0117971	0.0316228	-0.244862	31.6228	0.0117971	0.0316228	-0.244862	31.6228	-0.244862	31.6228	100	0.0316228	8	16	2	0	hill	2	13	5.83374e-17	FALSE	9.02677	-0.147908	0.3743	7.99821	0.228815	-2.67874	0.00115416	16.4048	0.228815	-0.147908	0.158345	0.173851	0.192402	NA	NA	NA
13482183	11805850	TX000814	23990	21725-46-2	Cyanazine	DTXSID1023990	1034	LTEA_HepaRG_HMGCS2	0.174504	0.523512	0.311239	-1.09799	0.137261	1	-0.626202	100	0.137261	1	-0.626202	100	-0.626202	100	100	0.0316228	8	16	2	1	poly1	2	13	0.0424636	FALSE	14.4927	NA	0.452349	NA	NA	-1.74388	0.474732	0.125943	50	-0.23681	5	10	20	NA	-0.0023681	NA
13482319	11805986	TX001534	21268	122-34-9	Simazine	DTXSID4021268	1034	LTEA_HepaRG_HMGCS2	0.174504	0.523512	0.243514	-0.736469	0.0917383	1	-0.422986	100	0.0917383	1	-0.422986	100	-0.422986	100	100	0.0316228	8	16	2	1	poly1	2	13	0.0244239	FALSE	14.4927	NA	0.45637	NA	NA	-1.93333	0.346661	2.57369	50	-0.238915	5	10	20	NA	-0.00238915	NA
13482331	11805998	TX001546	20112	1912-24-9	Atrazine	DTXSID9020112	1034	LTEA_HepaRG_HMGCS2	0.174504	0.523512	0.45308	-0.386909	0.219998	0.316228	-0.263745	100	0.219998	0.316228	-0.263745	100	-0.263745	100	100	0.0316228	8	16	2	1	pow	2	13	4.64836e-05	FALSE	14.4927	NA	0.524041	0.365045	NA	-2.16603	0.0294738	7.1448	14.9748	-0.274342	0.0272883	0.182227	1.21689	NA	-0.0510742	NA
13482334	11806001	TX001549	21196	139-40-2	Propazine	DTXSID3021196	1034	LTEA_HepaRG_HMGCS2	0.174504	0.523512	-0.0445246	-1.24303	-0.0790048	0.1	-1.21664	100	-0.0790048	0.1	-1.21664	100	-1.21664	100	100	0.0316228	8	16	2	1	exp3	2	41	0.999998	TRUE	14.4927	NA	2.30769	0.331686	NA	-2.97092	6.25493e-14	21.2051	23.6431	-1.2081	0.0537262	0.386459	2.52369	17.0573	-0.706038	100.802
13483046	11806713	TX009882	27608	5915-41-3	Terbuthylazine	DTXSID4027608	1034	LTEA_HepaRG_HMGCS2	0.174504	0.523512	0.487992	-0.983681	0.189616	1	-0.715184	100	0.189616	1	-0.715184	100	-0.715184	100	100	0.0316228	8	16	2	1	poly1	2	15	0.814603	FALSE	14.4927	NA	1.55607	NA	NA	-1.84073	0.00156622	3.08188	50	-0.814624	5	10	20	64.2643	-0.00814624	NA
13483273	11806940	TX000814	23990	21725-46-2	Cyanazine	DTXSID1023990	1036	LTEA_HepaRG_HSPA1A	0.158019	0.474057	0.616672	-0.961604	0.348802	31.6228	-0.652051	0.1	0.348802	31.6228	-0.652051	0.1	-0.652051	0.1	100	0.0316228	8	16	2	3	poly1	2	15	0.0814399	FALSE	15.8113	NA	0.83822	NA	NA	-1.12306	0.653915	-9.66248	50	0.397364	5	10	20	NA	0.00397364	NA
13483409	11807076	TX001534	21268	122-34-9	Simazine	DTXSID4021268	1036	LTEA_HepaRG_HSPA1A	0.158019	0.474057	0.329755	-1.23836	0.113623	0.1	-0.632827	10	0.113623	0.1	-0.632827	10	-0.632827	10	100	0.0316228	8	16	2	0	exp4	2	13	5.85702e-07	FALSE	15.8113	-0.110455	0.232999	NA	0.318846	-1.62136	0.705048	-2.28837	0.318846	-0.110455	0.0235948	0.0484656	0.102645	NA	NA	NA
13483421	11807088	TX001546	20112	1912-24-9	Atrazine	DTXSID9020112	1036	LTEA_HepaRG_HSPA1A	0.158019	0.474057	0.392489	-0.220823	0.310245	0.316228	-0.0618823	0.0316228	0.310245	0.316228	-0.0618823	0.0316228	0.310245	0.316228	100	0.0316228	8	16	2	0	exp4	2	13	7.80072e-18	FALSE	15.8113	0.0713151	0.150436	NA	0.0771944	-2.12216	0.624125	7.80698	0.0771944	0.0713151	0.00571243	0.0117338	0.024851	NA	NA	NA
13483424	11807091	TX001549	21196	139-40-2	Propazine	DTXSID3021196	1036	LTEA_HepaRG_HSPA1A	0.158019	0.474057	0.316195	-0.3292	0.215629	100	-0.171015	31.6228	0.215629	100	-0.171015	31.6228	0.215629	100	100	0.0316228	8	16	2	1	poly2	2	13	3.2177e-05	FALSE	15.8113	NA	0.456864	NA	NA	-2.13203	0.182573	8.23106	91.9263	0.216579	83.3596	84.3953	86.3957	NA	0.828639	-82.2978
13484136	11807803	TX009882	27608	5915-41-3	Terbuthylazine	DTXSID4027608	1036	LTEA_HepaRG_HSPA1A	0.158019	0.474057	0.457369	-0.193808	0.292046	100	-0.121784	0.1	0.292046	100	-0.121784	0.1	0.292046	100	100	0.0316228	8	16	2	0	exp4	2	13	0.00242855	FALSE	15.8113	0.297558	0.627685	NA	9.91761	-2.14	0.013577	8.56423	9.91761	0.297558	0.733909	1.50751	3.19276	NA	NA	NA
13484363	11808030	TX000814	23990	21725-46-2	Cyanazine	DTXSID1023990	1038	LTEA_HepaRG_ICAM1	0.19074	0.572221	0.880129	-0.45555	0.494555	31.6228	-0.423878	1	0.494555	31.6228	-0.423878	1	0.494555	31.6228	100	0.0316228	8	16	2	2	poly1	2	15	0.282278	FALSE	14.4493	NA	1.06791	NA	NA	-0.938704	0.492085	-10.5645	50	0.61108	5	10	20	93.6409	0.0061108	NA
13484499	11808166	TX001534	21268	122-34-9	Simazine	DTXSID4021268	1038	LTEA_HepaRG_ICAM1	0.19074	0.572221	0.382408	-0.354384	0.218855	10	-0.246081	100	0.218855	10	-0.246081	100	-0.246081	100	100	0.0316228	8	16	2	1	poly2	2	13	9.14273e-06	FALSE	14.4493	NA	0.434348	NA	NA	-2.1862	0.165025	8.30076	87.8019	-0.248543	73.5927	75.4241	78.8538	NA	-0.450576	-71.6678
13484511	11808178	TX001546	20112	1912-24-9	Atrazine	DTXSID9020112	1038	LTEA_HepaRG_ICAM1	0.19074	0.572221	0.165973	-0.179588	0.139857	0.316228	-0.171142	100	0.139857	0.316228	-0.171142	100	-0.171142	100	100	0.0316228	8	16	2	1	poly2	2	13	1.01776e-11	FALSE	14.4493	NA	0.300674	NA	NA	-2.73279	0.0433985	17.6328	87.5546	-0.172052	72.9729	74.8607	78.3878	NA	-0.29879	-70.9848
13484514	11808181	TX001549	21196	139-40-2	Propazine	DTXSID3021196	1038	LTEA_HepaRG_ICAM1	0.19074	0.572221	0.401467	-0.1056	0.391221	100	-0.0604266	0.0316228	0.391221	100	-0.0604266	0.0316228	0.391221	100	100	0.0316228	8	16	2	1	pow	2	13	1.77356e-08	FALSE	14.4493	NA	0.647961	0.417657	NA	-2.87312	2.68288e-05	18.4704	19.0214	0.370777	0.0767245	0.40336	2.12056	NA	0.0541749	NA
13485226	11808893	TX009882	27608	5915-41-3	Terbuthylazine	DTXSID4027608	1038	LTEA_HepaRG_ICAM1	0.19074	0.572221	0.117279	-0.393027	-0.00279744	31.6228	-0.266989	1	-0.00279744	31.6228	-0.266989	1	-0.266989	1	100	0.0316228	8	16	2	0	exp4	2	13	0	FALSE	14.4493	-0.0921993	0.161125	NA	0.0976212	-2.34957	0.179787	11.141	0.0976212	-0.0921993	NA	NA	NA	NA	NA	NA
13485453	11809120	TX000814	23990	21725-46-2	Cyanazine	DTXSID1023990	1040	LTEA_HepaRG_IGF1	0.16226	0.486781	0.269006	-0.986077	0.0514548	0.316228	-0.743811	100	0.0514548	0.316228	-0.743811	100	-0.743811	100	100	0.0316228	8	16	2	1	poly1	2	15	0.713748	FALSE	6.50656	NA	1.35006	NA	NA	-1.55966	0.0267529	-0.58243	50	-0.657182	5	10	20	74.0709	-0.00657182	NA
13485589	11809256	TX001534	21268	122-34-9	Simazine	DTXSID4021268	1040	LTEA_HepaRG_IGF1	0.16226	0.486781	0.205382	-0.684689	0.162141	0.316228	-0.386299	10	0.162141	0.316228	-0.386299	10	-0.386299	10	100	0.0316228	8	16	2	1	poly1	2	13	1.05635e-05	FALSE	6.50656	NA	0.32527	NA	NA	-2.31769	0.19929	8.18339	50	-0.158335	5	10	20	NA	-0.00158335	NA
13485601	11809268	TX001546	20112	1912-24-9	Atrazine	DTXSID9020112	1040	LTEA_HepaRG_IGF1	0.16226	0.486781	0.0671429	-0.92793	0.00597999	0.316228	-0.898861	100	0.00597999	0.316228	-0.898861	100	-0.898861	100	100	0.0316228	8	16	2	2	poly1	2	41	0.990516	TRUE	6.50656	NA	1.87384	NA	NA	-2.11127	8.61769e-06	5.42741	50	-0.912148	5	10	20	53.3664	-0.00912148	NA
13485604	11809271	TX001549	21196	139-40-2	Propazine	DTXSID3021196	1040	LTEA_HepaRG_IGF1	0.16226	0.486781	0.0493473	-0.636509	0.0287533	1	-0.515211	100	0.0287533	1	-0.515211	100	-0.515211	100	100	0.0316228	8	16	2	1	hill	2	15	0.0592957	FALSE	6.50656	-0.445191	0.914562	2.31932	5.71853	-2.97462	4.74645e-09	19.7083	5.71853	-0.445191	1.60671	2.21745	3.14557	NA	NA	NA
13486316	11809983	TX009882	27608	5915-41-3	Terbuthylazine	DTXSID4027608	1040	LTEA_HepaRG_IGF1	0.16226	0.486781	0.014612	-0.702929	0.0113902	0.1	-0.691557	100	0.0113902	0.1	-0.691557	100	-0.691557	100	100	0.0316228	8	16	2	0	exp4	2	41	0.99959	TRUE	6.50656	-0.698472	1.43488	NA	13.0524	-3.01429	8.60348e-11	19.1387	13.0524	-0.698472	0.965887	1.98401	4.20194	22.4794	NA	NA
13486543	11810210	TX000814	23990	21725-46-2	Cyanazine	DTXSID1023990	1042	LTEA_HepaRG_IGFBP1	0.288637	0.86591	1.08138	-0.669438	0.575009	31.6228	-0.273243	0.1	0.575009	31.6228	-0.273243	0.1	0.575009	31.6228	100	0.0316228	8	16	2	2	poly1	2	13	5.06999e-05	FALSE	15.8597	NA	0.00634082	NA	NA	-1.1024	0.731001	-8.80387	50	-0.00549058	5	10	20	NA	-5.49058e-05	NA
13486679	11810346	TX001534	21268	122-34-9	Simazine	DTXSID4021268	1042	LTEA_HepaRG_IGFBP1	0.288637	0.86591	0.557988	-0.571903	0.322628	0.316228	-0.276596	10	0.322628	0.316228	-0.276596	10	0.322628	0.316228	100	0.0316228	8	16	2	1	poly1	2	13	1.11764e-06	FALSE	15.8597	NA	0.0335701	NA	NA	-1.3859	0.727552	-4.02734	50	-0.0290687	5	10	20	NA	-0.000290687	NA
13486691	11810358	TX001546	20112	1912-24-9	Atrazine	DTXSID9020112	1042	LTEA_HepaRG_IGFBP1	0.288637	0.86591	0.692575	-0.6753	0.342786	0.316228	-0.227011	0.0316228	0.342786	0.316228	-0.227011	0.0316228	0.342786	0.316228	100	0.0316228	8	16	2	1	poly1	2	13	7.59799e-05	FALSE	15.8597	NA	0.0428883	NA	NA	-1.02205	0.728464	-9.43645	50	-0.0371374	5	10	20	NA	-0.000371374	NA
13486694	11810361	TX001549	21196	139-40-2	Propazine	DTXSID3021196	1042	LTEA_HepaRG_IGFBP1	0.288637	0.86591	1.05724	-0.138206	0.738695	31.6228	-0.0627304	3.16228	0.738695	31.6228	-0.0627304	3.16228	0.738695	31.6228	100	0.0316228	8	16	2	1	poly2	2	15	0	FALSE	15.8597	NA	0.85342	NA	NA	-1.66438	0.0163086	1.29146	12.4449	0.738985	NA	NA	NA	NA	-3.46431	-102.517
13487406	11811073	TX009882	27608	5915-41-3	Terbuthylazine	DTXSID4027608	1042	LTEA_HepaRG_IGFBP1	0.288637	0.86591	0.723132	-0.298479	0.624392	31.6228	-0.116662	0.0316228	0.624392	31.6228	-0.116662	0.0316228	0.624392	31.6228	100	0.0316228	8	16	2	1	poly2	2	13	1.39708e-08	FALSE	15.8597	NA	0.706822	NA	NA	-1.65241	0.00590608	-0.551327	12.9614	0.612044	1.16354	2.3513	4.80596	NA	-3.09473	-116.491
13487633	11811300	TX000814	23990	21725-46-2	Cyanazine	DTXSID1023990	1044	LTEA_HepaRG_IL6	0.266927	0.80078	0.455983	-1.45539	0.0496927	31.6228	-0.884816	100	0.0496927	31.6228	-0.884816	100	-0.884816	100	100	0.0316228	8	16	2	0	hill	2	13	0.000196236	FALSE	14.5274	-0.408744	0.510432	8	0.0449836	-1.10157	0.0645323	-9.13318	0.0449836	-0.408744	0.0311322	0.0341801	0.0378265	NA	NA	NA
13487769	11811436	TX001534	21268	122-34-9	Simazine	DTXSID4021268	1044	LTEA_HepaRG_IL6	0.266927	0.80078	0.604152	-0.323519	0.185324	0.0316228	-0.323519	10	0.185324	0.0316228	-0.323519	10	-0.323519	10	100	0.0316228	8	15	2	1	poly1	2	13	1.24672e-05	FALSE	14.5274	NA	0.140745	NA	NA	-1.56321	0.665113	-0.73532	50	-0.112706	5	10	20	NA	-0.00112706	NA
13487781	11811448	TX001546	20112	1912-24-9	Atrazine	DTXSID9020112	1044	LTEA_HepaRG_IL6	0.266927	0.80078	0.621024	-0.676002	0.568542	0.316228	-0.625153	100	0.568542	0.316228	-0.625153	100	-0.625153	100	100	0.0316228	8	16	2	1	poly1	2	13	0.0536389	FALSE	14.5274	NA	0.762304	NA	NA	-1.26134	0.0828623	-5.78863	50	-0.610438	5	10	20	NA	-0.00610438	NA
13487784	11811451	TX001549	21196	139-40-2	Propazine	DTXSID3021196	1044	LTEA_HepaRG_IL6	0.266927	0.80078	0.215573	-0.295378	0.177098	0.316228	-0.184557	3.16228	0.177098	0.316228	-0.184557	3.16228	-0.184557	3.16228	100	0.0316228	8	16	2	1	poly1	2	13	3.84983e-09	FALSE	14.5274	NA	0.0999349	NA	NA	-1.92172	0.668885	5.20779	50	0.0800259	5	10	20	NA	0.000800259	NA
13488496	11812163	TX009882	27608	5915-41-3	Terbuthylazine	DTXSID4027608	1044	LTEA_HepaRG_IL6	0.266927	0.80078	0.654626	-0.448236	0.517574	0.316228	-0.372666	100	0.517574	0.316228	-0.372666	100	0.517574	0.316228	100	0.0316228	8	16	2	1	poly1	2	13	5.89847e-06	FALSE	14.5274	NA	0.416974	NA	NA	-1.84757	0.127891	2.05294	50	-0.333904	5	10	20	NA	-0.00333904	NA
13488723	11812390	TX000814	23990	21725-46-2	Cyanazine	DTXSID1023990	1046	LTEA_HepaRG_IL6R	0.130521	0.391563	0.14154	-0.438398	-0.0431258	0.0316228	-0.352764	100	-0.0431258	0.0316228	-0.352764	100	-0.352764	100	100	0.0316228	8	16	2	0	exp4	2	13	0.00036364	FALSE	14.5051	-0.248453	0.634516	NA	0.0405189	-1.99875	0.00103093	6.00338	0.0405189	-0.248453	0.00299842	0.006159	0.0130442	NA	NA	NA
13488859	11812526	TX001534	21268	122-34-9	Simazine	DTXSID4021268	1046	LTEA_HepaRG_IL6R	0.130521	0.391563	0.456279	-0.422426	0.172859	100	-0.325072	10	0.172859	100	-0.325072	10	-0.325072	10	100	0.0316228	8	16	2	0	exp4	2	13	1.44206e-05	FALSE	14.5051	-0.138104	0.3527	NA	1.2954	-2.00749	0.477416	4.47241	1.2954	-0.138104	0.0958605	0.196905	0.417026	NA	NA	NA
13488871	11812538	TX001546	20112	1912-24-9	Atrazine	DTXSID9020112	1046	LTEA_HepaRG_IL6R	0.130521	0.391563	0.129437	-0.372507	0.045451	0.1	-0.216453	100	0.045451	0.1	-0.216453	100	-0.216453	100	100	0.0316228	8	16	2	1	poly1	2	13	0.000646253	FALSE	14.5051	NA	0.435503	NA	NA	-2.39057	0.249593	11.568	50	-0.170527	5	10	20	NA	-0.00170527	NA
13488874	11812541	TX001549	21196	139-40-2	Propazine	DTXSID3021196	1046	LTEA_HepaRG_IL6R	0.130521	0.391563	0.575014	-0.298803	0.281233	0.316228	-0.154791	31.6228	0.281233	0.316228	-0.154791	31.6228	0.281233	0.316228	100	0.0316228	8	16	2	2	poly1	2	13	0.00329897	FALSE	14.5051	NA	0.59499	NA	NA	-2.25937	0.375533	7.75297	50	-0.232976	5	10	20	NA	-0.00232976	NA
13489586	11813253	TX009882	27608	5915-41-3	Terbuthylazine	DTXSID4027608	1046	LTEA_HepaRG_IL6R	0.130521	0.391563	0.184128	-0.313082	0.164033	1	-0.218884	100	0.164033	1	-0.218884	100	-0.218884	100	100	0.0316228	8	16	2	1	poly1	2	13	0.00325841	FALSE	14.5051	NA	0.614994	NA	NA	-2.40672	0.0502491	12.5229	50	-0.240809	5	10	20	NA	-0.00240809	NA
13489813	11813480	TX000814	23990	21725-46-2	Cyanazine	DTXSID1023990	1048	LTEA_HepaRG_JUN	0.288671	0.866013	0.786331	-1.10769	0.391047	31.6228	-0.583809	0.1	0.391047	31.6228	-0.583809	0.1	-0.583809	0.1	100	0.0316228	8	16	2	2	poly1	2	13	0.00535628	FALSE	0.48512	NA	0.0641068	NA	NA	-0.711314	0.729969	-14.5163	50	0.0555173	5	10	20	NA	0.000555173	NA
13489949	11813616	TX001534	21268	122-34-9	Simazine	DTXSID4021268	1048	LTEA_HepaRG_JUN	0.288671	0.866013	0.133897	-1.43354	0.0415493	100	-1.0025	10	0.0415493	100	-1.0025	10	-1.0025	10	100	0.0316228	8	16	2	1	gnls	2	13	0.00675016	FALSE	0.48512	-0.575276	0.566733	0.639622	0.875965	-1.69674	0.154633	-0.560284	0.551593	-0.490798	0.00676378	0.0214673	0.0739428	NA	NA	NA
13489961	11813628	TX001546	20112	1912-24-9	Atrazine	DTXSID9020112	1048	LTEA_HepaRG_JUN	0.288671	0.866013	0.485325	-0.353851	0.330925	0.316228	-0.046562	100	0.330925	0.316228	-0.046562	100	0.330925	0.316228	100	0.0316228	8	16	2	0	exp4	2	13	0	FALSE	0.48512	0.167412	0.193314	NA	0.0480775	-1.84957	0.139376	3.03799	0.0480775	0.167412	NA	NA	NA	NA	NA	NA
13489964	11813631	TX001549	21196	139-40-2	Propazine	DTXSID3021196	1048	LTEA_HepaRG_JUN	0.288671	0.866013	0.168506	-0.631961	-0.0522555	1	-0.576657	100	-0.0522555	1	-0.576657	100	-0.576657	100	100	0.0316228	8	16	2	1	pow	2	13	5.9169e-06	FALSE	0.48512	NA	0.591095	0.3	NA	-1.83672	0.00101883	3.29107	9.92126	-0.511896	0.00460504	0.0464159	0.467843	NA	-0.128582	NA
13490676	11814343	TX009882	27608	5915-41-3	Terbuthylazine	DTXSID4027608	1048	LTEA_HepaRG_JUN	0.288671	0.866013	0.240979	-0.693129	0.102505	0.316228	-0.326533	1	0.102505	0.316228	-0.326533	1	-0.326533	1	100	0.0316228	8	16	2	1	poly1	2	13	1.36251e-06	FALSE	0.48512	NA	0.113887	NA	NA	-1.61135	0.70193	-0.71121	50	-0.0986278	5	10	20	NA	-0.000986278	NA
13490902	11814569	TX000814	23990	21725-46-2	Cyanazine	DTXSID1023990	1050	LTEA_HepaRG_KCNK1	0.236667	0.710001	1.00274	-0.962983	0.52828	100	-0.481491	0.0316228	0.52828	100	-0.481491	0.0316228	0.52828	100	100	0.0316228	8	15	2	1	poly1	2	13	0.0594659	FALSE	6.5401	NA	0.585615	NA	NA	-1.00883	0.573412	-9.02885	50	0.415787	5	10	20	NA	0.00415787	NA
13491038	11814705	TX001534	21268	122-34-9	Simazine	DTXSID4021268	1050	LTEA_HepaRG_KCNK1	0.236667	0.710001	1.2203	-0.834917	0.527997	3.16228	-0.508436	0.0316228	0.527997	3.16228	-0.508436	0.0316228	0.527997	3.16228	100	0.0316228	8	16	2	2	poly1	2	13	0.0224873	FALSE	6.5401	NA	0.307938	NA	NA	-0.731653	0.699593	-14.1048	50	-0.218636	5	10	20	NA	-0.00218636	NA
13491050	11814717	TX001546	20112	1912-24-9	Atrazine	DTXSID9020112	1050	LTEA_HepaRG_KCNK1	0.236667	0.710001	0.480564	-0.276106	0.309039	0.316228	-0.084416	100	0.309039	0.316228	-0.084416	100	0.309039	0.316228	100	0.0316228	8	16	2	0	exp4	2	13	0	FALSE	6.5401	0.0875539	0.123315	NA	0.00316228	-1.89204	0.595831	3.78904	0.00316228	0.0875539	NA	NA	NA	NA	NA	NA
13491053	11814720	TX001549	21196	139-40-2	Propazine	DTXSID3021196	1050	LTEA_HepaRG_KCNK1	0.236667	0.710001	0.242005	-0.467442	0.0734629	0.1	-0.379839	0.0316228	0.0734629	0.1	-0.379839	0.0316228	-0.379839	0.0316228	100	0.0316228	8	16	2	1	gnls	2	13	5.84321e-06	FALSE	6.5401	-0.396563	0.521939	7.70935	0.00316228	-2.32494	0.60295	9.67898	0.00313391	-0.370578	0.00214508	0.00236336	0.00262464	NA	NA	NA
13491765	11815432	TX009882	27608	5915-41-3	Terbuthylazine	DTXSID4027608	1050	LTEA_HepaRG_KCNK1	0.236667	0.710001	0.273963	-0.602261	0.159145	0.0316228	-0.248575	1	0.159145	0.0316228	-0.248575	1	-0.248575	1	100	0.0316228	8	16	2	1	poly1	2	13	2.80768e-06	FALSE	6.5401	NA	0.176821	NA	NA	-1.81509	0.614827	2.18368	50	-0.125543	5	10	20	NA	-0.00125543	NA
13491992	11815659	TX000814	23990	21725-46-2	Cyanazine	DTXSID1023990	1052	LTEA_HepaRG_KRT19	0.180562	0.541687	0.465337	-1.19188	0.278347	0.0316228	-0.930386	100	0.278347	0.0316228	-0.930386	100	-0.930386	100	100	0.0316228	8	16	2	2	pow	2	41	0.972657	TRUE	15.8302	NA	1.58557	0.3	NA	-1.46513	0.000375671	-2.53248	9.92126	-0.858881	0.00460504	0.0464159	0.467843	21.5139	-0.215741	NA
13492128	11815795	TX001534	21268	122-34-9	Simazine	DTXSID4021268	1052	LTEA_HepaRG_KRT19	0.180562	0.541687	0.0726296	-1.00271	0.0455269	0.1	-0.773417	10	0.0455269	0.1	-0.773417	10	-0.773417	10	100	0.0316228	8	16	2	2	exp4	2	15	0.660854	FALSE	15.8302	-0.565477	1.04392	NA	1.02482	-1.92842	3.24765e-06	4.38129	1.02482	-0.565477	0.0758374	0.155776	0.329919	4.68454	NA	NA
13492140	11815807	TX001546	20112	1912-24-9	Atrazine	DTXSID9020112	1052	LTEA_HepaRG_KRT19	0.180562	0.541687	0.0840047	-0.879606	0.0787742	0.316228	-0.871072	100	0.0787742	0.316228	-0.871072	100	-0.871072	100	100	0.0316228	8	16	2	2	pow	2	41	0.978787	TRUE	15.8302	NA	1.5504	0.51627	NA	-2.09415	2.73835e-06	7.42353	26.1164	-0.839835	0.301957	1.15619	4.42707	42.7675	-0.0779207	NA
13492143	11815810	TX001549	21196	139-40-2	Propazine	DTXSID3021196	1052	LTEA_HepaRG_KRT19	0.180562	0.541687	0.0725773	-0.686524	-0.0595615	0.316228	-0.60224	31.6228	-0.0595615	0.316228	-0.60224	31.6228	-0.60224	31.6228	100	0.0316228	8	16	2	1	gnls	2	15	0.785355	FALSE	15.8302	-0.731197	1.00335	0.382808	3.20125	-2.39497	1.4194e-06	11.3656	0.811995	-0.543502	0.000650257	0.00440675	0.0335319	52.4365	NA	NA
13492855	11816522	TX009882	27608	5915-41-3	Terbuthylazine	DTXSID4027608	1052	LTEA_HepaRG_KRT19	0.180562	0.541687	0.0436425	-0.729963	-0.060527	0.316228	-0.720802	100	-0.060527	0.316228	-0.720802	100	-0.720802	100	100	0.0316228	8	16	2	2	pow	2	41	0.950685	TRUE	15.8302	NA	1.28294	0.30985	NA	-2.22198	6.29222e-07	7.72541	10.6774	-0.694951	0.00632547	0.0592418	0.554835	44.7487	-0.166823	NA
13493081	11816748	TX000814	23990	21725-46-2	Cyanazine	DTXSID1023990	1054	LTEA_HepaRG_LIPC	0.173285	0.519855	0.367047	-0.699427	0.270509	0.316228	-0.371105	100	0.270509	0.316228	-0.371105	100	-0.371105	100	100	0.0316228	8	16	2	1	poly1	2	13	0.0269868	FALSE	14.5153	NA	0.381779	NA	NA	-1.35791	0.656168	-3.47338	50	-0.19847	5	10	20	NA	-0.0019847	NA
13493217	11816884	TX001534	21268	122-34-9	Simazine	DTXSID4021268	1054	LTEA_HepaRG_LIPC	0.173285	0.519855	0.258979	-0.40709	0.146662	10	-0.307264	0.0316228	0.146662	10	-0.307264	0.0316228	-0.307264	0.0316228	100	0.0316228	8	15	2	1	poly1	2	13	1.04635e-06	FALSE	14.5153	NA	0.0632	NA	NA	-2.01346	0.717633	5.59208	50	-0.0328549	5	10	20	NA	-0.000328549	NA
13493229	11816896	TX001546	20112	1912-24-9	Atrazine	DTXSID9020112	1054	LTEA_HepaRG_LIPC	0.173285	0.519855	0.441711	-0.177915	0.221827	0.316228	-0.00313562	0.0316228	0.221827	0.316228	-0.00313562	0.0316228	0.221827	0.316228	100	0.0316228	8	16	2	0	exp4	2	13	2.80898e-14	FALSE	14.5153	0.144366	0.277704	NA	0.0649282	-2.0317	0.139377	6.19538	0.0649282	0.144366	0.00480472	0.00986929	0.0209022	NA	NA	NA
13493232	11816899	TX001549	21196	139-40-2	Propazine	DTXSID3021196	1054	LTEA_HepaRG_LIPC	0.173285	0.519855	0.296841	-0.166056	0.223578	0.1	-0.0875139	100	0.223578	0.1	-0.0875139	100	0.223578	0.1	100	0.0316228	8	16	2	0	exp4	2	13	0	FALSE	14.5153	0.0693792	0.133459	NA	0.0215717	-2.16966	0.57459	9.03391	0.0215717	0.0693792	NA	NA	NA	NA	NA	NA
13493944	11817611	TX009882	27608	5915-41-3	Terbuthylazine	DTXSID4027608	1054	LTEA_HepaRG_LIPC	0.173285	0.519855	0.21303	-0.22155	0.0940671	0.0316228	-0.195925	1	0.0940671	0.0316228	-0.195925	1	-0.195925	1	100	0.0316228	8	16	2	0	gnls	2	13	3.61127e-14	FALSE	14.5153	-0.16033	0.308398	7.99999	0.328772	-2.51125	0.487673	14.0686	0.328768	-0.160323	0.227535	0.249811	0.276461	NA	NA	NA
13494171	11817838	TX000814	23990	21725-46-2	Cyanazine	DTXSID1023990	1056	LTEA_HepaRG_LPL	0.131463	0.39439	0.570408	-0.662099	0.29491	31.6228	-0.367911	0.1	0.29491	31.6228	-0.367911	0.1	-0.367911	0.1	100	0.0316228	8	16	2	3	poly1	2	15	0.156851	FALSE	6.4242	NA	1.00377	NA	NA	-1.26025	0.630028	-6.88356	50	0.395877	5	10	20	99.6244	0.00395877	NA
13494307	11817974	TX001534	21268	122-34-9	Simazine	DTXSID4021268	1056	LTEA_HepaRG_LPL	0.131463	0.39439	0.321155	-0.912774	0.146692	31.6228	-0.41049	10	0.146692	31.6228	-0.41049	10	-0.41049	10	100	0.0316228	8	16	2	2	poly1	2	13	0.0106495	FALSE	6.4242	NA	0.657132	NA	NA	-1.98085	0.569296	0.48663	50	0.259166	5	10	20	NA	0.00259166	NA
13494319	11817986	TX001546	20112	1912-24-9	Atrazine	DTXSID9020112	1056	LTEA_HepaRG_LPL	0.131463	0.39439	0.334675	-0.1086	0.186159	0.316228	-0.00387698	1	0.186159	0.316228	-0.00387698	1	0.186159	0.316228	100	0.0316228	8	16	2	1	pow	2	13	5.26798e-07	FALSE	6.4242	NA	0.347893	0.3	NA	-2.39121	0.410778	11.8233	9.92126	0.137206	0.00460504	0.0464159	0.467843	NA	0.0344645	NA
13494322	11817989	TX001549	21196	139-40-2	Propazine	DTXSID3021196	1056	LTEA_HepaRG_LPL	0.131463	0.39439	0.320342	-0.116388	0.287041	100	0.0209635	0.316228	0.287041	100	0.0209635	0.316228	0.287041	100	100	0.0316228	8	16	2	1	pow	2	13	8.85746e-06	FALSE	6.4242	NA	0.692711	0.373276	NA	-2.9112	4.60404e-05	18.1267	15.6151	0.273198	0.0327009	0.209418	1.34113	NA	0.0489696	NA
13495034	11818701	TX009882	27608	5915-41-3	Terbuthylazine	DTXSID4027608	1056	LTEA_HepaRG_LPL	0.131463	0.39439	0.179664	-0.176909	0.129786	10	-0.0586058	31.6228	0.129786	10	-0.0586058	31.6228	0.129786	10	100	0.0316228	8	16	2	0	gnls	2	13	0	FALSE	6.4242	0.109029	0.27645	8	0.117029	-2.79862	0.125436	18.6	0.117029	0.109029	NA	NA	NA	NA	NA	NA
13495261	11818928	TX000814	23990	21725-46-2	Cyanazine	DTXSID1023990	1058	LTEA_HepaRG_MIR122	0.358069	1.07421	1.16243	-1.04225	0.628263	1	-0.611	100	0.628263	1	-0.611	100	0.628263	1	100	0.0316228	8	16	2	2	poly1	2	13	0.00692865	FALSE	13.5561	NA	0.41756	NA	NA	-0.851377	0.559669	-12.2985	50	-0.448547	5	10	20	NA	-0.00448547	NA
13495397	11819064	TX001534	21268	122-34-9	Simazine	DTXSID4021268	1058	LTEA_HepaRG_MIR122	0.358069	1.07421	0.398955	-1.09211	0.283036	0.0316228	-0.625688	3.16228	0.283036	0.0316228	-0.625688	3.16228	-0.625688	3.16228	100	0.0316228	8	16	2	2	poly1	2	13	3.26308e-06	FALSE	13.5561	NA	0.0134817	NA	NA	-1.20604	0.730744	-7.72424	50	0.0144822	5	10	20	NA	0.000144822	NA
13495409	11819076	TX001546	20112	1912-24-9	Atrazine	DTXSID9020112	1058	LTEA_HepaRG_MIR122	0.358069	1.07421	0.497982	-0.712227	0.266333	1	-0.45027	100	0.266333	1	-0.45027	100	-0.45027	100	100	0.0316228	8	16	2	1	poly1	2	13	0.000199941	FALSE	13.5561	NA	0.411764	NA	NA	-1.36992	0.2692	-3.77661	50	-0.442321	5	10	20	NA	-0.00442321	NA
13495412	11819079	TX001549	21196	139-40-2	Propazine	DTXSID3021196	1058	LTEA_HepaRG_MIR122	0.358069	1.07421	0.313502	-0.507018	0.0702	3.16228	-0.401081	100	0.0702	3.16228	-0.401081	100	-0.401081	100	100	0.0316228	8	16	2	1	poly1	2	13	1.46408e-08	FALSE	13.5561	NA	0.35984	NA	NA	-1.93315	0.0394943	4.92397	50	-0.386543	5	10	20	NA	-0.00386543	NA
13496124	11819791	TX009882	27608	5915-41-3	Terbuthylazine	DTXSID4027608	1058	LTEA_HepaRG_MIR122	0.358069	1.07421	0.132	-0.648994	0.0608974	0.316228	-0.645788	100	0.0608974	0.316228	-0.645788	100	-0.645788	100	100	0.0316228	8	16	2	1	pow	2	13	2.55533e-07	FALSE	13.5561	NA	0.601057	6.88952	NA	-2.25417	0.00060748	8.97116	90.4287	-0.645661	64.7378	71.59	79.1673	NA	-1.07389e-14	NA
13496349	11820016	TX000814	23990	21725-46-2	Cyanazine	DTXSID1023990	1060	LTEA_HepaRG_MMP10	0.735208	2.20562	2.03177	-0.573538	1.42318	0.316228	-0.31391	0.1	1.42318	0.316228	-0.31391	0.1	1.42318	0.316228	100	0.0316228	8	15	2	0	gnls	2	13	7.38321e-09	FALSE	13.497	1.00538	0.455826	8	0.183235	-0.702268	0.0525411	-14.1725	0.183235	1.00538	0.126813	0.139229	0.154082	NA	NA	NA
13496485	11820152	TX001534	21268	122-34-9	Simazine	DTXSID4021268	1060	LTEA_HepaRG_MMP10	0.735208	2.20562	1.28918	-0.985195	1.28918	100	-0.892371	1	1.28918	100	-0.892371	1	1.28918	100	100	0.0316228	8	14	2	1	poly1	2	13	0.00191492	FALSE	13.497	NA	0.538622	NA	NA	-0.652621	0.303345	-13.1982	50	1.188	5	10	20	NA	0.01188	NA
13496497	11820164	TX001546	20112	1912-24-9	Atrazine	DTXSID9020112	1060	LTEA_HepaRG_MMP10	0.735208	2.20562	1.15352	-0.968679	0.846597	0.316228	-0.268695	0.0316228	0.846597	0.316228	-0.268695	0.0316228	0.846597	0.316228	100	0.0316228	7	14	2	0	gnls	2	13	1.5155e-17	FALSE	13.497	0.707056	0.32057	7.99844	0.0761364	-1.12047	0.0544151	-7.04704	0.0761364	0.707056	0.0526887	0.0578481	0.0640207	NA	NA	NA
13496500	11820167	TX001549	21196	139-40-2	Propazine	DTXSID3021196	1060	LTEA_HepaRG_MMP10	0.735208	2.20562	1.07144	-0.908385	0.491847	100	-0.774314	0.0316228	0.491847	100	-0.774314	0.0316228	-0.774314	0.0316228	100	0.0316228	8	16	2	1	gnls	2	13	6.42305e-11	FALSE	13.497	-0.733764	0.332663	5.00934	0.00316228	-1.28006	0.533656	-6.27641	0.00316222	-0.733729	0.0017568	0.0020394	0.00239777	NA	NA	NA
13497212	11820879	TX009882	27608	5915-41-3	Terbuthylazine	DTXSID4027608	1060	LTEA_HepaRG_MMP10	0.735208	2.20562	0.156286	-2.72294	-0.0432156	0.0316228	-2.10102	31.6228	-0.0432156	0.0316228	-2.10102	31.6228	-2.10102	31.6228	100	0.0316228	8	16	2	0	exp4	2	13	1.59856e-05	FALSE	13.497	-1.16738	0.529277	NA	0.345271	-0.583576	0.00091603	-17.084	0.345271	-1.16738	0.0255503	0.0524823	0.111152	NA	NA	NA
13497439	11821106	TX000814	23990	21725-46-2	Cyanazine	DTXSID1023990	1062	LTEA_HepaRG_MMP3	0.313104	0.939311	0.859306	-0.77266	0.275824	10	-0.389884	100	0.275824	10	-0.389884	100	-0.389884	100	100	0.0316228	8	16	2	1	poly1	2	13	0.00104487	FALSE	0.633439	NA	0.232431	NA	NA	-1.01046	0.679896	-9.79892	50	-0.218325	5	10	20	NA	-0.00218325	NA
13497575	11821242	TX001534	21268	122-34-9	Simazine	DTXSID4021268	1062	LTEA_HepaRG_MMP3	0.313104	0.939311	0.769151	-1.30542	0.46546	31.6228	-0.73082	100	0.46546	31.6228	-0.73082	100	-0.73082	100	100	0.0316228	8	15	2	2	poly2	2	15	0.139894	FALSE	0.633439	NA	1.00297	NA	NA	-1.31723	0.114781	-5.74874	88.3912	-0.942105	75.0527	76.7544	79.9576	99.9374	-1.8924	-73.2721
13497587	11821254	TX001546	20112	1912-24-9	Atrazine	DTXSID9020112	1062	LTEA_HepaRG_MMP3	0.313104	0.939311	0.602817	-1.08601	0.415324	0.316228	-1.03848	100	0.415324	0.316228	-1.03848	100	-1.03848	100	100	0.0316228	8	16	2	2	poly1	2	15	0.449922	FALSE	0.633439	NA	1.07649	NA	NA	-1.39528	0.00231723	-3.89696	50	-1.01116	5	10	20	92.8948	-0.0101116	NA
13497590	11821257	TX001549	21196	139-40-2	Propazine	DTXSID3021196	1062	LTEA_HepaRG_MMP3	0.313104	0.939311	0.511961	-0.514205	0.288579	0.1	-0.372351	10	0.288579	0.1	-0.372351	10	-0.372351	10	100	0.0316228	8	16	2	0	exp4	2	13	2.7172e-14	FALSE	0.633439	-0.181975	0.193732	NA	2.3213	-1.66141	0.484336	0.513643	2.3213	-0.181975	0.171777	0.352845	0.747291	NA	NA	NA
13498302	11821969	TX009882	27608	5915-41-3	Terbuthylazine	DTXSID4027608	1062	LTEA_HepaRG_MMP3	0.313104	0.939311	0.180489	-0.818324	0.0508512	0.1	-0.798421	100	0.0508512	0.1	-0.798421	100	-0.798421	100	100	0.0316228	8	13	2	2	pow	2	15	0.057695	FALSE	0.633439	NA	0.876052	0.3	NA	-1.70331	0.000319706	1.60528	9.92126	-0.822886	0.00460504	0.0464159	0.467843	NA	-0.2067	NA
13498529	11822196	TX000814	23990	21725-46-2	Cyanazine	DTXSID1023990	1064	LTEA_HepaRG_MYC	0.156626	0.469877	0.584999	-0.32715	0.354315	100	-0.17238	1	0.354315	100	-0.17238	1	0.354315	100	100	0.0316228	8	16	2	2	poly1	2	15	0.189744	FALSE	9.08802	NA	0.945592	NA	NA	-1.66427	0.142309	1.40147	50	0.444312	5	10	20	NA	0.00444312	NA
13498665	11822332	TX001534	21268	122-34-9	Simazine	DTXSID4021268	1064	LTEA_HepaRG_MYC	0.156626	0.469877	0.454028	-0.237838	0.34465	10	-0.117119	0.0316228	0.34465	10	-0.117119	0.0316228	0.34465	10	100	0.0316228	8	16	2	0	exp4	2	13	8.05608e-05	FALSE	9.08802	0.262831	0.559362	NA	2.05938	-2.05615	0.0211804	6.13246	2.05938	0.262831	0.152396	0.313033	0.662974	NA	NA	NA
13498677	11822344	TX001546	20112	1912-24-9	Atrazine	DTXSID9020112	1064	LTEA_HepaRG_MYC	0.156626	0.469877	0.448902	-0.137144	0.395264	100	-0.0398859	1	0.395264	100	-0.0398859	1	0.395264	100	100	0.0316228	8	16	2	2	pow	2	15	0.0680556	FALSE	9.08802	NA	0.859237	0.3	NA	-2.14154	0.00045581	8.6484	9.92126	0.403735	0.00460505	0.0464159	0.467843	NA	0.101414	NA
13498680	11822347	TX001549	21196	139-40-2	Propazine	DTXSID3021196	1064	LTEA_HepaRG_MYC	0.156626	0.469877	0.445544	-0.188306	0.430966	100	0.00779357	0.1	0.430966	100	0.00779357	0.1	0.430966	100	100	0.0316228	8	16	2	2	pow	2	15	0.0813718	FALSE	9.08802	NA	0.931478	0.3	NA	-2.56158	2.48087e-06	14.2835	9.92126	0.43768	0.00460504	0.0464159	0.467843	NA	0.10994	NA
13499392	11823059	TX009882	27608	5915-41-3	Terbuthylazine	DTXSID4027608	1064	LTEA_HepaRG_MYC	0.156626	0.469877	0.583293	-0.141295	0.50182	100	-0.0492244	0.0316228	0.50182	100	-0.0492244	0.0316228	0.50182	100	100	0.0316228	8	16	2	2	poly1	2	15	0.522538	FALSE	9.08802	NA	1.12036	NA	NA	-2.35527	9.19966e-05	12.1096	50	0.526433	5	10	20	89.2567	0.00526433	NA
13499619	11823286	TX000814	23990	21725-46-2	Cyanazine	DTXSID1023990	1066	LTEA_HepaRG_NFE2L2	0.102437	0.307312	0.467421	-0.89725	0.311235	31.6228	-0.64456	0.1	0.311235	31.6228	-0.64456	0.1	-0.64456	0.1	100	0.0316228	8	16	2	3	poly1	2	13	0.067829	FALSE	9.50848	NA	0.44274	NA	NA	-1.02297	0.720701	-10.2329	50	0.136059	5	10	20	NA	0.00136059	NA
13499755	11823422	TX001534	21268	122-34-9	Simazine	DTXSID4021268	1066	LTEA_HepaRG_NFE2L2	0.102437	0.307312	0.282045	-1.10718	0.28104	100	-0.541406	10	0.28104	100	-0.541406	10	-0.541406	10	100	0.0316228	8	16	2	3	poly1	2	15	0.197875	FALSE	9.50848	NA	0.970239	NA	NA	-2.19036	0.0298617	4.14555	50	0.298166	5	10	20	NA	0.00298166	NA
13499767	11823434	TX001546	20112	1912-24-9	Atrazine	DTXSID9020112	1066	LTEA_HepaRG_NFE2L2	0.102437	0.307312	0.273755	-0.173551	0.252235	31.6228	-0.0271762	1	0.252235	31.6228	-0.0271762	1	0.252235	31.6228	100	0.0316228	8	16	2	2	poly2	2	15	0.00532191	FALSE	9.50848	NA	0.809827	NA	NA	-2.62947	0.00126551	15.3679	13.2731	0.24887	1.20052	2.42451	4.94885	NA	-1.33491	-127.577
13499770	11823437	TX001549	21196	139-40-2	Propazine	DTXSID3021196	1066	LTEA_HepaRG_NFE2L2	0.102437	0.307312	0.336242	-0.0846918	0.271925	100	-0.0539949	0.316228	0.271925	100	-0.0539949	0.316228	0.271925	100	100	0.0316228	8	16	2	0	hill	2	13	1.62933e-09	FALSE	9.50848	0.160977	0.523824	4.94752	5.65425	-3.46149	3.79744e-06	26.7839	5.65425	0.160977	3.11825	3.62662	4.27254	NA	NA	NA
13500482	11824149	TX009882	27608	5915-41-3	Terbuthylazine	DTXSID4027608	1066	LTEA_HepaRG_NFE2L2	0.102437	0.307312	0.248215	-0.105629	0.170138	10	-0.0541113	0.1	0.170138	10	-0.0541113	0.1	0.170138	10	100	0.0316228	8	16	2	0	exp5	2	13	7.25155e-08	FALSE	9.50848	0.155998	0.50762	7.99957	3.67388	-3.00248	0.000987393	22.4892	3.67388	0.155998	2.65321	2.90303	3.18854	NA	NA	NA
13500709	11824376	TX000814	23990	21725-46-2	Cyanazine	DTXSID1023990	1068	LTEA_HepaRG_NFKB1	0.117633	0.3529	0.281002	-0.707499	0.130922	31.6228	-0.353598	100	0.130922	31.6228	-0.353598	100	-0.353598	100	100	0.0316228	8	16	2	1	poly1	2	13	0.118282	FALSE	6.47006	NA	0.644195	NA	NA	-1.34673	0.640895	-3.99153	50	-0.227336	5	10	20	NA	-0.00227336	NA
13500845	11824512	TX001534	21268	122-34-9	Simazine	DTXSID4021268	1068	LTEA_HepaRG_NFKB1	0.117633	0.3529	0.321416	-0.962213	0.202693	100	-0.498873	10	0.202693	100	-0.498873	10	-0.498873	10	100	0.0316228	8	16	2	2	poly2	2	13	0.00337325	FALSE	6.47006	NA	0.58646	NA	NA	-2.31607	0.169702	7.12497	89.4756	0.206962	77.6808	79.1589	81.966	NA	0.503041	-76.1453
13500857	11824524	TX001546	20112	1912-24-9	Atrazine	DTXSID9020112	1068	LTEA_HepaRG_NFKB1	0.117633	0.3529	0.156142	-0.417619	0.085628	0.316228	-0.283995	3.16228	0.085628	0.316228	-0.283995	3.16228	-0.283995	3.16228	100	0.0316228	8	16	2	0	exp5	2	13	7.41518e-08	FALSE	6.47006	-0.139631	0.395668	8	0.760019	-2.37666	0.0711417	11.6015	0.760019	-0.139631	0.548882	0.600559	0.65962	NA	NA	NA
13500860	11824527	TX001549	21196	139-40-2	Propazine	DTXSID3021196	1068	LTEA_HepaRG_NFKB1	0.117633	0.3529	0.0913409	-0.177336	0.0177146	100	-0.152425	31.6228	0.0177146	100	-0.152425	31.6228	-0.152425	31.6228	100	0.0316228	8	16	2	0	poly2	2	13	0	FALSE	6.47006	NA	0.441607	NA	NA	-2.78763	0.0604138	18.2612	12.2147	-0.155843	NA	NA	NA	NA	0.711281	-97.5345
13501572	11825239	TX009882	27608	5915-41-3	Terbuthylazine	DTXSID4027608	1068	LTEA_HepaRG_NFKB1	0.117633	0.3529	0.0711741	-0.337616	0.0362438	10	-0.239441	1	0.0362438	10	-0.239441	1	-0.239441	1	100	0.0316228	8	16	2	0	exp5	2	13	0	FALSE	6.47006	-0.0665761	0.188654	7.99999	0.714018	-2.88985	0.301528	18.4273	0.714018	-0.0665761	NA	NA	NA	NA	NA	NA
13501799	11825466	TX000814	23990	21725-46-2	Cyanazine	DTXSID1023990	1070	LTEA_HepaRG_NQO1	0.262166	0.786499	0.525943	-1.08645	0.19837	31.6228	-0.561826	0.1	0.19837	31.6228	-0.561826	0.1	-0.561826	0.1	100	0.0316228	8	16	2	0	exp4	2	13	3.52834e-08	FALSE	14.5787	-0.184725	0.23487	NA	0.0179949	-1.06053	0.628421	-9.37715	0.0179949	-0.184725	0.00133163	0.00273528	0.00579306	NA	NA	NA
13501935	11825602	TX001534	21268	122-34-9	Simazine	DTXSID4021268	1070	LTEA_HepaRG_NQO1	0.262166	0.786499	0.333331	-1.56561	0.121066	0.316228	-0.732329	10	0.121066	0.316228	-0.732329	10	-0.732329	10	100	0.0316228	8	16	2	0	exp4	2	13	1.01971e-05	FALSE	14.5787	-0.255723	0.325142	NA	0.645739	-1.21709	0.422208	-7.54693	0.645739	-0.255723	0.0477851	0.0981543	0.207881	NA	NA	NA
13501947	11825614	TX001546	20112	1912-24-9	Atrazine	DTXSID9020112	1070	LTEA_HepaRG_NQO1	0.262166	0.786499	0.311857	-0.255796	0.241812	10	-0.203252	100	0.241812	10	-0.203252	100	0.241812	10	100	0.0316228	8	16	2	1	poly1	2	13	3.26706e-08	FALSE	14.5787	NA	0.278392	NA	NA	-2.13588	0.153104	7.67484	50	-0.218955	5	10	20	NA	-0.00218955	NA
13501950	11825617	TX001549	21196	139-40-2	Propazine	DTXSID3021196	1070	LTEA_HepaRG_NQO1	0.262166	0.786499	0.188526	-0.649962	0.0705874	0.316228	-0.467852	31.6228	0.0705874	0.316228	-0.467852	31.6228	-0.467852	31.6228	100	0.0316228	8	16	2	1	poly2	2	13	6.29662e-06	FALSE	14.5787	NA	0.586151	NA	NA	-2.03518	0.000675959	7.06775	13.9219	-0.461007	1.25859	2.54189	5.1889	NA	2.46305	-133.216
13502662	11826329	TX009882	27608	5915-41-3	Terbuthylazine	DTXSID4027608	1070	LTEA_HepaRG_NQO1	0.262166	0.786499	0.399913	-0.512487	0.183643	0.316228	-0.385747	100	0.183643	0.316228	-0.385747	100	-0.385747	100	100	0.0316228	8	16	2	1	pow	2	13	5.30957e-08	FALSE	14.5787	NA	0.407948	0.310937	NA	-1.96399	0.0662082	5.0168	10.7612	-0.320851	0.00654289	0.0608008	0.565001	NA	-0.0766354	NA
13502889	11826556	TX000814	23990	21725-46-2	Cyanazine	DTXSID1023990	1072	LTEA_HepaRG_PDK4	0.160896	0.482687	0.244637	-1.66075	-0.124113	1	-0.845172	100	-0.124113	1	-0.845172	100	-0.845172	100	100	0.0316228	8	16	2	1	exp4	2	13	0.169058	FALSE	15.1311	-0.380643	0.788592	NA	0.0165421	-1.04544	0.0430905	-9.75957	0.0165421	-0.380643	0.00122413	0.00251445	0.00532537	NA	NA	NA
13503025	11826692	TX001534	21268	122-34-9	Simazine	DTXSID4021268	1072	LTEA_HepaRG_PDK4	0.160896	0.482687	0.281293	-1.39558	0.0330519	0.316228	-0.728605	10	0.0330519	0.316228	-0.728605	10	-0.728605	10	100	0.0316228	8	16	2	0	exp4	2	13	2.64792e-10	FALSE	15.1311	-0.134313	0.27826	NA	0.571713	-2.08823	0.213197	2.47028	0.571713	-0.134313	0.0423071	0.0869022	0.184051	NA	NA	NA
13503037	11826704	TX001546	20112	1912-24-9	Atrazine	DTXSID9020112	1072	LTEA_HepaRG_PDK4	0.160896	0.482687	0.312054	-0.278413	0.138119	0.316228	-0.128933	10	0.138119	0.316228	-0.128933	10	0.138119	0.316228	100	0.0316228	8	16	2	1	poly1	2	13	3.00107e-06	FALSE	15.1311	NA	0.125746	NA	NA	-2.16441	0.685979	7.99413	50	-0.0606961	5	10	20	NA	-0.000606961	NA
13503040	11826707	TX001549	21196	139-40-2	Propazine	DTXSID3021196	1072	LTEA_HepaRG_PDK4	0.160896	0.482687	0.248248	-0.632463	0.166836	1	-0.538669	100	0.166836	1	-0.538669	100	-0.538669	100	100	0.0316228	8	16	2	2	poly1	2	15	0.682238	FALSE	15.1311	NA	1.1959	NA	NA	-2.49905	1.67814e-05	13.818	50	-0.577247	5	10	20	83.6188	-0.00577247	NA
13503752	11827419	TX009882	27608	5915-41-3	Terbuthylazine	DTXSID4027608	1072	LTEA_HepaRG_PDK4	0.160896	0.482687	0.169917	-0.344345	0.134061	0.316228	-0.276783	100	0.134061	0.316228	-0.276783	100	-0.276783	100	100	0.0316228	8	16	2	1	poly1	2	13	0.000141515	FALSE	15.1311	NA	0.571557	NA	NA	-2.42643	0.014505	13.232	50	-0.275883	5	10	20	NA	-0.00275883	NA
13503979	11827646	TX000814	23990	21725-46-2	Cyanazine	DTXSID1023990	1074	LTEA_HepaRG_PEG10	0.226516	0.679548	0.276855	-1.15185	0.0296956	0.316228	-1.00504	100	0.0296956	0.316228	-1.00504	100	-1.00504	100	100	0.0316228	8	16	2	2	pow	2	41	0.96324	TRUE	15.8126	NA	1.47349	0.521382	NA	-1.84203	7.10036e-06	3.11164	26.4625	-1.0013	0.319632	1.20787	4.56446	47.5461	-0.0907408	NA
13504115	11827782	TX001534	21268	122-34-9	Simazine	DTXSID4021268	1074	LTEA_HepaRG_PEG10	0.226516	0.679548	0.211701	-0.540241	0.205884	0.0316228	-0.311959	3.16228	0.205884	0.0316228	-0.311959	3.16228	-0.311959	3.16228	100	0.0316228	8	16	2	0	exp4	2	13	1.71749e-11	FALSE	15.8126	-0.217757	0.320444	NA	0.606844	-1.90829	0.0298575	5.04034	0.606844	-0.217757	0.0449068	0.0922422	0.19536	NA	NA	NA
13504127	11827794	TX001546	20112	1912-24-9	Atrazine	DTXSID9020112	1074	LTEA_HepaRG_PEG10	0.226516	0.679548	0.206697	-0.788683	0.125553	0.1	-0.78038	100	0.125553	0.1	-0.78038	100	-0.78038	100	100	0.0316228	8	16	2	2	pow	2	15	0.793769	FALSE	15.8126	NA	1.16831	0.46772	NA	-2.22316	4.13593e-07	9.70116	22.719	-0.793921	0.165333	0.72773	3.20318	71.7068	-0.0921163	NA
13504130	11827797	TX001549	21196	139-40-2	Propazine	DTXSID3021196	1074	LTEA_HepaRG_PEG10	0.226516	0.679548	0.200562	-1.10382	0.118433	0.316228	-1.0365	100	0.118433	0.316228	-1.0365	100	-1.0365	100	100	0.0316228	8	16	2	2	poly2	2	41	0.99852	TRUE	15.8126	NA	1.52581	NA	NA	-2.86982	1.05466e-11	19.5242	27.1582	-1.03686	2.35017	4.76269	9.79658	38.2633	4.16892	-186.607
13504842	11828509	TX009882	27608	5915-41-3	Terbuthylazine	DTXSID4027608	1074	LTEA_HepaRG_PEG10	0.226516	0.679548	0.187001	-1.4456	0.0250483	0.0316228	-1.36294	100	0.0250483	0.0316228	-1.36294	100	-1.36294	100	100	0.0316228	8	16	2	1	pow	2	41	0.999358	TRUE	15.8126	NA	2.01815	0.396562	NA	-1.72416	1.45594e-07	1.2235	17.4141	-1.37143	0.0523877	0.300835	1.72753	17.0219	-0.220825	NA
13505069	11828736	TX000814	23990	21725-46-2	Cyanazine	DTXSID1023990	1076	LTEA_HepaRG_PPP2R4	0.105779	0.317336	0.0772176	-0.49156	0.0703408	31.6228	-0.265143	100	0.0703408	31.6228	-0.265143	100	-0.265143	100	100	0.0316228	8	16	2	1	poly1	2	13	0.0218745	FALSE	14.4921	NA	0.327277	NA	NA	-2.13351	0.634571	7.66321	50	-0.103857	5	10	20	NA	-0.00103857	NA
13505205	11828872	TX001534	21268	122-34-9	Simazine	DTXSID4021268	1076	LTEA_HepaRG_PPP2R4	0.105779	0.317336	0.18448	-0.457829	0.0667582	0.1	-0.174529	10	0.0667582	0.1	-0.174529	10	-0.174529	10	100	0.0316228	8	16	2	1	poly1	2	13	0.000481669	FALSE	14.4921	NA	0.351975	NA	NA	-2.28376	0.455883	9.3713	50	-0.111694	5	10	20	NA	-0.00111694	NA
13505217	11828884	TX001546	20112	1912-24-9	Atrazine	DTXSID9020112	1076	LTEA_HepaRG_PPP2R4	0.105779	0.317336	0.29943	-0.218815	0.146933	0.316228	-0.131245	100	0.146933	0.316228	-0.131245	100	0.146933	0.316228	100	0.0316228	8	16	2	1	poly1	2	13	0.00118449	FALSE	14.4921	NA	0.374107	NA	NA	-2.11915	0.484884	8.01032	50	-0.118718	5	10	20	NA	-0.00118718	NA
13505220	11828887	TX001549	21196	139-40-2	Propazine	DTXSID3021196	1076	LTEA_HepaRG_PPP2R4	0.105779	0.317336	0.0385246	-0.202509	0.0293261	0.316228	-0.180151	0.0316228	0.0293261	0.316228	-0.180151	0.0316228	-0.180151	0.0316228	100	0.0316228	8	16	2	1	poly2	2	13	4.67883e-11	FALSE	14.4921	NA	0.433282	NA	NA	-2.68896	0.143695	16.6302	12.9662	-0.137496	1.16411	2.35242	4.80815	NA	0.695811	-116.646
13505932	11829599	TX009882	27608	5915-41-3	Terbuthylazine	DTXSID4027608	1076	LTEA_HepaRG_PPP2R4	0.105779	0.317336	0.105623	-0.298599	0.0241436	0.316228	-0.218367	100	0.0241436	0.316228	-0.218367	100	-0.218367	100	100	0.0316228	8	16	2	1	poly1	2	13	0.0219136	FALSE	14.4921	NA	0.750527	NA	NA	-2.61633	0.0157271	15.3014	50	-0.238169	5	10	20	NA	-0.00238169	NA
13506159	11829826	TX000814	23990	21725-46-2	Cyanazine	DTXSID1023990	1078	LTEA_HepaRG_PTEN	0.180022	0.540067	0.643544	-1.2191	0.293185	31.6228	-0.78315	0.1	0.293185	31.6228	-0.78315	0.1	-0.78315	0.1	100	0.0316228	8	16	2	2	poly1	2	13	0.0667115	FALSE	0.42794	NA	0.192006	NA	NA	-0.743583	0.727464	-14.1605	50	-0.103696	5	10	20	NA	-0.00103696	NA
13506295	11829962	TX001534	21268	122-34-9	Simazine	DTXSID4021268	1078	LTEA_HepaRG_PTEN	0.180022	0.540067	0.279371	-1.44112	0.0919844	31.6228	-0.831809	10	0.0919844	31.6228	-0.831809	10	-0.831809	10	100	0.0316228	8	16	2	0	exp4	2	13	3.77736e-06	FALSE	0.42794	-0.203536	0.376872	NA	0.323129	-1.66704	0.207867	-2.41179	0.323129	-0.203536	0.0239118	0.0491167	0.104024	NA	NA	NA
13506307	11829974	TX001546	20112	1912-24-9	Atrazine	DTXSID9020112	1078	LTEA_HepaRG_PTEN	0.180022	0.540067	0.417537	-0.465538	0.246414	0.316228	-0.165073	0.1	0.246414	0.316228	-0.165073	0.1	0.246414	0.316228	100	0.0316228	8	16	2	1	poly1	2	13	6.32546e-07	FALSE	0.42794	NA	0.12522	NA	NA	-2.09643	0.662677	5.83346	50	-0.0676274	5	10	20	NA	-0.000676274	NA
13506310	11829977	TX001549	21196	139-40-2	Propazine	DTXSID3021196	1078	LTEA_HepaRG_PTEN	0.180022	0.540067	0.135145	-0.334634	-0.00576824	0.1	-0.178992	0.0316228	-0.00576824	0.1	-0.178992	0.0316228	-0.178992	0.0316228	100	0.0316228	8	16	2	0	exp4	2	13	0	FALSE	0.42794	-0.0753968	0.139606	NA	0.00316228	-1.97505	0.618686	6.14746	0.00316228	-0.0753968	NA	NA	NA	NA	NA	NA
13507022	11830689	TX009882	27608	5915-41-3	Terbuthylazine	DTXSID4027608	1078	LTEA_HepaRG_PTEN	0.180022	0.540067	0.392532	-0.267751	0.106901	10	-0.115339	0.1	0.106901	10	-0.115339	0.1	-0.115339	0.1	100	0.0316228	8	16	2	1	poly1	2	13	1.02227e-07	FALSE	0.42794	NA	0.0875056	NA	NA	-2.10342	0.697402	6.93977	50	-0.0472589	5	10	20	NA	-0.000472589	NA
13507249	11830916	TX000814	23990	21725-46-2	Cyanazine	DTXSID1023990	1080	LTEA_HepaRG_SDHB	0.197942	0.593827	0.606629	-1.24008	0.225357	31.6228	-0.665793	0.1	0.225357	31.6228	-0.665793	0.1	-0.665793	0.1	100	0.0316228	8	16	2	0	exp4	2	13	0.000938944	FALSE	15.8307	-0.259282	0.436629	NA	0.017865	-1.05079	0.342533	-9.64585	0.017865	-0.259282	0.00132202	0.00271554	0.00575125	NA	NA	NA
13507385	11831052	TX001534	21268	122-34-9	Simazine	DTXSID4021268	1080	LTEA_HepaRG_SDHB	0.197942	0.593827	0.168038	-1.26156	0.0352067	0.316228	-0.752768	10	0.0352067	0.316228	-0.752768	10	-0.752768	10	100	0.0316228	8	16	2	0	exp4	2	13	0	FALSE	15.8307	-0.123004	0.207139	NA	0.425992	-2.289	0.197196	5.01626	0.425992	-0.123004	NA	NA	NA	NA	NA	NA
13507397	11831064	TX001546	20112	1912-24-9	Atrazine	DTXSID9020112	1080	LTEA_HepaRG_SDHB	0.197942	0.593827	0.432703	-0.277839	0.405239	0.316228	-0.0164858	1	0.405239	0.316228	-0.0164858	1	0.405239	0.316228	100	0.0316228	8	16	2	0	exp4	2	13	1.12769e-13	FALSE	15.8307	0.221847	0.373589	NA	0.0490452	-1.91821	0.0104544	4.58724	0.0490452	0.221847	0.00362937	0.00745502	0.015789	NA	NA	NA
13507400	11831067	TX001549	21196	139-40-2	Propazine	DTXSID3021196	1080	LTEA_HepaRG_SDHB	0.197942	0.593827	-0.0170558	-0.430061	-0.0732148	0.1	-0.421962	100	-0.0732148	0.1	-0.421962	100	-0.421962	100	100	0.0316228	8	16	2	1	exp5	2	15	5.82164e-05	FALSE	15.8307	-0.489366	0.824088	0.3	3.50684	-2.75661	5.12601e-08	15.9382	3.50684	-0.489366	0.000596623	0.00657291	0.0801886	NA	NA	NA
13508112	11831779	TX009882	27608	5915-41-3	Terbuthylazine	DTXSID4027608	1080	LTEA_HepaRG_SDHB	0.197942	0.593827	0.328206	-0.287381	0.069084	1	-0.16744	0.1	0.069084	1	-0.16744	0.1	-0.16744	0.1	100	0.0316228	8	16	2	1	poly1	2	13	5.81468e-05	FALSE	15.8307	NA	0.177357	NA	NA	-1.76492	0.684524	2.90435	50	-0.105319	5	10	20	NA	-0.00105319	NA
13508339	11832006	TX000814	23990	21725-46-2	Cyanazine	DTXSID1023990	1082	LTEA_HepaRG_SLC22A1	0.185561	0.556683	0.46703	-0.0792356	0.349209	0.316228	-0.0229604	0.0316228	0.349209	0.316228	-0.0229604	0.0316228	0.349209	0.316228	100	0.0316228	8	16	2	0	gnls	2	13	7.15739e-14	FALSE	15.8223	0.260115	0.467258	8	0.0562481	-2.38914	0.000387063	11.8436	0.0562481	0.260115	0.0389282	0.0427393	0.0472989	NA	NA	NA
13508475	11832142	TX001534	21268	122-34-9	Simazine	DTXSID4021268	1082	LTEA_HepaRG_SLC22A1	0.185561	0.556683	0.214611	-0.389321	0.151518	10	-0.276081	3.16228	0.151518	10	-0.276081	3.16228	-0.276081	3.16228	100	0.0316228	8	16	2	1	poly1	2	13	3.73898e-06	FALSE	15.8223	NA	0.230388	NA	NA	-2.07466	0.459244	7.16948	50	0.128253	5	10	20	NA	0.00128253	NA
13508487	11832154	TX001546	20112	1912-24-9	Atrazine	DTXSID9020112	1082	LTEA_HepaRG_SLC22A1	0.185561	0.556683	0.699874	-0.180936	0.372236	31.6228	0.00654703	100	0.372236	31.6228	0.00654703	100	0.372236	31.6228	100	0.0316228	8	16	2	0	exp4	2	13	4.90329e-14	FALSE	15.8223	0.124996	0.224538	NA	0.00316228	-1.75915	0.333867	1.80492	0.00316228	0.124996	0.00023401	0.000480676	0.00101803	NA	NA	NA
13508490	11832157	TX001549	21196	139-40-2	Propazine	DTXSID3021196	1082	LTEA_HepaRG_SLC22A1	0.185561	0.556683	0.0901415	-0.521041	-0.0395335	3.16228	-0.39578	1	-0.0395335	3.16228	-0.39578	1	-0.39578	1	100	0.0316228	8	16	2	0	exp4	2	13	1.43885e-16	FALSE	15.8223	-0.183864	0.330285	NA	0.0444259	-2.12717	0.00342844	7.49896	0.0444259	-0.183864	0.00328754	0.00675287	0.0143019	NA	NA	NA
13509202	11832869	TX009882	27608	5915-41-3	Terbuthylazine	DTXSID4027608	1082	LTEA_HepaRG_SLC22A1	0.185561	0.556683	0.0749919	-0.475614	0.0475644	31.6228	-0.427583	100	0.0475644	31.6228	-0.427583	100	-0.427583	100	100	0.0316228	8	16	2	1	hill	2	15	0.180617	FALSE	15.8223	-0.567939	1.02022	0.3	34.596	-1.94171	0.0507387	4.91906	34.596	-0.567939	0.00189023	0.0228148	0.340533	1.53623e+07	NA	NA
13509429	11833096	TX000814	23990	21725-46-2	Cyanazine	DTXSID1023990	1084	LTEA_HepaRG_SLCO1B1	0.180885	0.542656	0.494084	-1.26788	0.185495	31.6228	-0.858638	0.1	0.185495	31.6228	-0.858638	0.1	-0.858638	0.1	100	0.0316228	8	16	2	1	exp4	2	13	0.0258643	FALSE	12.9731	-0.301607	0.555798	NA	0.0151971	-0.766673	0.466174	-13.6168	0.0151971	-0.301607	0.00112459	0.00231001	0.00489237	NA	NA	NA
13509565	11833232	TX001534	21268	122-34-9	Simazine	DTXSID4021268	1084	LTEA_HepaRG_SLCO1B1	0.180885	0.542656	0.384519	-1.57385	0.231882	100	-0.937363	10	0.231882	100	-0.937363	10	-0.937363	10	100	0.0316228	8	16	2	1	gnls	2	15	0.141507	FALSE	12.9731	-0.464358	0.839554	1.51579	0.609222	-1.48232	0.421001	-3.74405	0.594228	-0.455589	0.0861801	0.140987	0.24031	NA	NA	NA
13509577	11833244	TX001546	20112	1912-24-9	Atrazine	DTXSID9020112	1084	LTEA_HepaRG_SLCO1B1	0.180885	0.542656	0.305965	-0.173611	0.248132	31.6228	-0.110067	1	0.248132	31.6228	-0.110067	1	0.248132	31.6228	100	0.0316228	8	16	2	0	exp5	2	13	2.43021e-07	FALSE	12.9731	0.227126	0.418545	8	23.0801	-2.21695	0.28018	9.45708	23.0801	0.227126	16.6683	18.2377	20.0312	NA	NA	NA
13509580	11833247	TX001549	21196	139-40-2	Propazine	DTXSID3021196	1084	LTEA_HepaRG_SLCO1B1	0.180885	0.542656	0.0263462	-0.391331	-0.0432639	0.1	-0.300144	100	-0.0432639	0.1	-0.300144	100	-0.300144	100	100	0.0316228	8	16	2	0	hill	2	13	2.43229e-07	FALSE	12.9731	-0.341718	0.629715	0.3	10.7058	-2.80848	9.75402e-05	17.8774	10.7058	-0.341718	0.000584933	0.00706008	0.105378	NA	NA	NA
13510292	11833959	TX009882	27608	5915-41-3	Terbuthylazine	DTXSID4027608	1084	LTEA_HepaRG_SLCO1B1	0.180885	0.542656	0.185672	-0.359848	0.0901572	0.316228	-0.219334	0.1	0.0901572	0.316228	-0.219334	0.1	-0.219334	0.1	100	0.0316228	8	16	2	1	poly1	2	13	4.85458e-07	FALSE	12.9731	NA	0.053417	NA	NA	-2.04265	0.72321	6.57476	50	-0.0289871	5	10	20	NA	-0.000289871	NA
13510519	11834186	TX000814	23990	21725-46-2	Cyanazine	DTXSID1023990	1086	LTEA_HepaRG_STAT3	0.152044	0.456133	0.535089	-0.823695	0.134267	0.0316228	-0.510758	0.1	0.134267	0.0316228	-0.510758	0.1	-0.510758	0.1	100	0.0316228	8	16	2	0	exp4	2	13	0.0116425	FALSE	14.5095	-0.252713	0.554033	NA	0.0249052	-1.24726	0.180124	-5.86291	0.0249052	-0.252713	0.001843	0.00378567	0.0080177	NA	NA	NA
13510655	11834322	TX001534	21268	122-34-9	Simazine	DTXSID4021268	1086	LTEA_HepaRG_STAT3	0.152044	0.456133	0.49546	-1.07151	0.206584	1	-0.651526	10	0.206584	1	-0.651526	10	-0.651526	10	100	0.0316228	8	16	2	0	gnls	2	13	0.0105171	FALSE	14.5095	-0.301725	0.658182	8	1.29331	-2.03574	0.372805	2.63601	1.2919	-0.300218	0.894515	0.982066	1.08676	NA	NA	NA
13510667	11834334	TX001546	20112	1912-24-9	Atrazine	DTXSID9020112	1086	LTEA_HepaRG_STAT3	0.152044	0.456133	0.106042	-0.546326	0.0559094	0.1	-0.37444	100	0.0559094	0.1	-0.37444	100	-0.37444	100	100	0.0316228	8	16	2	1	poly1	2	13	0.0643252	FALSE	14.5095	NA	0.66764	NA	NA	-1.94659	0.166783	4.62334	50	-0.304533	5	10	20	NA	-0.00304533	NA
13510670	11834337	TX001549	21196	139-40-2	Propazine	DTXSID3021196	1086	LTEA_HepaRG_STAT3	0.152044	0.456133	0.264994	-0.235228	0.246374	0.316228	-0.16574	3.16228	0.246374	0.316228	-0.16574	3.16228	0.246374	0.316228	100	0.0316228	8	16	2	1	poly1	2	13	7.11199e-05	FALSE	14.5095	NA	0.338833	NA	NA	-2.20633	0.430027	9.46195	50	-0.154553	5	10	20	NA	-0.00154553	NA
13511382	11835049	TX009882	27608	5915-41-3	Terbuthylazine	DTXSID4027608	1086	LTEA_HepaRG_STAT3	0.152044	0.456133	0.283821	-0.219117	0.189052	0.316228	-0.172527	100	0.189052	0.316228	-0.172527	100	0.189052	0.316228	100	0.0316228	8	16	2	1	poly1	2	13	4.35685e-07	FALSE	14.5095	NA	0.404223	NA	NA	-2.68661	0.0294508	15.5398	50	-0.184379	5	10	20	NA	-0.00184379	NA
13511609	11835276	TX000814	23990	21725-46-2	Cyanazine	DTXSID1023990	1088	LTEA_HepaRG_SULT2A1	0.187074	0.561222	0.580251	-1.15002	0.312203	31.6228	-0.715438	0.1	0.312203	31.6228	-0.715438	0.1	-0.715438	0.1	100	0.0316228	8	16	2	2	poly1	2	13	0.0304263	FALSE	15.8045	NA	0.302967	NA	NA	-0.829861	0.720489	-13.1227	50	0.170032	5	10	20	NA	0.00170032	NA
13511745	11835412	TX001534	21268	122-34-9	Simazine	DTXSID4021268	1088	LTEA_HepaRG_SULT2A1	0.187074	0.561222	0.205236	-1.31365	0.0967811	0.0316228	-0.733442	10	0.0967811	0.0316228	-0.733442	10	-0.733442	10	100	0.0316228	8	16	2	0	exp4	2	13	2.74623e-07	FALSE	15.8045	-0.168348	0.299967	NA	0.734868	-1.77023	0.478587	-0.707667	0.734868	-0.168348	0.0543806	0.111702	0.236575	NA	NA	NA
13511757	11835424	TX001546	20112	1912-24-9	Atrazine	DTXSID9020112	1088	LTEA_HepaRG_SULT2A1	0.187074	0.561222	0.250234	-0.418168	0.202264	100	-0.25462	1	0.202264	100	-0.25462	1	-0.25462	1	100	0.0316228	8	16	2	1	poly1	2	13	2.59867e-05	FALSE	15.8045	NA	0.4029	NA	NA	-2.15252	0.105441	7.28857	50	0.226116	5	10	20	NA	0.00226116	NA
13511760	11835427	TX001549	21196	139-40-2	Propazine	DTXSID3021196	1088	LTEA_HepaRG_SULT2A1	0.187074	0.561222	0.24964	-0.459769	0.0441744	31.6228	-0.392258	100	0.0441744	31.6228	-0.392258	100	-0.392258	100	100	0.0316228	8	16	2	1	poly2	2	13	0.000975827	FALSE	15.8045	NA	0.69836	NA	NA	-2.39426	0.00772609	12.2939	80.416	-0.391935	53.0979	57.2642	64.3218	NA	-0.176022	-48.2223
13512472	11836139	TX009882	27608	5915-41-3	Terbuthylazine	DTXSID4027608	1088	LTEA_HepaRG_SULT2A1	0.187074	0.561222	0.40033	-0.235339	0.32645	10	-0.134873	100	0.32645	10	-0.134873	100	0.32645	10	100	0.0316228	8	16	2	0	gnls	2	13	1.62638e-10	FALSE	15.8045	0.239434	0.415765	1.38021	1.09891	-2.36257	0.100534	11.2796	1.05909	0.233337	0.127624	0.21907	0.393224	NA	NA	NA
13512699	11836366	TX000814	23990	21725-46-2	Cyanazine	DTXSID1023990	1090	LTEA_HepaRG_TGFA	0.150105	0.450315	0.669532	-0.603559	0.526022	0.1	-0.428182	1	0.526022	0.1	-0.428182	1	0.526022	0.1	100	0.0316228	8	16	2	1	poly1	2	13	0.0161185	FALSE	14.5088	NA	0.0357326	NA	NA	-1.06913	0.730772	-8.17308	50	0.0160909	5	10	20	NA	0.000160909	NA
13512835	11836502	TX001534	21268	122-34-9	Simazine	DTXSID4021268	1090	LTEA_HepaRG_TGFA	0.150105	0.450315	0.449427	-0.476433	0.322229	10	-0.228339	0.0316228	0.322229	10	-0.228339	0.0316228	0.322229	10	100	0.0316228	8	16	2	1	exp4	2	13	1.1328e-12	FALSE	14.5088	0.106297	0.236051	NA	0.30756	-2.17918	0.354624	6.51129	0.30756	0.106297	0.0227596	0.0467501	0.0990123	NA	NA	NA
13512847	11836514	TX001546	20112	1912-24-9	Atrazine	DTXSID9020112	1090	LTEA_HepaRG_TGFA	0.150105	0.450315	0.29321	-0.320851	0.177684	0.316228	-0.0701384	1	0.177684	0.316228	-0.0701384	1	0.177684	0.316228	100	0.0316228	8	16	2	1	poly1	2	13	0.000340799	FALSE	14.5088	NA	0.387773	NA	NA	-2.11758	0.661498	6.74177	50	0.17462	5	10	20	NA	0.0017462	NA
13512850	11836517	TX001549	21196	139-40-2	Propazine	DTXSID3021196	1090	LTEA_HepaRG_TGFA	0.150105	0.450315	0.291409	-0.0861633	0.165329	100	-0.0616777	1	0.165329	100	-0.0616777	1	0.165329	100	100	0.0316228	8	16	2	1	poly1	2	13	9.02404e-05	FALSE	14.5088	NA	0.47013	NA	NA	-2.4999	0.201968	14.1161	50	0.211707	5	10	20	NA	0.00211707	NA
13513562	11837229	TX009882	27608	5915-41-3	Terbuthylazine	DTXSID4027608	1090	LTEA_HepaRG_TGFA	0.150105	0.450315	0.275019	-0.246785	0.0948454	0.0316228	-0.202676	3.16228	0.0948454	0.0316228	-0.202676	3.16228	-0.202676	3.16228	100	0.0316228	8	16	2	1	poly1	2	13	1.86147e-05	FALSE	14.5088	NA	0.0800244	NA	NA	-1.87742	0.718498	4.73037	50	-0.0360362	5	10	20	NA	-0.000360362	NA
13513789	11837456	TX000814	23990	21725-46-2	Cyanazine	DTXSID1023990	1092	LTEA_HepaRG_TGFB1	0.114131	0.342394	0.296989	-0.280378	0.0434975	0.0316228	-0.22421	1	0.0434975	0.0316228	-0.22421	1	-0.22421	1	100	0.0316228	8	16	2	0	exp4	2	13	1.05814e-05	FALSE	15.8666	-0.176715	0.516116	NA	0.266706	-2.21096	0.0520689	8.04697	0.266706	-0.176715	0.0197364	0.0405402	0.0858603	NA	NA	NA
13513925	11837592	TX001534	21268	122-34-9	Simazine	DTXSID4021268	1092	LTEA_HepaRG_TGFB1	0.114131	0.342394	0.454155	-0.225681	0.206147	0.1	-0.132261	31.6228	0.206147	0.1	-0.132261	31.6228	0.206147	0.1	100	0.0316228	8	16	2	2	poly1	2	13	0.00833012	FALSE	15.8666	NA	0.41654	NA	NA	-1.82815	0.568279	2.90385	50	-0.142621	5	10	20	NA	-0.00142621	NA
13513937	11837604	TX001546	20112	1912-24-9	Atrazine	DTXSID9020112	1092	LTEA_HepaRG_TGFB1	0.114131	0.342394	0.23637	-0.26287	0.0460743	31.6228	-0.17243	10	0.0460743	31.6228	-0.17243	10	-0.17243	10	100	0.0316228	8	16	2	1	poly1	2	13	0.00919402	FALSE	15.8666	NA	0.515658	NA	NA	-2.15166	0.341802	8.61435	50	-0.176558	5	10	20	NA	-0.00176558	NA
13513940	11837607	TX001549	21196	139-40-2	Propazine	DTXSID3021196	1092	LTEA_HepaRG_TGFB1	0.114131	0.342394	0.402126	-0.0619551	0.349128	100	-0.0200542	3.16228	0.349128	100	-0.0200542	3.16228	0.349128	100	100	0.0316228	8	16	2	2	poly1	2	15	0.401058	FALSE	15.8666	NA	1.05161	NA	NA	-2.84378	4.66336e-05	19.3743	50	0.360065	5	10	20	95.0922	0.00360065	NA
13514652	11838319	TX009882	27608	5915-41-3	Terbuthylazine	DTXSID4027608	1092	LTEA_HepaRG_TGFB1	0.114131	0.342394	0.322471	-0.221232	0.193857	100	-0.111892	0.316228	0.193857	100	-0.111892	0.316228	0.193857	100	100	0.0316228	8	16	2	1	poly1	2	13	0.00681632	FALSE	15.8666	NA	0.447273	NA	NA	-2.08496	0.476497	7.7376	50	0.153144	5	10	20	NA	0.00153144	NA
13514878	11838545	TX000814	23990	21725-46-2	Cyanazine	DTXSID1023990	1094	LTEA_HepaRG_THRSP	0.323941	0.971822	0.700333	-0.721589	0.189505	100	-0.37094	0.1	0.189505	100	-0.37094	0.1	-0.37094	0.1	100	0.0316228	8	16	2	1	poly1	2	13	0.000133499	FALSE	13.0035	NA	0.196385	NA	NA	-1.34693	0.71516	-4.76165	50	0.190852	5	10	20	NA	0.00190852	NA
13515014	11838681	TX001534	21268	122-34-9	Simazine	DTXSID4021268	1094	LTEA_HepaRG_THRSP	0.323941	0.971822	0.383989	-1.54226	0.329243	100	-0.910444	10	0.329243	100	-0.910444	10	-0.910444	10	100	0.0316228	8	16	2	0	gnls	2	13	0.000267901	FALSE	13.0035	-0.630885	0.550182	0.626995	1.02066	-1.7656	0.0219446	-0.36102	0.625131	-0.534679	0.00706718	0.0229462	0.0809342	NA	NA	NA
13515026	11838693	TX001546	20112	1912-24-9	Atrazine	DTXSID9020112	1094	LTEA_HepaRG_THRSP	0.323941	0.971822	1.10384	-0.360594	0.857782	100	-0.112988	1	0.857782	100	-0.112988	1	0.857782	100	100	0.0316228	8	16	2	2	poly1	2	15	0.128247	FALSE	13.0035	NA	0.909092	NA	NA	-1.44564	0.00299218	-3.7973	50	0.883476	5	10	20	NA	0.00883476	NA
13515029	11838696	TX001549	21196	139-40-2	Propazine	DTXSID3021196	1094	LTEA_HepaRG_THRSP	0.323941	0.971822	1.16075	-0.46711	0.953716	100	-0.19074	3.16228	0.953716	100	-0.19074	3.16228	0.953716	100	100	0.0316228	8	16	2	2	poly1	2	15	0.397893	FALSE	13.0035	NA	1.0635	NA	NA	-1.49986	0.000612609	-2.11904	50	1.03353	5	10	20	94.029	0.0103353	NA
13515741	11839408	TX009882	27608	5915-41-3	Terbuthylazine	DTXSID4027608	1094	LTEA_HepaRG_THRSP	0.323941	0.971822	0.26917	-0.834687	0.239102	0.0316228	-0.791814	3.16228	0.239102	0.0316228	-0.791814	3.16228	-0.791814	3.16228	100	0.0316228	8	16	2	0	exp5	2	13	1.33382e-10	FALSE	13.0035	-0.460839	0.474201	8	0.0726097	-1.43921	0.000644574	-2.23975	0.0726097	-0.460839	0.0524383	0.0573754	0.063018	NA	NA	NA
13515968	11839635	TX000814	23990	21725-46-2	Cyanazine	DTXSID1023990	1096	LTEA_HepaRG_TIMP1	0.123182	0.369545	0.44702	-0.203857	0.30536	3.16228	-0.0393555	0.0316228	0.30536	3.16228	-0.0393555	0.0316228	0.30536	3.16228	100	0.0316228	8	16	2	0	exp4	2	13	3.27134e-08	FALSE	9.08914	0.153036	0.414121	NA	0.0344818	-2.12551	0.0194184	7.72155	0.0344818	0.153036	0.00255167	0.00524134	0.0111007	NA	NA	NA
13516104	11839771	TX001534	21268	122-34-9	Simazine	DTXSID4021268	1096	LTEA_HepaRG_TIMP1	0.123182	0.369545	0.372422	-0.47567	0.295326	3.16228	-0.22484	100	0.295326	3.16228	-0.22484	100	0.295326	3.16228	100	0.0316228	8	16	2	0	exp4	2	13	0.000119321	FALSE	9.08914	0.132348	0.358138	NA	0.517228	-1.71196	0.640776	1.00108	0.517228	0.132348	0.0382752	0.0786203	0.16651	NA	NA	NA
13516116	11839783	TX001546	20112	1912-24-9	Atrazine	DTXSID9020112	1096	LTEA_HepaRG_TIMP1	0.123182	0.369545	0.121074	-0.195051	0.046859	31.6228	-0.185055	1	0.046859	31.6228	-0.185055	1	-0.185055	1	100	0.0316228	8	16	2	0	gnls	2	13	1.81491e-14	FALSE	9.08914	-0.132923	0.35967	7.99976	0.367902	-3.08997	0.139816	22.5161	0.367897	-0.132914	0.254613	0.279541	0.309363	NA	NA	NA
13516119	11839786	TX001549	21196	139-40-2	Propazine	DTXSID3021196	1096	LTEA_HepaRG_TIMP1	0.123182	0.369545	0.203614	-0.187506	0.155257	100	-0.139701	3.16228	0.155257	100	-0.139701	3.16228	0.155257	100	100	0.0316228	8	16	2	1	poly2	2	13	1.25181e-06	FALSE	9.08914	NA	0.425348	NA	NA	-2.70897	0.0824102	17.0904	88.5154	0.157186	75.3575	77.0326	80.1892	NA	0.322658	-73.6063
13516831	11840498	TX009882	27608	5915-41-3	Terbuthylazine	DTXSID4027608	1096	LTEA_HepaRG_TIMP1	0.123182	0.369545	0.0823672	-0.272645	0.0576191	0.0316228	-0.234373	3.16228	0.0576191	0.0316228	-0.234373	3.16228	-0.234373	3.16228	100	0.0316228	8	16	2	0	exp5	2	13	0	FALSE	9.08914	-0.0563954	0.152607	8	0.0723549	-2.88007	0.194145	18.9244	0.0723549	-0.0563954	NA	NA	NA	NA	NA	NA
13517058	11840725	TX000814	23990	21725-46-2	Cyanazine	DTXSID1023990	1098	LTEA_HepaRG_TNFRSF1A	0.174755	0.524266	0.33405	-0.446633	0.187763	31.6228	-0.106737	10	0.187763	31.6228	-0.106737	10	0.187763	31.6228	100	0.0316228	8	16	2	1	poly1	2	13	7.35785e-07	FALSE	14.4537	NA	0.100491	NA	NA	-2.21978	0.681416	7.5538	50	0.052684	5	10	20	NA	0.00052684	NA
13517194	11840861	TX001534	21268	122-34-9	Simazine	DTXSID4021268	1098	LTEA_HepaRG_TNFRSF1A	0.174755	0.524266	0.463843	-1.76179	0.316605	1	-0.779167	100	0.316605	1	-0.779167	100	-0.779167	100	100	0.0316228	8	16	2	2	exp4	2	13	1.17495e-07	FALSE	14.4537	0.168474	0.321352	NA	0.0326983	-1.46473	0.489306	-6.73036	0.0326983	0.168474	0.00241969	0.00497024	0.0105265	NA	NA	NA
13517206	11840873	TX001546	20112	1912-24-9	Atrazine	DTXSID9020112	1098	LTEA_HepaRG_TNFRSF1A	0.174755	0.524266	0.585899	-0.275882	0.307199	0.1	-0.128268	100	0.307199	0.1	-0.128268	100	0.307199	0.1	100	0.0316228	8	16	2	2	poly1	2	13	3.76683e-07	FALSE	14.4537	NA	0.22168	NA	NA	-2.28083	0.500575	7.89862	50	-0.116219	5	10	20	NA	-0.00116219	NA
13517209	11840876	TX001549	21196	139-40-2	Propazine	DTXSID3021196	1098	LTEA_HepaRG_TNFRSF1A	0.174755	0.524266	0.174489	-0.120667	0.0994103	10	-0.0499628	3.16228	0.0994103	10	-0.0499628	3.16228	0.0994103	10	100	0.0316228	8	16	2	1	poly1	2	13	1.54519e-10	FALSE	14.4537	NA	0.0994128	NA	NA	-2.66433	0.626164	16.5803	50	0.0521188	5	10	20	NA	0.000521188	NA
13517921	11841588	TX009882	27608	5915-41-3	Terbuthylazine	DTXSID4027608	1098	LTEA_HepaRG_TNFRSF1A	0.174755	0.524266	0.118524	-0.0915133	0.0747979	10	-0.0618448	0.0316228	0.0747979	10	-0.0618448	0.0316228	0.0747979	10	100	0.0316228	8	16	2	0	exp4	2	13	0	FALSE	14.4537	0.0520325	0.0992481	NA	0.181968	-2.90235	0.31529	20.771	0.181968	0.0520325	NA	NA	NA	NA	NA	NA
13518148	11841815	TX000814	23990	21725-46-2	Cyanazine	DTXSID1023990	1100	LTEA_HepaRG_TP53	0.12263	0.367891	0.389538	-0.418163	0.197393	31.6228	-0.126658	0.1	0.197393	31.6228	-0.126658	0.1	0.197393	31.6228	100	0.0316228	8	16	2	1	poly1	2	13	0.00297779	FALSE	9.13517	NA	0.282336	NA	NA	-1.92054	0.695295	3.85623	50	0.103869	5	10	20	NA	0.00103869	NA
13518284	11841951	TX001534	21268	122-34-9	Simazine	DTXSID4021268	1100	LTEA_HepaRG_TP53	0.12263	0.367891	0.25349	-0.343136	0.177851	0.1	-0.118458	100	0.177851	0.1	-0.118458	100	0.177851	0.1	100	0.0316228	8	16	2	0	exp4	2	13	6.77605e-15	FALSE	9.13517	0.0634445	0.172455	NA	0.0262551	-2.1014	0.710628	6.70998	0.0262551	0.0634445	0.00194289	0.00399086	0.00845225	NA	NA	NA
13518296	11841963	TX001546	20112	1912-24-9	Atrazine	DTXSID9020112	1100	LTEA_HepaRG_TP53	0.12263	0.367891	0.297174	-0.395647	0.151276	0.316228	-0.0536198	3.16228	0.151276	0.316228	-0.0536198	3.16228	0.151276	0.316228	100	0.0316228	8	16	2	2	poly1	2	13	0.000116808	FALSE	9.13517	NA	0.237782	NA	NA	-2.12207	0.585187	6.86027	50	0.087478	5	10	20	NA	0.00087478	NA
13518299	11841966	TX001549	21196	139-40-2	Propazine	DTXSID3021196	1100	LTEA_HepaRG_TP53	0.12263	0.367891	0.40245	-0.0621324	0.289514	100	-0.0619667	1	0.289514	100	-0.0619667	1	0.289514	100	100	0.0316228	8	16	2	2	poly1	2	15	0.0644376	FALSE	9.13517	NA	0.934041	NA	NA	-2.6829	0.00179996	17.3315	50	0.343625	5	10	20	NA	0.00343625	NA
13519011	11842678	TX009882	27608	5915-41-3	Terbuthylazine	DTXSID4027608	1100	LTEA_HepaRG_TP53	0.12263	0.367891	0.474849	-0.0665735	0.321693	100	-0.0403383	1	0.321693	100	-0.0403383	1	0.321693	100	100	0.0316228	8	16	2	2	poly1	2	15	0.175029	FALSE	9.13517	NA	1.01317	NA	NA	-2.5259	0.00913048	13.9625	50	0.372738	5	10	20	98.6997	0.00372738	NA
13519238	11842905	TX000814	23990	21725-46-2	Cyanazine	DTXSID1023990	1102	LTEA_HepaRG_UGT1A1	0.220779	0.662336	1.80007	-0.380772	1.64571	31.6228	-0.018129	0.0316228	1.64571	31.6228	-0.018129	0.0316228	1.64571	31.6228	100	0.0316228	8	16	2	0	exp5	2	41	1	TRUE	14.4833	1.64832	2.48864	0.699167	3.52815	-1.81577	9.01998e-11	2.93851	3.52815	1.64832	0.0851614	0.238436	0.69744	2.29961	NA	NA
13519374	11843041	TX001534	21268	122-34-9	Simazine	DTXSID4021268	1102	LTEA_HepaRG_UGT1A1	0.220779	0.662336	1.57903	-0.492772	1.13487	31.6228	-0.192566	0.0316228	1.13487	31.6228	-0.192566	0.0316228	1.13487	31.6228	100	0.0316228	8	16	2	0	exp4	2	41	0.999347	TRUE	14.4833	1.2009	1.81313	NA	3.70203	-1.39969	7.56222e-06	-4.51639	3.70203	1.2009	0.273953	0.562721	1.19179	4.28298	NA	NA
13519386	11843053	TX001546	20112	1912-24-9	Atrazine	DTXSID9020112	1102	LTEA_HepaRG_UGT1A1	0.220779	0.662336	2.12508	-0.0761725	1.99415	100	0.0823052	0.1	1.99415	100	0.0823052	0.1	1.99415	100	100	0.0316228	8	16	2	0	exp4	2	41	1	TRUE	14.4833	2.03465	3.07192	NA	18.0807	-2.1634	4.2189e-12	7.96231	18.0807	2.03465	1.33798	2.74832	5.82068	10.2729	NA	NA
13519389	11843056	TX001549	21196	139-40-2	Propazine	DTXSID3021196	1102	LTEA_HepaRG_UGT1A1	0.220779	0.662336	1.71753	-0.181478	1.67318	100	-0.0373378	0.0316228	1.67318	100	-0.0373378	0.0316228	1.67318	100	100	0.0316228	8	16	2	0	exp5	2	41	1	TRUE	14.4833	1.70677	2.57689	0.706741	8.13272	-3.05231	1.27883e-17	21.1751	8.13272	1.70677	0.204298	0.565719	1.63584	4.99478	NA	NA
13520101	11843768	TX009882	27608	5915-41-3	Terbuthylazine	DTXSID4027608	1102	LTEA_HepaRG_UGT1A1	0.220779	0.662336	2.27529	-0.0891087	2.23781	100	0.0501576	0.0316228	2.23781	100	0.0501576	0.0316228	2.23781	100	100	0.0316228	8	16	2	0	exp5	2	41	1	TRUE	14.4833	2.29715	3.46826	0.592877	6.03114	-2.35431	1.39743e-15	10.5986	6.03114	2.29715	0.0746703	0.251441	0.891539	1.81521	NA	NA
13520328	11843995	TX000814	23990	21725-46-2	Cyanazine	DTXSID1023990	1104	LTEA_HepaRG_UGT1A6	0.188007	0.564021	0.722474	-0.428698	0.630607	31.6228	-0.0477536	0.0316228	0.630607	31.6228	-0.0477536	0.0316228	0.630607	31.6228	100	0.0316228	8	16	2	2	exp4	2	15	0.361961	FALSE	15.7992	0.534461	0.94759	NA	1.49464	-1.59029	0.00149804	-1.95464	1.49464	0.534461	0.110604	0.22719	0.481166	NA	NA	NA
13520464	11844131	TX001534	21268	122-34-9	Simazine	DTXSID4021268	1104	LTEA_HepaRG_UGT1A6	0.188007	0.564021	0.676561	-1.09359	0.390192	31.6228	-0.208513	100	0.390192	31.6228	-0.208513	100	0.390192	31.6228	100	0.0316228	8	16	2	2	pow	2	15	0.131279	FALSE	15.7992	NA	0.925667	0.3	NA	-1.3813	0.42554	-7.18686	9.92127	0.522096	0.00460506	0.046416	0.467844	NA	0.131144	NA
13520476	11844143	TX001546	20112	1912-24-9	Atrazine	DTXSID9020112	1104	LTEA_HepaRG_UGT1A6	0.188007	0.564021	0.624853	-0.0125888	0.470553	100	0.0956342	0.0316228	0.470553	100	0.0956342	0.0316228	0.470553	100	100	0.0316228	8	16	2	0	exp4	2	13	8.15019e-09	FALSE	15.7992	0.297027	0.526623	NA	0.0447833	-2.02945	3.91216e-05	6.40407	0.0447833	0.297027	0.00331399	0.0068072	0.014417	NA	NA	NA
13520479	11844146	TX001549	21196	139-40-2	Propazine	DTXSID3021196	1104	LTEA_HepaRG_UGT1A6	0.188007	0.564021	0.511011	-0.096811	0.467049	100	-0.0256852	0.0316228	0.467049	100	-0.0256852	0.0316228	0.467049	100	100	0.0316228	8	16	2	2	pow	2	15	0.000631889	FALSE	15.7992	NA	0.870539	0.323	NA	-2.99899	2.14156e-09	21.0716	11.6955	0.491003	0.00937649	0.0801719	0.685495	NA	0.110939	NA
13521191	11844858	TX009882	27608	5915-41-3	Terbuthylazine	DTXSID4027608	1104	LTEA_HepaRG_UGT1A6	0.188007	0.564021	0.793307	-0.177467	0.481854	3.16228	-0.126426	0.0316228	0.481854	3.16228	-0.126426	0.0316228	0.481854	3.16228	100	0.0316228	8	16	2	1	poly2	2	13	4.58492e-09	FALSE	15.7992	NA	0.714951	NA	NA	-2.19957	0.0017578	6.11734	12.9698	0.403248	1.16452	2.35324	4.80976	NA	-2.04192	-116.759
13521418	11845085	TX000814	23990	21725-46-2	Cyanazine	DTXSID1023990	1106	LTEA_HepaRG_XBP1	0.172619	0.517856	0.362343	-0.790725	0.0432845	31.6228	-0.463146	0.1	0.0432845	31.6228	-0.463146	0.1	-0.463146	0.1	100	0.0316228	8	16	2	0	exp4	2	13	3.54244e-05	FALSE	6.67913	-0.197053	0.380516	NA	0.0184261	-1.33164	0.355258	-4.73796	0.0184261	-0.197053	0.00136354	0.00280082	0.00593188	NA	NA	NA
13521554	11845221	TX001534	21268	122-34-9	Simazine	DTXSID4021268	1106	LTEA_HepaRG_XBP1	0.172619	0.517856	0.443283	-0.948585	0.30743	100	-0.543842	10	0.30743	100	-0.543842	10	-0.543842	10	100	0.0316228	8	16	2	2	poly1	2	13	0.00702822	FALSE	6.67913	NA	0.444433	NA	NA	-1.50692	0.528998	-2.94015	50	0.230152	5	10	20	NA	0.00230152	NA
13521566	11845233	TX001546	20112	1912-24-9	Atrazine	DTXSID9020112	1106	LTEA_HepaRG_XBP1	0.172619	0.517856	0.369601	-0.279428	0.263298	3.16228	-0.230095	100	0.263298	3.16228	-0.230095	100	0.263298	3.16228	100	0.0316228	8	16	2	1	poly1	2	13	0.000624124	FALSE	6.67913	NA	0.474692	NA	NA	-1.95588	0.161676	4.93191	50	-0.245822	5	10	20	NA	-0.00245822	NA
13521569	11845236	TX001549	21196	139-40-2	Propazine	DTXSID3021196	1106	LTEA_HepaRG_XBP1	0.172619	0.517856	0.266096	-0.203782	0.208442	10	-0.142733	100	0.208442	10	-0.142733	100	0.208442	10	100	0.0316228	8	16	2	1	poly2	2	13	5.86316e-09	FALSE	6.67913	NA	0.283727	NA	NA	-2.45443	0.192765	13.4694	90.9521	-0.14693	81.1435	82.3456	84.6528	NA	-0.466852	-79.9053
13522281	11845948	TX009882	27608	5915-41-3	Terbuthylazine	DTXSID4027608	1106	LTEA_HepaRG_XBP1	0.172619	0.517856	0.350696	-0.257235	0.322172	0.1	-0.18639	0.0316228	0.322172	0.1	-0.18639	0.0316228	0.322172	0.1	100	0.0316228	8	16	2	1	poly1	2	13	1.13855e-05	FALSE	6.67913	NA	0.271997	NA	NA	-2.00459	0.454652	5.89639	50	-0.140855	5	10	20	NA	-0.00140855	NA
13522504	11846171	TX000814	23990	21725-46-2	Cyanazine	DTXSID1023990	1136	LTEA_HepaRG_LDH_cytotoxicity	0.953576	9.53576	1.36666	-0.859333	1.27503	1	-0.714062	100	1.27503	1	-0.714062	100	1.27503	1	100	0.0316228	8	16	2	2	gnls	4	13	0	FALSE	1.89496	0.804813	0.084082	0.967078	0.0105865	-0.862587	0.12639	-12.607	0.0105045	0.801786	NA	NA	NA	NA	NA	NA
13522640	11846307	TX001534	21268	122-34-9	Simazine	DTXSID4021268	1136	LTEA_HepaRG_LDH_cytotoxicity	0.953576	9.53576	2.53154	0.126663	2.25758	3.16228	0.579439	100	2.25758	3.16228	0.579439	100	2.25758	3.16228	100	0.0316228	8	16	2	1	gnls	4	13	0	FALSE	1.89496	2.30645	0.239755	1.88048	0.050395	-1.33271	8.29477e-11	-4.8275	0.0499299	2.28625	NA	NA	NA	NA	NA	NA
13522652	11846319	TX001546	20112	1912-24-9	Atrazine	DTXSID9020112	1136	LTEA_HepaRG_LDH_cytotoxicity	0.953576	9.53576	3.11531	0.3005	2.15485	1	0.589589	100	2.15485	1	0.589589	100	2.15485	1	100	0.0316228	8	16	2	1	exp4	4	13	0	FALSE	1.89496	1.39329	0.146112	NA	0.00316228	-0.555186	4.54517e-06	-17.7718	0.00316228	1.39329	NA	NA	NA	NA	NA	NA
13522655	11846322	TX001549	21196	139-40-2	Propazine	DTXSID3021196	1136	LTEA_HepaRG_LDH_cytotoxicity	0.953576	9.53576	1.7848	-0.455657	0.917524	0.1	0.0276669	1	0.917524	0.1	0.0276669	1	0.917524	0.1	100	0.0316228	8	16	2	1	exp4	4	13	0	FALSE	1.89496	0.462849	0.0485383	NA	0.00316228	-0.601945	0.153586	-16.4141	0.00316228	0.462849	NA	NA	NA	NA	NA	NA
13523367	11847034	TX009882	27608	5915-41-3	Terbuthylazine	DTXSID4027608	1136	LTEA_HepaRG_LDH_cytotoxicity	0.953576	9.53576	1.80118	-1.23415	1.75197	0.1	-0.30029	0.0316228	1.75197	0.1	-0.30029	0.0316228	1.75197	0.1	100	0.0316228	8	16	2	1	exp4	4	13	0	FALSE	1.89496	0.808694	0.0848064	NA	0.024277	-0.235681	0.156662	-22.2491	0.024277	0.808694	NA	NA	NA	NA	NA	NA
13524216	8353832	TP0000248E06	23990	21725-46-2	Cyanazine	DTXSID1023990	2	ACEA_ER_80hr	8.49733	25.492	22.0219	-10.3268	13.5018	0.39	-5.59327	0.0061	13.5018	0.39	-5.59327	0.0061	13.5018	0.39	100	0.0061	8	16	2	1	exp4	3	13	8.0746e-15	FALSE	30.1046	4.91028	0.19262	NA	0.0335714	1.89665	0.433087	-56.1476	0.0335714	4.91028	0.0024843	0.00510296	0.0108076	NA	NA	NA
13524241	8353857	TP0000248G07	21268	122-34-9	Simazine	DTXSID4021268	2	ACEA_ER_80hr	8.49733	25.492	13.1753	-9.60083	8.82574	100	-7.11591	0.0061	8.82574	100	-7.11591	0.0061	8.82574	100	100	0.0061	8	16	2	2	poly1	3	13	1.93281e-06	FALSE	30.1046	NA	0.276009	NA	NA	1.60827	0.424999	-51.0484	50	7.03603	5	10	20	NA	0.0703603	NA
13524357	8353973	TP0000258A03	21196	139-40-2	Propazine	DTXSID3021196	2	ACEA_ER_80hr	8.49733	25.492	8.8494	-4.55852	4.66935	0.0244	-2.87654	100	4.66935	0.0244	-2.87654	100	4.66935	0.0244	100	0.0061	8	16	2	1	gnls	3	13	0	FALSE	30.1046	3.64129	0.142841	8	0.0127199	0.777193	0.418694	-39.8076	0.0127199	3.64129	NA	NA	NA	NA	NA	NA
13525014	8354630	TP0000424H11	27608	5915-41-3	Terbuthylazine	DTXSID4027608	2	ACEA_ER_80hr	8.49733	25.492	49.6087	-7.13724	40.1509	100	-3.27201	0.39	40.1509	100	-3.27201	0.39	40.1509	100	100	0.0061	8	16	2	3	hill	3	42	0.99589	TRUE	30.1046	50.8909	1.99635	1.96764	27.9923	1.17085	1.36554e-07	-46.6845	27.9923	50.8909	6.26822	9.16366	13.8375	28.0443	NA	NA
13526152	8355768	TP0000735B08	20112	1912-24-9	Atrazine	DTXSID9020112	2	ACEA_ER_80hr	8.49733	25.492	15.6679	-6.7138	11.1454	0.39	-1.30664	6.25	11.1454	0.39	-1.30664	6.25	11.1454	0.39	100	0.0061	8	16	2	1	exp5	3	13	0	FALSE	30.1046	4.02142	0.157752	5.1419	0.00576295	1.53612	0.433161	-51.321	0.00576295	4.02142	NA	NA	NA	NA	NA	NA
13528231	8357847	TP0001646D04	21268	122-34-9	Simazine	DTXSID4021268	1850	ACEA_AR_agonist_AUC_viability	8.95647	26.8694	41.1634	-21.8379	10.7647	1.2	-12.1492	100	3.21861	1.2	-15.1045	100	-15.1045	100	100	0.0457	8	32	4	3	poly1	4	13	0.000239071	FALSE	20.1477	NA	0.441873	NA	NA	2.17893	0.199322	-124.017	50	-11.8729	5	10	20	NA	-0.118729	NA
13528238	8357854	TP0001646E05	20112	1912-24-9	Atrazine	DTXSID9020112	1850	ACEA_AR_agonist_AUC_viability	8.95647	26.8694	4.94719	-25.7708	-3.86405	33.3	-17.8659	100	-2.98504	0.138	-17.2718	100	-17.2718	100	100	0.0457	8	32	4	1	exp5	4	13	0	FALSE	20.1477	-7.58669	0.282354	0.449224	0.00955273	1.5318	1.00107e-06	-103.787	0.00955273	-7.58669	NA	NA	NA	NA	NA	NA
13528416	8358032	TP0002001F06	27608	5915-41-3	Terbuthylazine	DTXSID4027608	1850	ACEA_AR_agonist_AUC_viability	8.95647	26.8694	18.8016	-18.5264	13.0607	0.39	-18.253	100	13.0607	0.39	-18.253	100	-18.253	100	100	0.0061	8	16	2	2	poly1	4	13	0.00675037	FALSE	20.1477	NA	0.617568	NA	NA	2.07377	0.126879	-59.3934	50	-16.5937	5	10	20	NA	-0.165937	NA
13528631	8358247	TP0002003H05	23990	21725-46-2	Cyanazine	DTXSID1023990	1850	ACEA_AR_agonist_AUC_viability	8.95647	26.8694	21.4316	-16.3495	13.7	0.0977	-11.7258	100	13.7	0.0977	-11.7258	100	13.7	0.0977	100	0.0061	8	16	2	2	gnls	4	13	-0.0175024	FALSE	20.1477	21.4028	0.431473	0.300055	0.0239974	1.79045	0.303955	-55	0.00088782	11.5934	1.57582e-07	1.74056e-06	2.13461e-05	NA	NA	NA
13528698	8358314	TP0002004E12	21196	139-40-2	Propazine	DTXSID3021196	1850	ACEA_AR_agonist_AUC_viability	8.95647	26.8694	30.9738	-7.95787	30.6671	25	-5.61804	0.0244	30.6671	25	-5.61804	0.0244	30.6671	25	100	0.0061	8	16	2	3	poly2	4	15	-0.799847	FALSE	20.1477	NA	1.16426	NA	NA	1.4249	8.79978e-06	-49.5961	10.5599	31.2829	0.957199	1.93277	3.94353	20.2489	-170.868	-103.598
13529485	8359101	TP0000248E06	23990	21725-46-2	Cyanazine	DTXSID1023990	1852	ACEA_ER_AUC_viability	5.86077	20	16.9508	-10.2298	10.6585	0.39	-3.679	0.0061	10.6585	0.39	-3.679	0.0061	10.6585	0.39	100	0.0061	8	16	2	1	exp4	4	13	-6.83089e-14	FALSE	135.838	4.47962	0.223981	NA	0.0405269	1.65661	0.296273	-52.2975	0.0405269	4.47962	0.00299902	0.00616022	0.0130468	NA	NA	NA
13529510	8359126	TP0000248G07	21268	122-34-9	Simazine	DTXSID4021268	1852	ACEA_ER_AUC_viability	5.86077	20	10.5878	-6.02785	7.11887	100	-5.05292	25	7.11887	100	-5.05292	25	7.11887	100	100	0.0061	8	16	2	2	poly2	4	13	-3.30284e-09	FALSE	135.838	NA	0.35197	NA	NA	1.05612	0.0913032	-42.4304	90.4108	7.03939	79.8888	81.1886	83.6741	NA	20.2432	-78.5461
13529626	8359242	TP0000258A03	21196	139-40-2	Propazine	DTXSID3021196	1852	ACEA_ER_AUC_viability	5.86077	20	4.84448	-5.47873	1.93731	25	-2.46675	100	1.93731	25	-2.46675	100	-2.46675	100	100	0.0061	8	16	2	2	poly1	4	13	2.18452e-12	FALSE	135.838	NA	0.0752611	NA	NA	0.619588	0.682204	-36.2194	50	-1.50522	5	10	20	NA	-0.0150522	NA
13530283	8359899	TP0000424H11	27608	5915-41-3	Terbuthylazine	DTXSID4027608	1852	ACEA_ER_AUC_viability	5.86077	20	55.1419	-6.28305	37.1486	100	-5.37033	0.39	37.1486	100	-5.37033	0.39	37.1486	100	100	0.0061	8	16	2	1	hill	4	41	-0.995797	FALSE	135.838	54.2753	2.71377	2.70875	28.7692	1.54933	0.000290818	-53.6738	28.7692	54.2753	9.70162	12.7834	17.245	23.5808	NA	NA
13530514	8360130	TP0000725F12	20112	1912-24-9	Atrazine	DTXSID9020112	1852	ACEA_ER_AUC_viability	5.86077	20	6.67425	-1.70997	6.44377	6.25	-1.57859	25	6.44377	6.25	-1.57859	25	6.44377	6.25	100	0.0061	8	16	2	1	exp4	4	13	0	FALSE	135.838	2.20833	0.110416	NA	0.00506419	1.09962	0.433131	-42.6133	0.00506419	2.20833	NA	NA	NA	NA	NA	NA
13533500	8363116	TP0001646D04	21268	122-34-9	Simazine	DTXSID4021268	1855	ACEA_AR_agonist_80hr	7.54436	22.6331	20.8731	-15.9374	4.54392	1.2	-4.54708	3.7	2.67021	33.3	-4.15523	0.412	-4.15523	0.412	100	0.0457	8	32	4	2	poly1	3	13	-2.44789e-10	FALSE	17.6836	NA	0.000493103	NA	NA	1.77278	0.731058	-109.999	50	-0.0111604	5	10	20	NA	-0.000111604	NA
13533507	8363123	TP0001646E05	20112	1912-24-9	Atrazine	DTXSID9020112	1855	ACEA_AR_agonist_80hr	7.54436	22.6331	3.88363	-8.63895	-0.20707	33.3	-5.23454	0.412	-0.379837	33.3	-4.52901	0.412	-4.52901	0.412	100	0.0457	8	32	4	1	exp4	3	13	0	FALSE	17.6836	-3.17765	0.140398	NA	0.00457	0.778287	6.3308e-06	-77.9069	0.00457	-3.17765	NA	NA	NA	NA	NA	NA
13533685	8363301	TP0002001F06	27608	5915-41-3	Terbuthylazine	DTXSID4027608	1855	ACEA_AR_agonist_80hr	7.54436	22.6331	17.6381	-8.48877	11.5594	0.39	-6.6749	100	11.5594	0.39	-6.6749	100	11.5594	0.39	100	0.0061	8	16	2	1	gnls	3	13	2.60078e-10	FALSE	17.6836	9.0334	0.399124	7.99293	0.0256171	1.67889	0.147056	-52.1283	0.0256171	9.0334	0.0177233	0.0194601	0.021538	NA	NA	NA
13533900	8363516	TP0002003H05	23990	21725-46-2	Cyanazine	DTXSID1023990	1855	ACEA_AR_agonist_80hr	7.54436	22.6331	24.8942	-4.65476	17.739	0.0977	-0.284309	100	17.739	0.0977	-0.284309	100	17.739	0.0977	100	0.0061	8	16	2	1	exp4	3	13	1.07998e-07	FALSE	17.6836	11.5046	0.508308	NA	0.00061	1.92767	0.000919033	-57.0161	0.00061	11.5046	4.51404e-05	9.27219e-05	0.000196376	NA	NA	NA
13533967	8363583	TP0002004E12	21196	139-40-2	Propazine	DTXSID3021196	1855	ACEA_AR_agonist_80hr	7.54436	22.6331	25.7193	-5.09819	24.1654	25	-4.02622	0.0244	24.1654	25	-4.02622	0.0244	24.1654	25	100	0.0061	8	16	2	2	poly2	3	15	0.709375	FALSE	17.6836	NA	1.07248	NA	NA	0.96123	2.00487e-07	-42.6558	10.7133	24.2736	0.976229	1.97031	4.01623	22.7012	-138.807	-110.665
13535353	8364969	TP0001646D04	21268	122-34-9	Simazine	DTXSID4021268	1856	ACEA_AR_antagonist_80hr	0.122016	0.366048	0.323473	-0.201657	0.135527	3.7	-0.128728	100	0.128803	3.7	-0.138024	100	-0.138024	100	100	0.0457	8	32	4	2	poly2	4	13	2.76928e-10	FALSE	0.31841	NA	0.367308	NA	NA	-2.4662	0.0157668	25.6731	91.3722	-0.134452	82.1056	83.2345	85.4073	NA	-0.462325	-80.9452
13535360	8364976	TP0001646E05	20112	1912-24-9	Atrazine	DTXSID9020112	1856	ACEA_AR_antagonist_80hr	0.122016	0.366048	0.229666	-0.726561	0.0495093	11.1	-0.54093	100	0.0256428	3.7	-0.566683	100	-0.566683	100	100	0.0457	8	32	4	3	pow	4	41	0.957283	TRUE	0.31841	NA	1.58985	1.47034	NA	-2.43667	2.32914e-07	25.4414	62.4115	-0.581962	13.0361	20.8874	33.4672	72.9548	-0.000667144	NA
13535538	8365154	TP0002001F06	27608	5915-41-3	Terbuthylazine	DTXSID4027608	1856	ACEA_AR_antagonist_80hr	0.122016	0.366048	0.181517	-0.291935	0.148864	1.56	-0.287579	100	0.148864	1.56	-0.287579	100	-0.287579	100	100	0.0061	8	16	2	2	poly1	4	13	0.0164011	FALSE	0.31841	NA	0.747532	NA	NA	-2.41954	0.0255687	12.6878	50	-0.273633	5	10	20	NA	-0.00273633	NA
13535753	8365369	TP0002003H05	23990	21725-46-2	Cyanazine	DTXSID1023990	1856	ACEA_AR_antagonist_80hr	0.122016	0.366048	0.145259	-0.558778	0.100647	0.39	-0.500701	100	0.100647	0.39	-0.500701	100	-0.500701	100	100	0.0061	8	16	2	3	poly1	4	41	0.946862	TRUE	0.31841	NA	1.42396	NA	NA	-2.72901	3.99746e-06	18.101	50	-0.521238	5	10	20	70.2267	-0.00521238	NA
13535820	8365436	TP0002004E12	21196	139-40-2	Propazine	DTXSID3021196	1856	ACEA_AR_antagonist_80hr	0.122016	0.366048	0.242027	-0.160748	0.0809904	25	-0.0549878	0.0061	0.0809904	25	-0.0549878	0.0061	0.0809904	25	100	0.0061	8	16	2	2	poly1	4	13	5.713e-06	FALSE	0.31841	NA	0.0999401	NA	NA	-2.33921	0.711295	11.5606	50	-0.0365829	5	10	20	NA	-0.000365829	NA
13537211	8366827	TP0001646D04	21268	122-34-9	Simazine	DTXSID4021268	1857	ACEA_AR_antagonist_AUC_viability	9.65026	28.9508	41.7399	-22.1585	11.9137	1.2	-14.6436	100	10.966	3.7	-14.6697	100	-14.6697	100	100	0.0457	8	32	4	3	poly2	4	13	3.4507e-05	FALSE	18.5212	NA	0.514231	NA	NA	2.00695	0.0244802	-119.269	84.7143	-14.8874	65.5435	68.1699	72.9278	NA	-15.6889	-62.6979
13537218	8366834	TP0001646E05	20112	1912-24-9	Atrazine	DTXSID9020112	1857	ACEA_AR_antagonist_AUC_viability	9.65026	28.9508	17.1023	-46.11	4.04122	11.1	-36.6339	100	2.99879	0.0457	-39.0988	100	-39.0988	100	100	0.0457	8	32	4	1	poly1	4	15	0.877251	FALSE	18.5212	NA	1.2751	NA	NA	1.83606	5.48608e-08	-112.395	50	-36.9151	5	10	20	78.4254	-0.369151	NA
13537396	8367012	TP0002001F06	27608	5915-41-3	Terbuthylazine	DTXSID4027608	1857	ACEA_AR_antagonist_AUC_viability	9.65026	28.9508	12.2331	-22.6833	8.799	1.56	-21.5848	100	8.799	1.56	-21.5848	100	-21.5848	100	100	0.0061	8	16	2	2	poly1	4	13	0.00386354	FALSE	18.5212	NA	0.731702	NA	NA	1.7492	0.00682567	-53.673	50	-21.1834	5	10	20	NA	-0.211834	NA
13537611	8367227	TP0002003H05	23990	21725-46-2	Cyanazine	DTXSID1023990	1857	ACEA_AR_antagonist_AUC_viability	9.65026	28.9508	8.70151	-41.1653	6.05403	0.0061	-38.9967	100	6.05403	0.0061	-38.9967	100	-38.9967	100	100	0.0061	8	16	2	2	exp4	4	42	0.986118	TRUE	18.5212	-42.2114	1.45804	NA	27.0466	1.09568	3.87209e-09	-44.2844	27.0466	-42.2114	2.00147	4.11117	8.70707	45.1809	NA	NA
13537678	8367294	TP0002004E12	21196	139-40-2	Propazine	DTXSID3021196	1857	ACEA_AR_antagonist_AUC_viability	9.65026	28.9508	17.5062	-14.9152	4.47916	25	-7.85937	100	4.47916	25	-7.85937	100	-7.85937	100	100	0.0061	8	16	2	2	poly1	4	13	7.45452e-05	FALSE	18.5212	NA	0.251374	NA	NA	2.10709	0.606684	-59.4922	50	-7.27748	5	10	20	NA	-0.0727748	NA
13538732	11884836	TP0000073A03	20112	1912-24-9	Atrazine	DTXSID9020112	146	BSK_3C_Eselectin	0.0227491	0.0791812	0.01	-0.014	0.01	4.44	-0.014	40	0.01	4.44	-0.014	40	-0.014	40	40	1.48	4	4	1	3	poly1	2	13	1.51961e-09	FALSE	0.210491	NA	0.144806	NA	NA	-4.85143	0.548431	13.14	20	-0.0114659	2	4	8	NA	-0.000286647	NA
13538883	11884987	TP0000075E10	21196	139-40-2	Propazine	DTXSID3021196	146	BSK_3C_Eselectin	0.0227491	0.0791812	-0.025	-0.051	-0.025	1.48	-0.051	40	-0.025	1.48	-0.051	40	-0.051	40	40	1.48	4	4	1	2	hill	2	13	5.48497e-18	FALSE	0.210491	-0.0518511	0.65484	1.00502	1.53896	-6.27289	0.000168996	18.3857	1.53896	-0.0518511	0.0821987	0.172884	0.387415	NA	NA	NA
13538986	11885090	TP0000077F05	23990	21725-46-2	Cyanazine	DTXSID1023990	146	BSK_3C_Eselectin	0.0227491	0.0791812	0.028	0.01	0.028	1.48	0.01	4.44	0.028	1.48	0.01	4.44	0.028	1.48	40	1.48	4	4	1	2	exp4	2	13	2.26813e-18	FALSE	0.210491	0.0202997	0.25637	NA	0.148	-5.16888	0.0564703	14.2229	0.148	0.0202997	0.0109521	0.0224965	0.0476454	NA	NA	NA
13539023	11885127	TP0000079B02	21268	122-34-9	Simazine	DTXSID4021268	146	BSK_3C_Eselectin	0.0227491	0.0791812	0.05	-0.009	0.05	40	-0.009	13.3	0.05	40	-0.009	13.3	0.05	40	40	1.48	4	4	1	3	pow	2	13	0.00039437	FALSE	0.210491	NA	0.631436	8.39947	NA	-4.46232	0.293681	11.2382	36.8316	0.0499979	28.0005	30.4092	33.0251	NA	1.74779e-15	NA
13539717	11885821	TP0000505A05	27608	5915-41-3	Terbuthylazine	DTXSID4027608	146	BSK_3C_Eselectin	0.0227491	0.0791812	0.0168782	-0.025136	0.0124798	1.48	-0.00629332	40	0.0124798	1.48	-0.00629332	40	0.0124798	1.48	40	1.48	4	8	2	2	poly1	2	13	1.4062e-11	FALSE	0.210491	NA	0.0480526	NA	NA	-4.68487	0.722797	23.8482	20	0.00380487	2	4	8	NA	9.51216e-05	NA
13540767	11886871	TP0000073A03	20112	1912-24-9	Atrazine	DTXSID9020112	148	BSK_3C_HLADR	0.025759	0.0791812	0.032	-0.04	0.032	13.3	-0.04	40	0.032	13.3	-0.04	40	-0.04	40	40	1.48	4	4	1	3	poly2	2	13	1.40474e-06	FALSE	0.235866	NA	0.502559	NA	NA	-4.57131	0.175523	11.8421	36.2554	-0.0397932	32.1675	32.6707	33.6347	NA	-0.119307	-31.6482
13540918	11887022	TP0000075E10	21196	139-40-2	Propazine	DTXSID3021196	148	BSK_3C_HLADR	0.025759	0.0791812	0.006	-0.039	0.006	1.48	-0.039	40	0.006	1.48	-0.039	40	-0.039	40	40	1.48	4	4	1	3	poly1	2	13	4.59035e-06	FALSE	0.235866	NA	0.510881	NA	NA	-4.87696	0.0538558	12.8472	20	-0.0404522	2	4	8	NA	-0.0010113	NA
13541021	11887125	TP0000077F05	23990	21725-46-2	Cyanazine	DTXSID1023990	148	BSK_3C_HLADR	0.025759	0.0791812	0.063	0.029	0.063	40	0.029	1.48	0.063	40	0.029	1.48	0.063	40	40	1.48	4	4	1	2	exp4	2	13	1.77555e-06	FALSE	0.235866	0.0565786	0.714546	NA	1.34211	-5.05145	0.00385454	13.5618	1.34211	0.0565786	0.099317	0.204005	0.432063	NA	NA	NA
13541058	11887162	TP0000079B02	21268	122-34-9	Simazine	DTXSID4021268	148	BSK_3C_HLADR	0.025759	0.0791812	0.022	-0.006	0.022	4.44	-0.006	1.48	0.022	4.44	-0.006	1.48	0.022	4.44	40	1.48	4	4	1	2	exp5	2	13	2.21513e-17	FALSE	0.235866	0.0186201	0.235158	8	3.24808	-5.39729	0.132095	15.2962	3.24808	0.0186201	2.34575	2.5666	2.81901	NA	NA	NA
13541752	11887856	TP0000505A05	27608	5915-41-3	Terbuthylazine	DTXSID4027608	148	BSK_3C_HLADR	0.025759	0.0791812	0.0273122	-0.00717337	0.0180878	1.48	-0.00390012	40	0.0180878	1.48	-0.00390012	40	0.0180878	1.48	40	1.48	4	8	2	1	poly2	2	13	0	FALSE	0.235866	NA	0.287224	NA	NA	-4.79075	0.139024	24.9764	5.00231	0.0227427	NA	NA	NA	NA	-0.10057	-38.4914
13542802	11888906	TP0000073A03	20112	1912-24-9	Atrazine	DTXSID9020112	150	BSK_3C_ICAM1	0.016927	0.0791812	0.006	-0.023	0.006	1.48	-0.023	13.3	0.006	1.48	-0.023	13.3	-0.023	13.3	40	1.48	4	4	1	2	poly2	2	13	0	FALSE	0.180403	NA	0.246157	NA	NA	-5.17739	0.475009	14.35	5.09263	-0.0194911	NA	NA	NA	NA	0.0879723	-40.1382
13542953	11889057	TP0000075E10	21196	139-40-2	Propazine	DTXSID3021196	150	BSK_3C_ICAM1	0.016927	0.0791812	-0.002	-0.019	-0.002	40	-0.019	1.48	-0.002	40	-0.019	1.48	-0.019	1.48	40	1.48	4	4	1	2	gnls	2	13	0	FALSE	0.180403	-0.0159951	0.201995	7.6131	0.150894	-6.04277	0.231052	17.617	0.150892	-0.0159942	NA	NA	NA	NA	NA	NA
13543056	11889160	TP0000077F05	23990	21725-46-2	Cyanazine	DTXSID1023990	150	BSK_3C_ICAM1	0.016927	0.0791812	0.022	0.003	0.022	13.3	0.003	4.44	0.022	13.3	0.003	4.44	0.022	13.3	40	1.48	4	4	1	3	poly2	2	13	8.6374e-17	FALSE	0.180403	NA	0.263165	NA	NA	-5.24073	0.201037	14.317	5.33932	0.0208377	0.476557	0.963482	1.97135	NA	-0.10103	-45.7295
13543093	11889197	TP0000079B02	21268	122-34-9	Simazine	DTXSID4021268	150	BSK_3C_ICAM1	0.016927	0.0791812	0.049	0.013	0.049	13.3	0.013	1.48	0.049	13.3	0.013	1.48	0.049	13.3	40	1.48	4	4	1	3	poly2	2	13	9.31079e-15	FALSE	0.180403	NA	0.635357	NA	NA	-6.00062	0.000322605	17.362	5.50868	0.0503083	0.496091	1.00225	2.04737	NA	-0.260655	-50.9055
13543787	11889891	TP0000505A05	27608	5915-41-3	Terbuthylazine	DTXSID4027608	150	BSK_3C_ICAM1	0.016927	0.0791812	-0.000585715	-0.0280967	-0.00363596	1.48	-0.0162594	40	-0.00363596	1.48	-0.0162594	40	-0.0162594	40	40	1.48	4	8	2	2	poly1	2	13	2.11272e-12	FALSE	0.180403	NA	0.285789	NA	NA	-5.1726	0.109126	27.9342	20	-0.0226292	2	4	8	NA	-0.000565729	NA
13544837	11890941	TP0000073A03	20112	1912-24-9	Atrazine	DTXSID9020112	152	BSK_3C_IL8	0.0329272	0.0987817	0.019	-0.003	0.019	1.48	-0.003	13.3	0.019	1.48	-0.003	13.3	0.019	1.48	40	1.48	4	4	1	2	exp4	2	13	1.37643e-20	FALSE	0.119284	0.0139055	0.14077	NA	0.148	-5.0104	0.417505	13.2381	0.148	0.0139055	0.0109521	0.0224965	0.0476454	NA	NA	NA
13544988	11891092	TP0000075E10	21196	139-40-2	Propazine	DTXSID3021196	152	BSK_3C_IL8	0.0329272	0.0987817	0.007	-0.029	0.007	13.3	-0.029	1.48	0.007	13.3	-0.029	1.48	-0.029	1.48	40	1.48	4	4	1	3	gnls	2	13	2.33717e-16	FALSE	0.119284	-0.0348	0.311938	0.741868	0.168621	-5.83626	0.134427	16.5998	0.123654	-0.0308138	0.00268215	0.00727816	0.0212628	NA	NA	NA
13545091	11891195	TP0000077F05	23990	21725-46-2	Cyanazine	DTXSID1023990	152	BSK_3C_IL8	0.0329272	0.0987817	0.077	0.042	0.077	40	0.042	4.44	0.077	40	0.042	4.44	0.077	40	40	1.48	4	4	1	3	hill	2	15	0.00578805	FALSE	0.119284	0.0924	0.935396	0.3	0.521437	-4.8812	0.00811815	12.7844	0.521437	0.0924	2.849e-05	0.000343871	0.00513258	NA	NA	NA
13545128	11891232	TP0000079B02	21268	122-34-9	Simazine	DTXSID4021268	152	BSK_3C_IL8	0.0329272	0.0987817	0.076	0.01	0.076	40	0.01	4.44	0.076	40	0.01	4.44	0.076	40	40	1.48	4	4	1	3	poly1	2	13	0.0028003	FALSE	0.119284	NA	0.742372	NA	NA	-4.39127	0.0517296	10.8546	20	0.0733327	2	4	8	NA	0.00183332	NA
13545822	11891926	TP0000505A05	27608	5915-41-3	Terbuthylazine	DTXSID4027608	152	BSK_3C_IL8	0.0329272	0.0987817	0.0352448	-0.0229373	0.0146602	13.3	0.00615378	1.48	0.0146602	13.3	0.00615378	1.48	0.0146602	13.3	40	1.48	4	8	2	2	poly1	2	13	3.14002e-09	FALSE	0.119284	NA	0.168145	NA	NA	-4.2699	0.410704	21.0599	20	0.0166097	2	4	8	NA	0.000415241	NA
13546872	11892976	TP0000073A03	20112	1912-24-9	Atrazine	DTXSID9020112	154	BSK_3C_MCP1	0.0282544	0.0847633	0.016	-0.018	0.016	13.3	-0.018	1.48	0.016	13.3	-0.018	1.48	-0.018	1.48	40	1.48	4	4	1	3	poly1	2	13	2.56003e-07	FALSE	0.169939	NA	0.150095	NA	NA	-4.4877	0.585208	11.6339	20	0.0127225	2	4	8	NA	0.000318063	NA
13547023	11893127	TP0000075E10	21196	139-40-2	Propazine	DTXSID3021196	154	BSK_3C_MCP1	0.0282544	0.0847633	-0.071	-0.094	-0.071	40	-0.094	13.3	-0.071	40	-0.094	13.3	-0.094	13.3	40	1.48	4	4	1	3	exp4	2	15	0.293837	FALSE	0.169939	-0.0825346	0.973706	NA	0.148	-4.9322	0.00052658	13.2878	0.148	-0.0825346	0.0109521	0.0224965	0.0476454	NA	NA	NA
13547126	11893230	TP0000077F05	23990	21725-46-2	Cyanazine	DTXSID1023990	154	BSK_3C_MCP1	0.0282544	0.0847633	0.067	0.027	0.067	13.3	0.027	4.44	0.067	13.3	0.027	4.44	0.067	13.3	40	1.48	4	4	1	3	poly2	2	13	8.26585e-13	FALSE	0.169939	NA	0.791877	NA	NA	-4.99793	0.0257394	12.1977	5.29804	0.0671221	0.471938	0.954294	1.95323	NA	-0.32097	-44.6581
13547163	11893267	TP0000079B02	21268	122-34-9	Simazine	DTXSID4021268	154	BSK_3C_MCP1	0.0282544	0.0847633	0.035	0.017	0.035	40	0.017	1.48	0.035	40	0.017	1.48	0.035	40	40	1.48	4	4	1	2	exp4	2	13	0	FALSE	0.169939	0.0327747	0.386662	NA	1.35921	-6.15603	0.000389968	17.9948	1.35921	0.0327747	NA	NA	NA	NA	NA	NA
13547857	11893961	TP0000505A05	27608	5915-41-3	Terbuthylazine	DTXSID4027608	154	BSK_3C_MCP1	0.0282544	0.0847633	0.00690356	-0.035051	-0.00055812	13.3	-0.0157068	40	-0.00055812	13.3	-0.0157068	40	-0.0157068	40	40	1.48	4	8	2	2	poly1	2	13	4.88964e-08	FALSE	0.169939	NA	0.174467	NA	NA	-4.28038	0.608785	21.3529	20	-0.0147884	2	4	8	NA	-0.000369711	NA
13548907	11895011	TP0000073A03	20112	1912-24-9	Atrazine	DTXSID9020112	156	BSK_3C_MIG	0.00716424	0.0791812	0.003	-0.005	0.003	13.3	-0.005	1.48	0.003	13.3	-0.005	1.48	-0.005	1.48	40	1.48	4	4	1	3	poly1	2	13	1.50018e-16	FALSE	0.148849	NA	0.0050564	NA	NA	-5.8035	0.728775	16.891	20	0.000400372	2	4	8	NA	1.00093e-05	NA
13549058	11895162	TP0000075E10	21196	139-40-2	Propazine	DTXSID3021196	156	BSK_3C_MIG	0.00716424	0.0791812	0.005	-0.015	0.005	13.3	-0.015	40	0.005	13.3	-0.015	40	-0.015	40	40	1.48	4	4	1	3	poly1	2	13	1.64915e-10	FALSE	0.148849	NA	0.165075	NA	NA	-5.11281	0.431353	14.0356	20	-0.0130709	2	4	8	NA	-0.000326772	NA
13549161	11895265	TP0000077F05	23990	21725-46-2	Cyanazine	DTXSID1023990	156	BSK_3C_MIG	0.00716424	0.0791812	0.019	-0.006	0.019	40	-0.006	1.48	0.019	40	-0.006	1.48	0.019	40	40	1.48	4	4	1	3	exp2	2	13	4.57116e-12	FALSE	0.148849	NA	0.23988	NA	NA	-5.95767	0.0875896	17.1183	32.2638	0.018994	10.6034	16.0744	22.6032	NA	0.000644347	11.7062
13549198	11895302	TP0000079B02	21268	122-34-9	Simazine	DTXSID4021268	156	BSK_3C_MIG	0.00716424	0.0791812	0.016	-0.018	0.016	40	-0.018	1.48	0.016	40	-0.018	1.48	-0.018	1.48	40	1.48	4	4	1	3	poly1	2	13	3.99451e-07	FALSE	0.148849	NA	0.22268	NA	NA	-4.64491	0.42382	12.0858	20	0.0176321	2	4	8	NA	0.000440802	NA
13549892	11895996	TP0000505A05	27608	5915-41-3	Terbuthylazine	DTXSID4027608	156	BSK_3C_MIG	0.00716424	0.0791812	0.00514747	-0.0142303	-0.0035184	4.44	-0.00953411	40	-0.0035184	4.44	-0.00953411	40	-0.00953411	40	40	1.48	4	8	2	2	poly1	2	13	2.02033e-14	FALSE	0.148849	NA	0.130373	NA	NA	-5.11294	0.196476	27.8163	20	-0.0103231	2	4	8	NA	-0.000258077	NA
13550942	11897046	TP0000073A03	20112	1912-24-9	Atrazine	DTXSID9020112	158	BSK_3C_Proliferation	0.0391511	0.117453	0.023	-0.039	0.023	13.3	-0.039	40	0.023	13.3	-0.039	40	-0.039	40	40	1.48	4	4	1	3	poly2	2	13	3.03371e-10	FALSE	0.238428	NA	0.330624	NA	NA	-4.626	0.215009	12.0234	35.4895	-0.0388329	30.3466	30.9991	32.2307	NA	-0.0826718	-29.6656
13551093	11897197	TP0000075E10	21196	139-40-2	Propazine	DTXSID3021196	158	BSK_3C_Proliferation	0.0391511	0.117453	0.004	-0.052	0.004	1.48	-0.052	40	0.004	1.48	-0.052	40	-0.052	40	40	1.48	4	4	1	3	poly1	2	13	9.87062e-17	FALSE	0.238428	NA	0.437582	NA	NA	-6.05901	0.000494111	17.443	20	-0.0513954	2	4	8	NA	-0.00128489	NA
13551196	11897300	TP0000077F05	23990	21725-46-2	Cyanazine	DTXSID1023990	158	BSK_3C_Proliferation	0.0391511	0.117453	0.035	-0.016	0.035	1.48	-0.016	40	0.035	1.48	-0.016	40	0.035	1.48	40	1.48	4	4	1	3	poly1	2	13	3.88877e-08	FALSE	0.238428	NA	0.0860845	NA	NA	-4.07701	0.695304	9.75517	20	-0.0101109	2	4	8	NA	-0.000252773	NA
13551233	11897337	TP0000079B02	21268	122-34-9	Simazine	DTXSID4021268	158	BSK_3C_Proliferation	0.0391511	0.117453	0.027	0.019	0.027	4.44	0.019	1.48	0.027	4.44	0.019	1.48	0.027	4.44	40	1.48	4	4	1	2	exp4	2	13	0	FALSE	0.238428	0.0239873	0.204229	NA	0.637465	-6.45685	0.000235687	19.2678	0.637465	0.0239873	NA	NA	NA	NA	NA	NA
13551927	11898031	TP0000505A05	27608	5915-41-3	Terbuthylazine	DTXSID4027608	158	BSK_3C_Proliferation	0.0391511	0.117453	0.0373495	-0.147453	0.0226787	4.44	-0.132944	40	0.0226787	4.44	-0.132944	40	-0.132944	40	40	1.48	4	8	2	3	pow	2	15	0.776111	FALSE	0.238428	NA	1.13686	1.75467	NA	-4.19522	0.00030448	20.3813	26.9464	-0.133528	7.25422	10.7684	15.9849	37.1803	-0.000206297	NA
13552977	11899081	TP0000073A03	20112	1912-24-9	Atrazine	DTXSID9020112	160	BSK_3C_SRB	0.0217215	0.0791812	0.022	-0.009	0.022	4.44	-0.009	40	0.022	4.44	-0.009	40	0.022	4.44	40	1.48	4	4	1	2	poly2	2	13	0	FALSE	0.141695	NA	0.333616	NA	NA	-4.9715	0.178997	13.5362	4.92383	0.0264162	NA	NA	NA	NA	-0.114992	-37.1927
13553128	11899232	TP0000075E10	21196	139-40-2	Propazine	DTXSID3021196	160	BSK_3C_SRB	0.0217215	0.0791812	0.008	-0.077	0.008	4.44	-0.077	40	0.008	4.44	-0.077	40	-0.077	40	40	1.48	4	4	1	3	exp5	2	15	8.38399e-07	FALSE	0.141695	-0.0770009	0.972464	8	12.3517	-5.75651	0.00102377	16.2007	12.3517	-0.0770009	8.9203	9.76016	10.72	NA	NA	NA
13553231	11899335	TP0000077F05	23990	21725-46-2	Cyanazine	DTXSID1023990	160	BSK_3C_SRB	0.0217215	0.0791812	0.022	-0.001	0.022	1.48	-0.001	13.3	0.022	1.48	-0.001	13.3	0.022	1.48	40	1.48	4	4	1	3	gnls	2	13	1.3367e-19	FALSE	0.141695	0.0211214	0.266698	8	0.151019	-6.41196	0.0984939	19.2751	0.151012	0.0211175	0.104514	0.114747	0.126988	NA	NA	NA
13553268	11899372	TP0000079B02	21268	122-34-9	Simazine	DTXSID4021268	160	BSK_3C_SRB	0.0217215	0.0791812	0.025	0.014	0.025	1.48	0.014	40	0.025	1.48	0.014	40	0.025	1.48	40	1.48	4	4	1	2	gnls	2	13	0	FALSE	0.141695	0.0239784	0.302814	7.38383	0.155144	-7.03914	0.000545661	21.543	0.155142	0.0239772	NA	NA	NA	NA	NA	NA
13553962	11900066	TP0000505A05	27608	5915-41-3	Terbuthylazine	DTXSID4027608	160	BSK_3C_SRB	0.0217215	0.0791812	0.056805	-0.0334434	0.025889	1.48	0.00726463	4.44	0.025889	1.48	0.00726463	4.44	0.025889	1.48	40	1.48	4	8	2	2	poly1	2	13	0.00101607	FALSE	0.141695	NA	0.274748	NA	NA	-3.60415	0.696911	15.8835	20	0.0217549	2	4	8	NA	0.000543872	NA
13555012	11901116	TP0000073A03	20112	1912-24-9	Atrazine	DTXSID9020112	162	BSK_3C_Thrombomodulin	0.0300299	0.0900896	0.045	0.018	0.045	1.48	0.018	40	0.045	1.48	0.018	40	0.045	1.48	40	1.48	4	4	1	2	gnls	2	13	2.55524e-21	FALSE	0.0564667	0.0522053	0.515711	3.00097	0.662262	-6.26048	0.00287306	18.1007	0.624564	0.0464602	0.239106	0.306408	0.400278	NA	NA	NA
13555163	11901267	TP0000075E10	21196	139-40-2	Propazine	DTXSID3021196	162	BSK_3C_Thrombomodulin	0.0300299	0.0900896	0.046	0.005	0.046	4.44	0.005	40	0.046	4.44	0.005	40	0.046	4.44	40	1.48	4	4	1	3	gnls	2	13	0	FALSE	0.0564667	0.0464805	0.511386	1.88983	0.391235	-6.68579	0.0022469	18.7966	0.3876	0.0460705	NA	NA	NA	NA	NA	NA
13555266	11901370	TP0000077F05	23990	21725-46-2	Cyanazine	DTXSID1023990	162	BSK_3C_Thrombomodulin	0.0300299	0.0900896	0.069	0.018	0.069	40	0.018	4.44	0.069	40	0.018	4.44	0.069	40	40	1.48	4	4	1	3	poly2	2	13	1.21836e-05	FALSE	0.0564667	NA	0.766877	NA	NA	-5.17094	0.00307574	13.9456	6.79482	0.0690876	0.605017	1.22343	2.50428	NA	-0.329427	-57.086
13555303	11901407	TP0000079B02	21268	122-34-9	Simazine	DTXSID4021268	162	BSK_3C_Thrombomodulin	0.0300299	0.0900896	0.056	0.043	0.056	13.3	0.043	1.48	0.056	13.3	0.043	1.48	0.056	13.3	40	1.48	4	4	1	3	gnls	2	13	5.46111e-21	FALSE	0.0564667	0.0672	0.628059	0.44321	0.436226	-6.64612	1.50413e-06	19.6665	0.212533	0.0565815	0.000378314	0.00200031	0.0118798	NA	NA	NA
13555997	11902101	TP0000505A05	27608	5915-41-3	Terbuthylazine	DTXSID4027608	162	BSK_3C_Thrombomodulin	0.0300299	0.0900896	0.0649817	-0.01115	0.0633676	40	0.00568769	1.48	0.0633676	40	0.00568769	1.48	0.0633676	40	40	1.48	4	8	2	2	poly2	2	13	2.89973e-05	FALSE	0.0564667	NA	0.703534	NA	NA	-4.53488	0.000196679	23.5542	7.15955	0.0633811	0.634963	1.28439	2.6309	NA	-0.294231	-58.3111
13557047	11903151	TP0000073A03	20112	1912-24-9	Atrazine	DTXSID9020112	164	BSK_3C_TissueFactor	0.0433969	0.130191	0.022	0.007	0.022	13.3	0.007	4.44	0.022	13.3	0.007	4.44	0.022	13.3	40	1.48	4	4	1	3	poly2	2	13	4.80866e-22	FALSE	0.144958	NA	0.166464	NA	NA	-5.69119	0.0455728	15.4518	5.48823	0.0216721	0.49368	0.997468	2.03804	NA	-0.111287	-50.2029
13557198	11903302	TP0000075E10	21196	139-40-2	Propazine	DTXSID3021196	164	BSK_3C_TissueFactor	0.0433969	0.130191	-0.023	-0.03	-0.023	1.48	-0.03	13.3	-0.023	1.48	-0.03	13.3	-0.03	13.3	40	1.48	4	4	1	2	gnls	2	13	0	FALSE	0.144958	-0.0309831	0.233572	1.07506	0.553085	-37.5671	5.05245e-60	146.329	0.534341	-0.0304089	NA	NA	NA	NA	NA	NA
13557301	11903405	TP0000077F05	23990	21725-46-2	Cyanazine	DTXSID1023990	164	BSK_3C_TissueFactor	0.0433969	0.130191	0.046	0.033	0.046	4.44	0.033	40	0.046	4.44	0.033	40	0.046	4.44	40	1.48	4	4	1	2	gnls	2	13	0	FALSE	0.144958	0.0552	0.366665	8	1.23494	-7.42634	4.58975e-06	24.0433	1.22154	0.0477363	NA	NA	NA	NA	NA	NA
13557338	11903442	TP0000079B02	21268	122-34-9	Simazine	DTXSID4021268	164	BSK_3C_TissueFactor	0.0433969	0.130191	0.061	0.023	0.061	40	0.023	1.48	0.061	40	0.023	1.48	0.061	40	40	1.48	4	4	1	3	pow	2	13	1.78689e-18	FALSE	0.144958	NA	0.466354	0.3	NA	-5.53104	0.000921532	15.5082	3.9685	0.0607149	0.00184202	0.0185664	0.187137	NA	0.020076	NA
13558032	11904136	TP0000505A05	27608	5915-41-3	Terbuthylazine	DTXSID4027608	164	BSK_3C_TissueFactor	0.0433969	0.130191	0.0577982	-0.0265088	0.0261536	13.3	-0.0125569	1.48	0.0261536	13.3	-0.0125569	1.48	0.0261536	13.3	40	1.48	4	8	2	2	poly1	2	13	1.09281e-07	FALSE	0.144958	NA	0.389461	NA	NA	-4.12196	0.387836	18.6031	20	0.0507042	2	4	8	NA	0.00126761	NA
13559082	11905186	TP0000073A03	20112	1912-24-9	Atrazine	DTXSID9020112	166	BSK_3C_uPAR	0.0390809	0.117243	0.04	-0.04	0.04	40	-0.04	1.48	0.04	40	-0.04	1.48	-0.04	1.48	40	1.48	4	4	1	3	poly1	2	13	2.19344e-06	FALSE	0.145092	NA	0.347964	NA	NA	-4.19238	0.298583	9.80054	20	0.0407962	2	4	8	NA	0.0010199	NA
13559233	11905337	TP0000075E10	21196	139-40-2	Propazine	DTXSID3021196	166	BSK_3C_uPAR	0.0390809	0.117243	-0.044	-0.062	-0.044	13.3	-0.062	4.44	-0.044	13.3	-0.062	4.44	-0.062	4.44	40	1.48	4	4	1	2	exp4	2	13	2.51799e-19	FALSE	0.145092	-0.0521875	0.445124	NA	0.270669	-5.20306	0.00111862	14.3222	0.270669	-0.0521875	0.0200297	0.0411426	0.087136	NA	NA	NA
13559336	11905440	TP0000077F05	23990	21725-46-2	Cyanazine	DTXSID1023990	166	BSK_3C_uPAR	0.0390809	0.117243	0.117	0.01	0.117	13.3	0.01	40	0.117	13.3	0.01	40	0.117	13.3	40	1.48	4	4	1	4	poly2	2	15	0.480793	FALSE	0.145092	NA	1.01928	NA	NA	-5.34611	0.000434168	14.7346	5.12375	0.119503	0.452984	0.916511	1.87838	12.8277	-0.543539	-40.7484
13559373	11905477	TP0000079B02	21268	122-34-9	Simazine	DTXSID4021268	166	BSK_3C_uPAR	0.0390809	0.117243	0.051	0.003	0.051	1.48	0.003	40	0.051	1.48	0.003	40	0.051	1.48	40	1.48	4	4	1	3	gnls	2	13	2.11749e-13	FALSE	0.145092	0.0532269	0.450827	7.769	0.148057	-5.26988	0.495952	13.9959	0.147831	0.0528561	0.101263	0.111482	0.123736	NA	NA	NA
13560067	11906171	TP0000505A05	27608	5915-41-3	Terbuthylazine	DTXSID4027608	166	BSK_3C_uPAR	0.0390809	0.117243	0.02101	-0.0318509	0.0162404	13.3	-0.0152204	40	0.0162404	13.3	-0.0152204	40	0.0162404	13.3	40	1.48	4	8	2	1	poly2	2	13	0	FALSE	0.145092	NA	0.200483	NA	NA	-4.87887	0.0912731	25.3834	36.4265	-0.0235052	NA	NA	NA	NA	-0.0762923	-32.0755
13561117	11907221	TP0000073A03	20112	1912-24-9	Atrazine	DTXSID9020112	168	BSK_3C_VCAM1	0.0189345	0.0791812	0.006	-0.002	0.006	1.48	-0.002	4.44	0.006	1.48	-0.002	4.44	0.006	1.48	40	1.48	4	4	1	3	poly1	2	13	6.8677e-18	FALSE	0.215775	NA	0.00895292	NA	NA	-6.01339	0.72027	17.2997	20	-0.000708904	2	4	8	NA	-1.77226e-05	NA
13561268	11907372	TP0000075E10	21196	139-40-2	Propazine	DTXSID3021196	168	BSK_3C_VCAM1	0.0189345	0.0791812	0.029	0.007	0.029	4.44	0.007	40	0.029	4.44	0.007	40	0.029	4.44	40	1.48	4	4	1	2	gnls	2	13	0	FALSE	0.215775	0.0276558	0.348702	2.7799	1.09494	-7.20501	0.000396296	21.9895	1.09365	0.0276107	NA	NA	NA	NA	NA	NA
13561371	11907475	TP0000077F05	23990	21725-46-2	Cyanazine	DTXSID1023990	168	BSK_3C_VCAM1	0.0189345	0.0791812	0.024	0.005	0.024	1.48	0.005	4.44	0.024	1.48	0.005	4.44	0.024	1.48	40	1.48	4	4	1	3	poly1	2	13	1.25598e-08	FALSE	0.215775	NA	0.304573	NA	NA	-5.04346	0.205229	12.5629	20	0.0241165	2	4	8	NA	0.000602912	NA
13561408	11907512	TP0000079B02	21268	122-34-9	Simazine	DTXSID4021268	168	BSK_3C_VCAM1	0.0189345	0.0791812	0.029	0.007	0.029	4.44	0.007	13.3	0.029	4.44	0.007	13.3	0.029	4.44	40	1.48	4	4	1	2	exp4	2	13	2.02383e-15	FALSE	0.215775	0.0203655	0.257201	NA	0.148	-4.86827	0.145961	13.1206	0.148	0.0203655	0.0109521	0.0224965	0.0476454	NA	NA	NA
13562102	11908206	TP0000505A05	27608	5915-41-3	Terbuthylazine	DTXSID4027608	168	BSK_3C_VCAM1	0.0189345	0.0791812	0.0138731	-0.0194477	-0.00126752	1.48	-0.0111223	40	-0.00126752	1.48	-0.0111223	40	-0.0111223	40	40	1.48	4	8	2	2	poly1	2	13	2.23736e-10	FALSE	0.215775	NA	0.141169	NA	NA	-4.60717	0.459278	23.9857	20	-0.011178	2	4	8	NA	-0.000279449	NA
13562657	11908761	TP0000073A03	20112	1912-24-9	Atrazine	DTXSID9020112	170	BSK_3C_Vis	0	0.0791812	0	0	0	1.48	0	1.48	0	1.48	0	1.48	0	1.48	40	1.48	4	4	1	3	exp5	2	13	0	FALSE	0.19119	1e-06	1.26293e-05	7.99755	0.90475	-48.0974	0	188.4	0.90475	1e-06	NA	NA	NA	NA	NA	NA
13562808	11908912	TP0000075E10	21196	139-40-2	Propazine	DTXSID3021196	170	BSK_3C_Vis	0	0.0791812	0	0	0	1.48	0	1.48	0	1.48	0	1.48	0	1.48	40	1.48	4	4	1	3	exp5	2	13	0	FALSE	0.19119	1e-06	1.26293e-05	7.99755	0.90475	-48.0974	0	188.4	0.90475	1e-06	NA	NA	NA	NA	NA	NA
13562911	11909015	TP0000077F05	23990	21725-46-2	Cyanazine	DTXSID1023990	170	BSK_3C_Vis	0	0.0791812	0	0	0	1.48	0	1.48	0	1.48	0	1.48	0	1.48	40	1.48	4	4	1	3	exp5	2	13	0	FALSE	0.19119	1e-06	1.26293e-05	7.99755	0.90475	-48.0974	0	188.4	0.90475	1e-06	NA	NA	NA	NA	NA	NA
13562948	11909052	TP0000079B02	21268	122-34-9	Simazine	DTXSID4021268	170	BSK_3C_Vis	0	0.0791812	0	0	0	1.48	0	1.48	0	1.48	0	1.48	0	1.48	40	1.48	4	4	1	3	exp5	2	13	0	FALSE	0.19119	1e-06	1.26293e-05	7.99755	0.90475	-48.0974	0	188.4	0.90475	1e-06	NA	NA	NA	NA	NA	NA
13563642	11909746	TP0000505A05	27608	5915-41-3	Terbuthylazine	DTXSID4027608	170	BSK_3C_Vis	0	0.0791812	0	0	0	1.48	0	1.48	0	1.48	0	1.48	0	1.48	40	1.48	4	8	2	2	exp5	2	13	0	FALSE	0.19119	1e-06	1.26293e-05	7.99755	0.90475	-48.0974	0	376.8	0.90475	1e-06	NA	NA	NA	NA	NA	NA
13564692	11910796	TP0000073A03	20112	1912-24-9	Atrazine	DTXSID9020112	172	BSK_4H_Eotaxin3	0.0271102	0.0813305	0.004	-0.048	0.004	1.48	-0.048	40	0.004	1.48	-0.048	40	-0.048	40	40	1.48	4	4	1	3	poly1	2	13	7.66048e-11	FALSE	0.19934	NA	0.584576	NA	NA	-5.99122	0.000742213	17.323	20	-0.0475439	2	4	8	NA	-0.0011886	NA
13564843	11910947	TP0000075E10	21196	139-40-2	Propazine	DTXSID3021196	172	BSK_4H_Eotaxin3	0.0271102	0.0813305	0.041	0.001	0.041	1.48	0.001	4.44	0.041	1.48	0.001	4.44	0.041	1.48	40	1.48	4	4	1	3	poly1	2	13	1.9424e-06	FALSE	0.19934	NA	0.227292	NA	NA	-4.49314	0.508381	10.3436	20	0.0184858	2	4	8	NA	0.000462144	NA
13564946	11911050	TP0000077F05	23990	21725-46-2	Cyanazine	DTXSID1023990	172	BSK_4H_Eotaxin3	0.0271102	0.0813305	0.026	-0.045	0.026	4.44	-0.045	40	0.026	4.44	-0.045	40	-0.045	40	40	1.48	4	4	1	3	poly1	2	13	0.000191386	FALSE	0.19934	NA	0.488962	NA	NA	-4.21194	0.328354	10.3604	20	-0.0397675	2	4	8	NA	-0.000994188	NA
13564983	11911087	TP0000079B02	21268	122-34-9	Simazine	DTXSID4021268	172	BSK_4H_Eotaxin3	0.0271102	0.0813305	0.037	-0.023	0.037	13.3	-0.023	40	0.037	13.3	-0.023	40	0.037	13.3	40	1.48	4	4	1	3	poly2	2	13	1.25161e-14	FALSE	0.19934	NA	0.423369	NA	NA	-4.55788	0.25399	11.6933	4.787	0.0344328	0.418532	0.847525	1.74031	NA	-0.146433	-35.1743
13565677	11911781	TP0000505A05	27608	5915-41-3	Terbuthylazine	DTXSID4027608	172	BSK_4H_Eotaxin3	0.0271102	0.0813305	0.0122088	-0.0218165	0.00550779	1.48	-0.0212191	40	0.00550779	1.48	-0.0212191	40	-0.0212191	40	40	1.48	4	8	2	2	poly1	2	13	9.89395e-19	FALSE	0.19934	NA	0.257589	NA	NA	-5.57858	0.00220608	30.821	20	-0.0209498	2	4	8	NA	-0.000523745	NA
13566727	11912831	TP0000073A03	20112	1912-24-9	Atrazine	DTXSID9020112	174	BSK_4H_MCP1	0.0538056	0.161417	0.01	-0.013	0.01	1.48	-0.013	40	0.01	1.48	-0.013	40	-0.013	40	40	1.48	4	4	1	3	poly1	2	13	6.73543e-13	FALSE	0.145151	NA	0.0653298	NA	NA	-4.72144	0.609063	12.6044	20	-0.0105453	2	4	8	NA	-0.000263633	NA
13566878	11912982	TP0000075E10	21196	139-40-2	Propazine	DTXSID3021196	174	BSK_4H_MCP1	0.0538056	0.161417	0.009	-0.083	0.009	1.48	-0.083	40	0.009	1.48	-0.083	40	-0.083	40	40	1.48	4	4	1	2	hill	2	13	4.96095e-14	FALSE	0.145151	-0.0868568	0.538091	3.4617	16.4832	-6.09346	0.00144366	16.4304	16.4832	-0.0868568	7.04108	8.73741	11.0438	NA	NA	NA
13566981	11913085	TP0000077F05	23990	21725-46-2	Cyanazine	DTXSID1023990	174	BSK_4H_MCP1	0.0538056	0.161417	0.12	0.029	0.12	1.48	0.029	40	0.12	1.48	0.029	40	0.12	1.48	40	1.48	4	4	1	2	exp4	2	13	1.2027e-08	FALSE	0.145151	0.0437432	0.270996	NA	0.148	-3.68817	0.353228	7.56478	0.148	0.0437432	0.0109521	0.0224965	0.0476454	NA	NA	NA
13567018	11913122	TP0000079B02	21268	122-34-9	Simazine	DTXSID4021268	174	BSK_4H_MCP1	0.0538056	0.161417	0.037	0.02	0.037	4.44	0.02	1.48	0.037	4.44	0.02	1.48	0.037	4.44	40	1.48	4	4	1	2	exp4	2	13	0	FALSE	0.145151	0.0264102	0.163615	NA	0.687319	-5.67216	0.00580793	15.4125	0.687319	0.0264102	NA	NA	NA	NA	NA	NA
13567712	11913816	TP0000505A05	27608	5915-41-3	Terbuthylazine	DTXSID4027608	174	BSK_4H_MCP1	0.0538056	0.161417	0.0421076	-0.0771619	0.0274774	4.44	-0.0352157	40	0.0274774	4.44	-0.0352157	40	-0.0352157	40	40	1.48	4	8	2	2	poly1	2	13	2.35081e-08	FALSE	0.145151	NA	0.0598408	NA	NA	-3.50154	0.719074	15.1877	20	-0.0096593	2	4	8	NA	-0.000241482	NA
13568762	11914866	TP0000073A03	20112	1912-24-9	Atrazine	DTXSID9020112	176	BSK_4H_Pselectin	0.0408634	0.12259	0.032	-0.001	0.032	40	-0.001	1.48	0.032	40	-0.001	1.48	0.032	40	40	1.48	4	4	1	2	exp5	2	13	0	FALSE	0.122479	0.0280055	0.228448	8	3.75731	-5.9722	0.00373488	17.4698	3.75731	0.0280055	NA	NA	NA	NA	NA	NA
13568913	11915017	TP0000075E10	21196	139-40-2	Propazine	DTXSID3021196	176	BSK_4H_Pselectin	0.0408634	0.12259	0.061	0.019	0.061	40	0.019	4.44	0.061	40	0.019	4.44	0.061	40	40	1.48	4	4	1	3	pow	2	13	1.97362e-12	FALSE	0.122479	NA	0.482752	0.494089	NA	-5.22031	0.00672222	14.2233	9.83552	0.0591806	0.0930829	0.378558	1.53956	NA	0.00956356	NA
13569016	11915120	TP0000077F05	23990	21725-46-2	Cyanazine	DTXSID1023990	176	BSK_4H_Pselectin	0.0408634	0.12259	0.095	0.063	0.095	1.48	0.063	4.44	0.095	1.48	0.063	4.44	0.095	1.48	40	1.48	4	4	1	2	exp4	2	13	4.1062e-07	FALSE	0.122479	0.0831338	0.678144	NA	0.148	-4.37056	0.00451442	11.2128	0.148	0.0831338	0.0109521	0.0224965	0.0476454	NA	NA	NA
13569053	11915157	TP0000079B02	21268	122-34-9	Simazine	DTXSID4021268	176	BSK_4H_Pselectin	0.0408634	0.12259	0.081	0.007	0.081	4.44	0.007	1.48	0.081	4.44	0.007	1.48	0.081	4.44	40	1.48	4	4	1	2	gnls	2	13	0	FALSE	0.122479	0.0833582	0.660869	7.88714	2.00076	-29.4039	6.8125e-46	113.692	1.99334	0.0810161	NA	NA	NA	NA	NA	NA
13569747	11915851	TP0000505A05	27608	5915-41-3	Terbuthylazine	DTXSID4027608	176	BSK_4H_Pselectin	0.0408634	0.12259	0.0651302	0.0105919	0.0485989	13.3	0.033413	4.44	0.0485989	13.3	0.033413	4.44	0.0485989	13.3	40	1.48	4	8	2	1	exp4	2	13	0	FALSE	0.122479	0.03966	0.323517	NA	0.382159	-4.22322	0.00314331	20.9732	0.382159	0.03966	NA	NA	NA	NA	NA	NA
13570797	11916901	TP0000073A03	20112	1912-24-9	Atrazine	DTXSID9020112	178	BSK_4H_SRB	0.0204881	0.0791812	0.058	0.033	0.058	40	0.033	4.44	0.058	40	0.033	4.44	0.058	40	40	1.48	4	4	1	2	exp4	2	13	2.78197e-06	FALSE	0.129265	0.0457802	0.57817	NA	0.148	-4.44251	0.0290883	11.6117	0.148	0.0457802	0.0109521	0.0224965	0.0476454	NA	NA	NA
13570948	11917052	TP0000075E10	21196	139-40-2	Propazine	DTXSID3021196	178	BSK_4H_SRB	0.0204881	0.0791812	0.008	-0.03	0.008	13.3	-0.03	40	0.008	13.3	-0.03	40	-0.03	40	40	1.48	4	4	1	3	poly2	2	13	5.86037e-13	FALSE	0.129265	NA	0.37784	NA	NA	-5.75926	0.0567538	15.6017	33.6456	-0.0299178	25.5583	26.6812	28.6996	NA	-0.0282637	-24.3323
13571051	11917155	TP0000077F05	23990	21725-46-2	Cyanazine	DTXSID1023990	178	BSK_4H_SRB	0.0204881	0.0791812	0.087	-0.012	0.087	1.48	-0.012	13.3	0.087	1.48	-0.012	13.3	0.087	1.48	40	1.48	4	4	1	3	poly1	2	13	0.0257918	FALSE	0.129265	NA	0.479122	NA	NA	-3.47161	0.589806	6.91509	20	0.0379375	2	4	8	NA	0.000948437	NA
13571088	11917192	TP0000079B02	21268	122-34-9	Simazine	DTXSID4021268	178	BSK_4H_SRB	0.0204881	0.0791812	0.051	0.036	0.051	1.48	0.036	40	0.051	1.48	0.036	40	0.051	1.48	40	1.48	4	4	1	2	exp4	2	13	1.03307e-15	FALSE	0.129265	0.039328	0.496683	NA	0.148	-5.38228	0.000475381	14.7195	0.148	0.039328	0.0109521	0.0224965	0.0476454	NA	NA	NA
13571782	11917886	TP0000505A05	27608	5915-41-3	Terbuthylazine	DTXSID4027608	178	BSK_4H_SRB	0.0204881	0.0791812	0.00655311	-0.0188353	-0.000141468	4.44	-0.00796776	1.48	-0.000141468	4.44	-0.00796776	1.48	-0.00796776	1.48	40	1.48	4	8	2	2	poly1	2	13	6.40166e-14	FALSE	0.129265	NA	0.054871	NA	NA	-4.88699	0.695187	26.0703	20	-0.00434476	2	4	8	NA	-0.000108619	NA
13572832	11918936	TP0000073A03	20112	1912-24-9	Atrazine	DTXSID9020112	180	BSK_4H_uPAR	0.0368481	0.110544	0.021	-0.035	0.021	40	-0.035	1.48	0.021	40	-0.035	1.48	-0.035	1.48	40	1.48	4	4	1	3	poly1	2	13	1.06725e-08	FALSE	0.115597	NA	0.162714	NA	NA	-4.3809	0.558809	10.4856	20	0.0179871	2	4	8	NA	0.000449677	NA
13572983	11919087	TP0000075E10	21196	139-40-2	Propazine	DTXSID3021196	180	BSK_4H_uPAR	0.0368481	0.110544	0.043	-0.029	0.043	1.48	-0.029	4.44	0.043	1.48	-0.029	4.44	0.043	1.48	40	1.48	4	4	1	3	poly1	2	13	2.43334e-05	FALSE	0.115597	NA	0.0368589	NA	NA	-3.67586	0.727747	8.36062	20	-0.00407454	2	4	8	NA	-0.000101863	NA
13573086	11919190	TP0000077F05	23990	21725-46-2	Cyanazine	DTXSID1023990	180	BSK_4H_uPAR	0.0368481	0.110544	0.023	0	0.023	40	0	1.48	0.023	40	0	1.48	0.023	40	40	1.48	4	4	1	3	poly1	2	13	1.08106e-11	FALSE	0.115597	NA	0.207325	NA	NA	-5.28429	0.136433	13.4797	20	0.0229185	2	4	8	NA	0.000572963	NA
13573123	11919227	TP0000079B02	21268	122-34-9	Simazine	DTXSID4021268	180	BSK_4H_uPAR	0.0368481	0.110544	0.043	0.007	0.043	40	0.007	13.3	0.043	40	0.007	13.3	0.043	40	40	1.48	4	4	1	2	exp4	2	13	1.95748e-14	FALSE	0.115597	0.0342951	0.310238	NA	0.487087	-4.56716	0.152047	11.3896	0.487087	0.0342951	0.0360447	0.0740387	0.156807	NA	NA	NA
13573817	11919921	TP0000505A05	27608	5915-41-3	Terbuthylazine	DTXSID4027608	180	BSK_4H_uPAR	0.0368481	0.110544	0.0170463	-0.0274186	0.00817066	13.3	-0.0115644	1.48	0.00817066	13.3	-0.0115644	1.48	-0.0115644	1.48	40	1.48	4	8	2	2	poly1	2	13	1.39686e-17	FALSE	0.115597	NA	0.0203842	NA	NA	-4.75971	0.716736	24.2825	20	-0.00225336	2	4	8	NA	-5.63339e-05	NA
13574867	11920971	TP0000073A03	20112	1912-24-9	Atrazine	DTXSID9020112	182	BSK_4H_VCAM1	0.0228833	0.0791812	0.018	0.015	0.018	1.48	0.015	4.44	0.018	1.48	0.015	4.44	0.018	1.48	40	1.48	4	4	1	2	exp4	2	13	0	FALSE	0.22006	0.0172998	0.218484	NA	0.148	-6.88521	6.17863e-07	20.9548	0.148	0.0172998	NA	NA	NA	NA	NA	NA
13575018	11921122	TP0000075E10	21196	139-40-2	Propazine	DTXSID3021196	182	BSK_4H_VCAM1	0.0228833	0.0791812	0.015	-0.026	0.015	40	-0.026	13.3	0.015	40	-0.026	13.3	-0.026	13.3	40	1.48	4	4	1	2	poly2	2	13	0	FALSE	0.22006	NA	0.316538	NA	NA	-5.24188	0.114143	14.1069	4.81631	-0.0250639	NA	NA	NA	NA	0.10708	-35.583
13575121	11921225	TP0000077F05	23990	21725-46-2	Cyanazine	DTXSID1023990	182	BSK_4H_VCAM1	0.0228833	0.0791812	0.032	-0.012	0.032	1.48	-0.012	4.44	0.032	1.48	-0.012	4.44	0.032	1.48	40	1.48	4	4	1	3	poly1	2	13	4.07085e-07	FALSE	0.22006	NA	0.0493681	NA	NA	-4.35468	0.71869	10.6307	20	0.00390903	2	4	8	NA	9.77257e-05	NA
13575158	11921262	TP0000079B02	21268	122-34-9	Simazine	DTXSID4021268	182	BSK_4H_VCAM1	0.0228833	0.0791812	0.046	-0.001	0.046	1.48	-0.001	13.3	0.046	1.48	-0.001	13.3	0.046	1.48	40	1.48	4	4	1	2	exp4	2	13	1.14768e-07	FALSE	0.22006	0.0290851	0.367323	NA	0.148	-4.16452	0.392375	10.2075	0.148	0.0290851	0.0109521	0.0224965	0.0476454	NA	NA	NA
13575852	11921956	TP0000505A05	27608	5915-41-3	Terbuthylazine	DTXSID4027608	182	BSK_4H_VCAM1	0.0228833	0.0791812	0.0248756	-0.0176748	0.0138734	40	-0.00535463	13.3	0.0138734	40	-0.00535463	13.3	0.0138734	40	40	1.48	4	8	2	2	poly1	2	13	4.53625e-10	FALSE	0.22006	NA	0.117028	NA	NA	-4.42431	0.629974	22.9165	20	0.00926639	2	4	8	NA	0.00023166	NA
13576902	11923006	TP0000073A03	20112	1912-24-9	Atrazine	DTXSID9020112	184	BSK_4H_VEGFRII	0.0348811	0.104643	0.022	-0.027	0.022	13.3	-0.027	40	0.022	13.3	-0.027	40	-0.027	40	40	1.48	4	4	1	3	poly2	2	13	2.20067e-13	FALSE	0.0669721	NA	0.254451	NA	NA	-4.94835	0.220196	13.444	36.0084	-0.0266266	31.5899	32.1389	33.1859	NA	-0.0713466	-31.0214
13577053	11923157	TP0000075E10	21196	139-40-2	Propazine	DTXSID3021196	184	BSK_4H_VEGFRII	0.0348811	0.104643	0.001	-0.032	0.001	1.48	-0.032	40	0.001	1.48	-0.032	40	-0.032	40	40	1.48	4	4	1	3	poly1	2	13	2.08499e-09	FALSE	0.0669721	NA	0.291872	NA	NA	-4.9427	0.117979	13.2875	20	-0.0305425	2	4	8	NA	-0.000763562	NA
13577156	11923260	TP0000077F05	23990	21725-46-2	Cyanazine	DTXSID1023990	184	BSK_4H_VEGFRII	0.0348811	0.104643	0.024	-0.005	0.024	4.44	-0.005	40	0.024	4.44	-0.005	40	0.024	4.44	40	1.48	4	4	1	3	gnls	2	13	0	FALSE	0.0669721	0.024057	0.229601	2.78327	0.489427	-6.6809	0.0159714	18.7774	0.488976	0.0240262	NA	NA	NA	NA	NA	NA
13577193	11923297	TP0000079B02	21268	122-34-9	Simazine	DTXSID4021268	184	BSK_4H_VEGFRII	0.0348811	0.104643	0.058	0.017	0.058	40	0.017	13.3	0.058	40	0.017	13.3	0.058	40	40	1.48	4	4	1	2	exp4	2	13	1.24081e-09	FALSE	0.0669721	0.0463097	0.442548	NA	0.923779	-4.40917	0.0986809	10.9014	0.923779	0.0463097	0.0683602	0.140417	0.297391	NA	NA	NA
13577887	11923991	TP0000505A05	27608	5915-41-3	Terbuthylazine	DTXSID4027608	184	BSK_4H_VEGFRII	0.0348811	0.104643	0.0178042	-0.0454218	0.0107785	1.48	-0.0138088	13.3	0.0107785	1.48	-0.0138088	13.3	-0.0138088	13.3	40	1.48	4	8	2	2	poly1	2	13	2.47481e-12	FALSE	0.0669721	NA	0.00441104	NA	NA	-4.44569	0.730719	21.4854	20	-0.000461586	2	4	8	NA	-1.15396e-05	NA
13578937	11925041	TP0000073A03	20112	1912-24-9	Atrazine	DTXSID9020112	186	BSK_BE3C_HLADR	0.0250972	0.0791812	0.03	0.015	0.03	1.48	0.015	4.44	0.03	1.48	0.015	4.44	0.03	1.48	40	1.48	4	4	1	2	exp4	2	13	2.85057e-17	FALSE	0.138254	0.0231755	0.292689	NA	0.148	-5.10806	0.0330163	14.2227	0.148	0.0231755	0.0109521	0.0224965	0.0476454	NA	NA	NA
13579088	11925192	TP0000075E10	21196	139-40-2	Propazine	DTXSID3021196	186	BSK_BE3C_HLADR	0.0250972	0.0791812	0.066	-0.035	0.066	4.44	-0.035	40	0.066	4.44	-0.035	40	0.066	4.44	40	1.48	4	4	1	3	poly1	2	13	0.00199114	FALSE	0.138254	NA	0.393508	NA	NA	-3.60331	0.605828	7.58024	20	-0.0311585	2	4	8	NA	-0.000778962	NA
13579191	11925295	TP0000077F05	23990	21725-46-2	Cyanazine	DTXSID1023990	186	BSK_BE3C_HLADR	0.0250972	0.0791812	0.017	0.002	0.017	40	0.002	1.48	0.017	40	0.002	1.48	0.017	40	40	1.48	4	4	1	2	hill	2	13	0	FALSE	0.138254	0.015837	0.200009	3.08549	2.74247	-7.0397	0.000696455	21.6286	2.74247	0.015837	NA	NA	NA	NA	NA	NA
13579228	11925332	TP0000079B02	21268	122-34-9	Simazine	DTXSID4021268	186	BSK_BE3C_HLADR	0.0250972	0.0791812	0.03	0.021	0.03	40	0.021	1.48	0.03	40	0.021	1.48	0.03	40	40	1.48	4	4	1	2	exp4	2	13	0	FALSE	0.138254	0.0251959	0.318206	NA	0.572787	-5.89525	0.00160056	17.0966	0.572787	0.0251959	NA	NA	NA	NA	NA	NA
13579922	11926026	TP0000505A05	27608	5915-41-3	Terbuthylazine	DTXSID4027608	186	BSK_BE3C_HLADR	0.0250972	0.0791812	0.0339979	-0.00204132	0.0174659	1.48	0.0104848	13.3	0.0174659	1.48	0.0104848	13.3	0.0174659	1.48	40	1.48	4	8	2	1	exp4	2	13	0	FALSE	0.138254	0.0128149	0.161842	NA	0.148	-4.38954	0.388578	22.6149	0.148	0.0128149	NA	NA	NA	NA	NA	NA
13580972	11927076	TP0000073A03	20112	1912-24-9	Atrazine	DTXSID9020112	188	BSK_BE3C_IL1a	0.0266062	0.0798186	0.061	0.044	0.061	4.44	0.044	1.48	0.061	4.44	0.044	1.48	0.061	4.44	40	1.48	4	4	1	2	exp4	2	13	3.75367e-11	FALSE	0.12518	0.0595545	0.746123	NA	0.749041	-5.71978	0.000194663	16.0244	0.749041	0.0595545	0.0554295	0.113857	0.241137	NA	NA	NA
13581123	11927227	TP0000075E10	21196	139-40-2	Propazine	DTXSID3021196	188	BSK_BE3C_IL1a	0.0266062	0.0798186	0.06	-0.011	0.06	4.44	-0.011	1.48	0.06	4.44	-0.011	1.48	0.06	4.44	40	1.48	4	4	1	3	poly1	2	13	9.82656e-06	FALSE	0.12518	NA	0.0497476	NA	NA	-3.95105	0.725545	8.54337	20	-0.00397079	2	4	8	NA	-9.92697e-05	NA
13581226	11927330	TP0000077F05	23990	21725-46-2	Cyanazine	DTXSID1023990	188	BSK_BE3C_IL1a	0.0266062	0.0798186	0.045	0.017	0.045	40	0.017	4.44	0.045	40	0.017	4.44	0.045	40	40	1.48	4	4	1	3	pow	2	13	4.63829e-05	FALSE	0.12518	NA	0.619281	0.3	NA	-4.59371	0.052498	11.8983	3.9685	0.0494301	0.00184202	0.0185664	0.187137	NA	0.0163446	NA
13581263	11927367	TP0000079B02	21268	122-34-9	Simazine	DTXSID4021268	188	BSK_BE3C_IL1a	0.0266062	0.0798186	0.08	0.065	0.08	13.3	0.065	4.44	0.08	13.3	0.065	4.44	0.08	13.3	40	1.48	4	4	1	3	exp4	2	15	0.0214621	FALSE	0.12518	0.0722006	0.904558	NA	0.148	-5.06822	0.000421864	14.0867	0.148	0.0722006	0.0109521	0.0224965	0.0476454	NA	NA	NA
13581957	11928061	TP0000505A05	27608	5915-41-3	Terbuthylazine	DTXSID4027608	188	BSK_BE3C_IL1a	0.0266062	0.0798186	0.0266857	-0.0184352	0.00783762	1.48	-0.0129294	4.44	0.00783762	1.48	-0.0129294	4.44	-0.0129294	4.44	40	1.48	4	8	2	2	poly1	2	13	2.9304e-10	FALSE	0.12518	NA	0.0779209	NA	NA	-4.50009	0.676383	22.974	20	-0.00621954	2	4	8	NA	-0.000155488	NA
13583007	11929111	TP0000073A03	20112	1912-24-9	Atrazine	DTXSID9020112	190	BSK_BE3C_IP10	0.0278999	0.0836997	0.045	0.008	0.045	13.3	0.008	40	0.045	13.3	0.008	40	0.045	13.3	40	1.48	4	4	1	2	gnls	2	13	4.22191e-19	FALSE	0.168614	0.041491	0.4957	5.50234	1.09031	-6.30449	0.00157433	18.7823	1.0903	0.0414899	0.638477	0.731344	0.847476	NA	NA	NA
13583158	11929262	TP0000075E10	21196	139-40-2	Propazine	DTXSID3021196	190	BSK_BE3C_IP10	0.0278999	0.0836997	0.038	-0.015	0.038	4.44	-0.015	40	0.038	4.44	-0.015	40	0.038	4.44	40	1.48	4	4	1	3	gnls	2	13	1.62244e-16	FALSE	0.168614	0.0389778	0.457945	1.62046	0.512051	-5.57734	0.179116	14.3786	0.501651	0.0383298	0.082311	0.130454	0.214869	NA	NA	NA
13583261	11929365	TP0000077F05	23990	21725-46-2	Cyanazine	DTXSID1023990	190	BSK_BE3C_IP10	0.0278999	0.0836997	0.041	0.01	0.041	40	0.01	1.48	0.041	40	0.01	1.48	0.041	40	40	1.48	4	4	1	2	hill	2	13	4.00618e-16	FALSE	0.168614	0.0459609	0.549116	0.921446	4.89998	-6.03823	0.00124172	17.7995	4.89998	0.0459609	0.200644	0.451442	1.08845	NA	NA	NA
13583298	11929402	TP0000079B02	21268	122-34-9	Simazine	DTXSID4021268	190	BSK_BE3C_IP10	0.0278999	0.0836997	0.064	0.034	0.064	40	0.034	1.48	0.064	40	0.034	1.48	0.064	40	40	1.48	4	4	1	2	exp4	2	13	1.08312e-11	FALSE	0.168614	0.0614486	0.734156	NA	1.22754	-5.76548	0.000150298	16.3758	1.22754	0.0614486	0.0908389	0.18659	0.395181	NA	NA	NA
13583992	11930096	TP0000505A05	27608	5915-41-3	Terbuthylazine	DTXSID4027608	190	BSK_BE3C_IP10	0.0278999	0.0836997	0.0146854	-0.0111119	0.0114766	4.44	-0.00924471	1.48	0.0114766	4.44	-0.00924471	1.48	0.0114766	4.44	40	1.48	4	8	2	2	poly1	2	13	1.09737e-11	FALSE	0.168614	NA	0.0730535	NA	NA	-4.72118	0.637061	25.3027	20	0.00611455	2	4	8	NA	0.000152864	NA
13585042	11931146	TP0000073A03	20112	1912-24-9	Atrazine	DTXSID9020112	192	BSK_BE3C_MIG	0.0077792	0.0791812	0.014	-0.006	0.014	1.48	-0.006	40	0.014	1.48	-0.006	40	0.014	1.48	40	1.48	4	4	1	3	poly1	2	13	1.53062e-11	FALSE	0.131651	NA	0.0748449	NA	NA	-5.12342	0.623	13.7754	20	-0.00592631	2	4	8	NA	-0.000148158	NA
13585193	11931297	TP0000075E10	21196	139-40-2	Propazine	DTXSID3021196	192	BSK_BE3C_MIG	0.0077792	0.0791812	0.003	-0.005	0.003	4.44	-0.005	13.3	0.003	4.44	-0.005	13.3	-0.005	13.3	40	1.48	4	4	1	2	exp5	2	13	1.5042e-21	FALSE	0.131651	-0.00450023	0.0568346	8	9.82191	-6.67754	0.372661	20.0121	9.82191	-0.00450023	7.09333	7.76117	8.52443	NA	NA	NA
13585296	11931400	TP0000077F05	23990	21725-46-2	Cyanazine	DTXSID1023990	192	BSK_BE3C_MIG	0.0077792	0.0791812	0.011	-0.002	0.011	40	-0.002	1.48	0.011	40	-0.002	1.48	0.011	40	40	1.48	4	4	1	3	poly1	2	13	8.10293e-16	FALSE	0.131651	NA	0.131236	NA	NA	-6.01932	0.121117	17.8179	20	0.0103914	2	4	8	NA	0.000259785	NA
13585333	11931437	TP0000079B02	21268	122-34-9	Simazine	DTXSID4021268	192	BSK_BE3C_MIG	0.0077792	0.0791812	0.012	0.007	0.012	13.3	0.007	1.48	0.012	13.3	0.007	1.48	0.012	13.3	40	1.48	4	4	1	2	exp4	2	13	0	FALSE	0.131651	0.00866	0.109369	NA	0.636117	-6.7431	0.00244008	19.9542	0.636117	0.00866	NA	NA	NA	NA	NA	NA
13586027	11932131	TP0000505A05	27608	5915-41-3	Terbuthylazine	DTXSID4027608	192	BSK_BE3C_MIG	0.0077792	0.0791812	0.0126444	-0.0056493	0.00886958	4.44	0.00347461	40	0.00886958	4.44	0.00347461	40	0.00886958	4.44	40	1.48	4	8	2	1	exp4	2	13	0	FALSE	0.131651	0.00709807	0.0896434	NA	0.148001	-5.33719	0.175004	29.6101	0.148001	0.00709807	NA	NA	NA	NA	NA	NA
13587077	11933181	TP0000073A03	20112	1912-24-9	Atrazine	DTXSID9020112	194	BSK_BE3C_MMP1	0.0306723	0.0920168	0.045	0.004	0.045	40	0.004	13.3	0.045	40	0.004	13.3	0.045	40	40	1.48	4	4	1	3	poly1	2	13	1.89053e-08	FALSE	0.0889857	NA	0.474886	NA	NA	-5.14436	0.0240447	14.2052	20	0.0436975	2	4	8	NA	0.00109244	NA
13587228	11933332	TP0000075E10	21196	139-40-2	Propazine	DTXSID3021196	194	BSK_BE3C_MMP1	0.0306723	0.0920168	0.018	-0.014	0.018	4.44	-0.014	1.48	0.018	4.44	-0.014	1.48	0.018	4.44	40	1.48	4	4	1	2	exp5	2	13	1.81951e-18	FALSE	0.0889857	0.015769	0.171371	8	3.27472	-5.23429	0.372728	14.0687	3.27472	0.015769	2.36498	2.58765	2.84213	NA	NA	NA
13587331	11933435	TP0000077F05	23990	21725-46-2	Cyanazine	DTXSID1023990	194	BSK_BE3C_MMP1	0.0306723	0.0920168	0.047	-0.016	0.047	40	-0.016	1.48	0.047	40	-0.016	1.48	0.047	40	40	1.48	4	4	1	2	exp5	2	13	6.25387e-12	FALSE	0.0889857	0.0445005	0.483613	8	4.05088	-5.23904	0.0249711	13.7957	4.05088	0.0445005	2.92552	3.20097	3.51576	NA	NA	NA
13587368	11933472	TP0000079B02	21268	122-34-9	Simazine	DTXSID4021268	194	BSK_BE3C_MMP1	0.0306723	0.0920168	0.048	0.006	0.048	1.48	0.006	13.3	0.048	1.48	0.006	13.3	0.048	1.48	40	1.48	4	4	1	3	gnls	2	13	3.80614e-20	FALSE	0.0889857	0.0576	0.523246	0.831211	0.16719	-6.56326	0.00516773	18.3499	0.112254	0.0481474	0.00386044	0.00937771	0.0242231	NA	NA	NA
13588062	11934166	TP0000505A05	27608	5915-41-3	Terbuthylazine	DTXSID4027608	194	BSK_BE3C_MMP1	0.0306723	0.0920168	0.000703584	-0.0366033	-0.000138445	1.48	-0.02518	40	-0.000138445	1.48	-0.02518	40	-0.02518	40	40	1.48	4	8	2	1	exp4	2	13	4.92857e-20	FALSE	0.0889857	-0.02488	0.270385	NA	4.51565	-4.96493	0.00467979	27.0814	4.51565	-0.02488	0.334161	0.686392	1.45371	NA	NA	NA
13589112	11935216	TP0000073A03	20112	1912-24-9	Atrazine	DTXSID9020112	196	BSK_BE3C_PAI1	0.0372897	0.111869	0.054	-0.015	0.054	4.44	-0.015	40	0.054	4.44	-0.015	40	0.054	4.44	40	1.48	4	4	1	3	gnls	2	13	5.4978e-13	FALSE	0.0897613	0.0576839	0.467963	0.853537	0.518595	-5.03788	0.157455	13.4887	0.417324	0.0523507	0.0146156	0.0348562	0.0888115	NA	NA	NA
13589263	11935367	TP0000075E10	21196	139-40-2	Propazine	DTXSID3021196	196	BSK_BE3C_PAI1	0.0372897	0.111869	0.028	-0.018	0.028	4.44	-0.018	40	0.028	4.44	-0.018	40	0.028	4.44	40	1.48	4	4	1	3	poly2	2	13	2.00923e-18	FALSE	0.0897613	NA	0.173906	NA	NA	-4.87915	0.285451	12.772	4.66776	0.0194547	0.406907	0.824166	1.69319	NA	-0.0813721	-33.6271
13589366	11935470	TP0000077F05	23990	21725-46-2	Cyanazine	DTXSID1023990	196	BSK_BE3C_PAI1	0.0372897	0.111869	0.092	-0.054	0.092	40	-0.054	4.44	0.092	40	-0.054	4.44	0.092	40	40	1.48	4	4	1	3	poly1	2	13	0.049407	FALSE	0.0897613	NA	0.675994	NA	NA	-3.16904	0.491543	6.40911	20	0.0756229	2	4	8	NA	0.00189057	NA
13589403	11935507	TP0000079B02	21268	122-34-9	Simazine	DTXSID4021268	196	BSK_BE3C_PAI1	0.0372897	0.111869	0.027	0.001	0.027	13.3	0.001	1.48	0.027	13.3	0.001	1.48	0.027	13.3	40	1.48	4	4	1	2	exp5	2	13	0	FALSE	0.0897613	0.027	0.241353	3.256	3.61805	-40.3383	4.45158e-63	155.859	3.61805	0.027	NA	NA	NA	NA	NA	NA
13590097	11936201	TP0000505A05	27608	5915-41-3	Terbuthylazine	DTXSID4027608	196	BSK_BE3C_PAI1	0.0372897	0.111869	0.132123	0.00975867	0.120231	40	0.0314265	1.48	0.120231	40	0.0314265	1.48	0.120231	40	40	1.48	4	8	2	3	exp4	2	15	0.753534	FALSE	0.0897613	0.119133	1.06493	NA	3.93705	-4.09389	1.68757e-05	20.1918	3.93705	0.119133	0.291344	0.598443	1.26745	15.8888	NA	NA
13591147	11937251	TP0000073A03	20112	1912-24-9	Atrazine	DTXSID9020112	198	BSK_BE3C_SRB	0.00581786	0.0791812	0.016	0.005	0.016	1.48	0.005	4.44	0.016	1.48	0.005	4.44	0.016	1.48	40	1.48	4	4	1	2	exp4	2	13	0	FALSE	0.0672805	0.00780814	0.098611	NA	0.148	-5.57081	0.230927	15.7372	0.148	0.00780814	NA	NA	NA	NA	NA	NA
13591298	11937402	TP0000075E10	21196	139-40-2	Propazine	DTXSID3021196	198	BSK_BE3C_SRB	0.00581786	0.0791812	0.018	0.009	0.018	40	0.009	13.3	0.018	40	0.009	13.3	0.018	40	40	1.48	4	4	1	2	exp4	2	13	0	FALSE	0.0672805	0.0161694	0.204207	NA	0.732083	-5.94179	0.018184	16.8239	0.732083	0.0161694	NA	NA	NA	NA	NA	NA
13591401	11937505	TP0000077F05	23990	21725-46-2	Cyanazine	DTXSID1023990	198	BSK_BE3C_SRB	0.00581786	0.0791812	0.015	-0.001	0.015	40	-0.001	1.48	0.015	40	-0.001	1.48	0.015	40	40	1.48	4	4	1	3	poly1	2	13	5.59117e-13	FALSE	0.0672805	NA	0.195836	NA	NA	-5.89473	0.0593328	16.4266	20	0.0155065	2	4	8	NA	0.000387663	NA
13591438	11937542	TP0000079B02	21268	122-34-9	Simazine	DTXSID4021268	198	BSK_BE3C_SRB	0.00581786	0.0791812	0.019	-0.017	0.019	1.48	-0.017	40	0.019	1.48	-0.017	40	0.019	1.48	40	1.48	4	4	1	3	poly1	2	13	9.61629e-08	FALSE	0.0672805	NA	0.215891	NA	NA	-4.64295	0.456179	12.0501	20	-0.0170945	2	4	8	NA	-0.000427363	NA
13592132	11938236	TP0000505A05	27608	5915-41-3	Terbuthylazine	DTXSID4027608	198	BSK_BE3C_SRB	0.00581786	0.0791812	0.00220423	-0.00674116	-3.05802e-05	13.3	-0.00396483	40	-3.05802e-05	13.3	-0.00396483	40	-0.00396483	40	40	1.48	4	8	2	1	poly1	2	13	0	FALSE	0.0672805	NA	0.0483117	NA	NA	-6.06141	0.376541	35.8886	20	-0.00382538	NA	NA	NA	NA	-9.56344e-05	NA
13592687	11938791	TP0000073A03	20112	1912-24-9	Atrazine	DTXSID9020112	200	BSK_BE3C_TGFb1	0.0353401	0.10602	-0.024	-0.052	-0.024	40	-0.052	13.3	-0.024	40	-0.052	13.3	-0.052	13.3	40	1.48	4	4	1	2	gnls	2	13	1.85497e-16	FALSE	0.0750716	-0.0624	0.487271	0.548981	1.12135	-5.73877	0.0169883	16.0859	0.595252	-0.0516605	0.00366329	0.0140325	0.0589271	NA	NA	NA
13592838	11938942	TP0000075E10	21196	139-40-2	Propazine	DTXSID3021196	200	BSK_BE3C_TGFb1	0.0353401	0.10602	0.027	0.008	0.027	40	0.008	1.48	0.027	40	0.008	1.48	0.027	40	40	1.48	4	4	1	2	pow	2	13	0	FALSE	0.0750716	NA	0.245248	0.397181	NA	-5.85877	0.0283569	16.2284	6.98464	0.0260012	NA	NA	NA	NA	0.00600739	NA
13592941	11939045	TP0000077F05	23990	21725-46-2	Cyanazine	DTXSID1023990	200	BSK_BE3C_TGFb1	0.0353401	0.10602	0.044	0.021	0.044	1.48	0.021	13.3	0.044	1.48	0.021	13.3	0.044	1.48	40	1.48	4	4	1	2	exp4	2	13	8.57774e-18	FALSE	0.0750716	0.0372101	0.350972	NA	0.148	-4.95003	0.0179357	13.1491	0.148	0.0372101	0.0109521	0.0224965	0.0476454	NA	NA	NA
13592978	11939082	TP0000079B02	21268	122-34-9	Simazine	DTXSID4021268	200	BSK_BE3C_TGFb1	0.0353401	0.10602	0.079	0.03	0.079	1.48	0.03	40	0.079	1.48	0.03	40	0.079	1.48	40	1.48	4	4	1	3	gnls	2	13	2.60993e-15	FALSE	0.0750716	0.0806423	0.75266	7.93303	0.16164	-5.83196	0.00139203	16.7221	0.161361	0.0797972	0.111401	0.122401	0.135563	NA	NA	NA
13593672	11939776	TP0000505A05	27608	5915-41-3	Terbuthylazine	DTXSID4027608	200	BSK_BE3C_TGFb1	0.0353401	0.10602	-0.00104851	-0.0360129	-0.00198369	13.3	-0.0209706	4.44	-0.00198369	13.3	-0.0209706	4.44	-0.0209706	4.44	40	1.48	4	8	2	1	exp4	2	13	0	FALSE	0.0750716	-0.00868145	0.0818849	NA	0.148	-4.97782	0.189276	25.7877	0.148	-0.00868145	NA	NA	NA	NA	NA	NA
13594722	11940826	TP0000073A03	20112	1912-24-9	Atrazine	DTXSID9020112	202	BSK_BE3C_tPA	0.0445396	0.133619	0.074	0.018	0.074	40	0.018	1.48	0.074	40	0.018	1.48	0.074	40	40	1.48	4	4	1	3	pow	2	13	8.54034e-11	FALSE	0.0898681	NA	0.538655	0.595236	NA	-5.09721	0.00657099	13.9307	12.4833	0.0719745	0.260808	0.835706	2.67785	NA	0.00800894	NA
13594873	11940977	TP0000075E10	21196	139-40-2	Propazine	DTXSID3021196	202	BSK_BE3C_tPA	0.0445396	0.133619	0.02	-0.004	0.02	4.44	-0.004	13.3	0.02	4.44	-0.004	13.3	0.02	4.44	40	1.48	4	4	1	2	exp4	2	13	0	FALSE	0.0898681	0.0145944	0.109224	NA	0.148	-4.99139	0.431902	13.0088	0.148	0.0145944	NA	NA	NA	NA	NA	NA
13594976	11941080	TP0000077F05	23990	21725-46-2	Cyanazine	DTXSID1023990	202	BSK_BE3C_tPA	0.0445396	0.133619	0.08	0.021	0.08	1.48	0.021	4.44	0.08	1.48	0.021	4.44	0.08	1.48	40	1.48	4	4	1	2	exp4	2	13	8.941e-08	FALSE	0.0898681	0.0631429	0.472559	NA	0.148	-3.84761	0.118474	8.94729	0.148	0.0631429	0.0109521	0.0224965	0.0476454	NA	NA	NA
13595013	11941117	TP0000079B02	21268	122-34-9	Simazine	DTXSID4021268	202	BSK_BE3C_tPA	0.0445396	0.133619	0.135	0.06	0.135	13.3	0.06	4.44	0.135	13.3	0.06	4.44	0.135	13.3	40	1.48	4	4	1	3	exp4	2	13	0.00759842	FALSE	0.0898681	0.100158	0.749583	NA	0.148	-3.74648	0.02821	8.54492	0.148	0.100158	0.0109521	0.0224965	0.0476454	NA	NA	NA
13595707	11941811	TP0000505A05	27608	5915-41-3	Terbuthylazine	DTXSID4027608	202	BSK_BE3C_tPA	0.0445396	0.133619	-0.00132158	-0.0598415	-0.0108007	1.48	-0.0570884	40	-0.0108007	1.48	-0.0570884	40	-0.0570884	40	40	1.48	4	8	2	2	pow	2	13	4.86084e-18	FALSE	0.0898681	NA	0.425882	0.504298	NA	-4.89059	6.53002e-05	26.5814	10.1189	-0.0569059	0.105239	0.416013	1.64451	NA	-0.00885607	NA
13596757	11942861	TP0000073A03	20112	1912-24-9	Atrazine	DTXSID9020112	204	BSK_BE3C_uPA	0.0273677	0.0821032	0.018	-0.044	0.018	1.48	-0.044	40	0.018	1.48	-0.044	40	-0.044	40	40	1.48	4	4	1	3	poly2	2	13	4.31579e-07	FALSE	0.0880486	NA	0.53999	NA	NA	-4.95688	0.0641052	13.3145	34.8725	-0.0443349	28.8117	29.6017	31.0725	NA	-0.0721577	-27.9771
13596908	11943012	TP0000075E10	21196	139-40-2	Propazine	DTXSID3021196	204	BSK_BE3C_uPA	0.0273677	0.0821032	-0.014	-0.063	-0.014	1.48	-0.063	40	-0.014	1.48	-0.063	40	-0.063	40	40	1.48	4	4	1	3	exp3	2	13	3.40549e-12	FALSE	0.0880486	NA	0.766593	0.3	NA	-6.57581	0.000109628	19.4744	13.6626	-0.0629398	0.0646933	0.430249	2.2689	NA	-0.00883796	3.40236
13597011	11943115	TP0000077F05	23990	21725-46-2	Cyanazine	DTXSID1023990	204	BSK_BE3C_uPA	0.0273677	0.0821032	0.037	-0.012	0.037	40	-0.012	1.48	0.037	40	-0.012	1.48	0.037	40	40	1.48	4	4	1	2	exp5	2	13	5.25279e-12	FALSE	0.0880486	0.0320025	0.389784	8	3.92602	-5.11974	0.0643275	14.0055	3.92602	0.0320025	2.83535	3.1023	3.40739	NA	NA	NA
13597048	11943152	TP0000079B02	21268	122-34-9	Simazine	DTXSID4021268	204	BSK_BE3C_uPA	0.0273677	0.0821032	0.004	-0.055	0.004	40	-0.055	1.48	0.004	40	-0.055	1.48	-0.055	1.48	40	1.48	4	4	1	3	poly1	2	13	7.69652e-07	FALSE	0.0880486	NA	0.0174454	NA	NA	-4.08509	0.730092	8.97737	20	0.00143233	2	4	8	NA	3.58082e-05	NA
13597742	11943846	TP0000505A05	27608	5915-41-3	Terbuthylazine	DTXSID4027608	204	BSK_BE3C_uPA	0.0273677	0.0821032	0.008725	-0.0228068	0.0072679	4.44	-0.0169956	1.48	0.0072679	4.44	-0.0169956	1.48	-0.0169956	1.48	40	1.48	4	8	2	2	poly1	2	13	2.74438e-10	FALSE	0.0880486	NA	0.128955	NA	NA	-4.50529	0.609175	23.4626	20	-0.0105876	2	4	8	NA	-0.00026469	NA
13598792	11944896	TP0000073A03	20112	1912-24-9	Atrazine	DTXSID9020112	206	BSK_BE3C_uPAR	0.0379096	0.113729	0.037	0.001	0.037	1.48	0.001	13.3	0.037	1.48	0.001	13.3	0.037	1.48	40	1.48	4	4	1	2	exp4	2	13	4.07533e-15	FALSE	0.0985591	0.0258392	0.227201	NA	0.148	-4.42048	0.313008	11.18	0.148	0.0258392	0.0109521	0.0224965	0.0476454	NA	NA	NA
13598943	11945047	TP0000075E10	21196	139-40-2	Propazine	DTXSID3021196	206	BSK_BE3C_uPAR	0.0379096	0.113729	0.088	0.042	0.088	40	0.042	13.3	0.088	40	0.042	13.3	0.088	40	40	1.48	4	4	1	3	pow	2	13	0.000202672	FALSE	0.0985591	NA	0.741239	0.3	NA	-4.45416	0.0134637	11.355	3.9685	0.0843002	0.00184202	0.0185664	0.187137	NA	0.0278747	NA
13599046	11945150	TP0000077F05	23990	21725-46-2	Cyanazine	DTXSID1023990	206	BSK_BE3C_uPAR	0.0379096	0.113729	0.11	-0.057	0.11	1.48	-0.057	40	0.11	1.48	-0.057	40	0.11	1.48	40	1.48	4	4	1	5	gnls	2	15	0.0330845	FALSE	0.0985591	0.11348	0.994658	5.9724	0.148029	-4.21031	0.620216	8.95817	0.147879	0.113121	0.0903644	0.102405	0.11729	NA	NA	NA
13599083	11945187	TP0000079B02	21268	122-34-9	Simazine	DTXSID4021268	206	BSK_BE3C_uPAR	0.0379096	0.113729	0.076	0.032	0.076	4.44	0.032	1.48	0.076	4.44	0.032	1.48	0.076	4.44	40	1.48	4	4	1	2	gnls	2	13	9.20918e-15	FALSE	0.0985591	0.0739902	0.602208	7.96883	1.5149	-5.41925	0.0123795	15.1199	1.50098	0.0684883	1.04021	1.14248	1.26446	NA	NA	NA
13599777	11945881	TP0000505A05	27608	5915-41-3	Terbuthylazine	DTXSID4027608	206	BSK_BE3C_uPAR	0.0379096	0.113729	0.0142386	-0.0145155	0.00711026	1.48	-0.00341618	4.44	0.00711026	1.48	-0.00341618	4.44	0.00711026	1.48	40	1.48	4	8	2	2	poly1	2	13	1.04616e-16	FALSE	0.0985591	NA	0.0103625	NA	NA	-4.83593	0.725553	25.9139	20	0.00117851	2	4	8	NA	2.94628e-05	NA
13600827	11946931	TP0000073A03	20112	1912-24-9	Atrazine	DTXSID9020112	208	BSK_CASM3C_HLADR	0.0350744	0.105223	0.021	0.006	0.021	4.44	0.006	1.48	0.021	4.44	0.006	1.48	0.021	4.44	40	1.48	4	4	1	2	poly2	2	13	0	FALSE	0.11084	NA	0.203487	NA	NA	-5.43754	0.122385	14.8376	5.21336	0.0214115	NA	NA	NA	NA	-0.0997698	-42.6453
13600978	11947082	TP0000075E10	21196	139-40-2	Propazine	DTXSID3021196	208	BSK_CASM3C_HLADR	0.0350744	0.105223	-0.012	-0.03	-0.012	1.48	-0.03	13.3	-0.012	1.48	-0.03	13.3	-0.03	13.3	40	1.48	4	4	1	2	poly2	2	13	0	FALSE	0.11084	NA	0.284389	NA	NA	-6.17367	0	17.1096	5.27587	-0.0299243	NA	NA	NA	NA	0.142083	-44.108
13601081	11947185	TP0000077F05	23990	21725-46-2	Cyanazine	DTXSID1023990	208	BSK_CASM3C_HLADR	0.0350744	0.105223	0.14	0	0.14	40	0	1.48	0.14	40	0	1.48	0.14	40	40	1.48	4	4	1	5	hill	2	41	1	TRUE	0.11084	0.145104	1.37901	2.3686	9.88895	-7.80443	7.68735e-08	23.3408	9.88895	0.145104	2.8528	3.91091	5.50764	14.8949	NA	NA
13601118	11947222	TP0000079B02	21268	122-34-9	Simazine	DTXSID4021268	208	BSK_CASM3C_HLADR	0.0350744	0.105223	0.052	0.023	0.052	40	0.023	4.44	0.052	40	0.023	4.44	0.052	40	40	1.48	4	4	1	3	pow	2	13	5.5417e-13	FALSE	0.11084	NA	0.463957	0.31094	NA	-5.15605	0.000139012	14.2568	4.30458	0.048819	0.00261742	0.0243222	0.226013	NA	0.015504	NA
13601812	11947916	TP0000505A05	27608	5915-41-3	Terbuthylazine	DTXSID4027608	208	BSK_CASM3C_HLADR	0.0350744	0.105223	-0.000682313	-0.0446115	-0.00966687	4.44	-0.0361325	13.3	-0.00966687	4.44	-0.0361325	13.3	-0.0361325	13.3	40	1.48	4	8	2	2	pow	2	13	2.29751e-16	FALSE	0.11084	NA	0.384702	0.3	NA	-4.65739	0.00606099	23.9197	3.9685	-0.0404795	0.00184202	0.0185664	0.187137	NA	-0.013385	NA
13602862	11948966	TP0000073A03	20112	1912-24-9	Atrazine	DTXSID9020112	210	BSK_CASM3C_IL6	0.0404236	0.121271	0.067	0.037	0.067	40	0.037	13.3	0.067	40	0.037	13.3	0.067	40	40	1.48	4	4	1	2	exp4	2	13	2.72736e-13	FALSE	0.11223	0.055997	0.461752	NA	0.807079	-4.70621	0.0111782	12.2415	0.807079	0.055997	0.0597243	0.122679	0.259822	NA	NA	NA
13603013	11949117	TP0000075E10	21196	139-40-2	Propazine	DTXSID3021196	210	BSK_CASM3C_IL6	0.0404236	0.121271	-0.023	-0.043	-0.023	4.44	-0.043	1.48	-0.023	4.44	-0.043	1.48	-0.043	1.48	40	1.48	4	4	1	2	exp4	2	13	0	FALSE	0.11223	-0.0282073	0.232597	NA	0.148	-5.01786	0.0246946	13.4712	0.148	-0.0282073	NA	NA	NA	NA	NA	NA
13603116	11949220	TP0000077F05	23990	21725-46-2	Cyanazine	DTXSID1023990	210	BSK_CASM3C_IL6	0.0404236	0.121271	0.093	0.056	0.093	40	0.056	13.3	0.093	40	0.056	13.3	0.093	40	40	1.48	4	4	1	2	exp4	2	13	2.4586e-09	FALSE	0.11223	0.071856	0.592525	NA	0.148	-4.485	0.00573358	11.4321	0.148	0.071856	0.0109521	0.0224965	0.0476454	NA	NA	NA
13603153	11949257	TP0000079B02	21268	122-34-9	Simazine	DTXSID4021268	210	BSK_CASM3C_IL6	0.0404236	0.121271	0.05	0.021	0.05	1.48	0.021	40	0.05	1.48	0.021	40	0.05	1.48	40	1.48	4	4	1	2	exp4	2	13	3.45734e-16	FALSE	0.11223	0.0374956	0.309189	NA	0.148	-4.60012	0.0424635	12.0653	0.148	0.0374956	0.0109521	0.0224965	0.0476454	NA	NA	NA
13603847	11949951	TP0000505A05	27608	5915-41-3	Terbuthylazine	DTXSID4027608	210	BSK_CASM3C_IL6	0.0404236	0.121271	0.13338	0.0437435	0.115758	40	0.0510692	1.48	0.115758	40	0.0510692	1.48	0.115758	40	40	1.48	4	8	2	3	exp4	2	15	0.144516	FALSE	0.11223	0.116548	0.961054	NA	1.56175	-4.22401	2.36472e-06	20.945	1.56175	0.116548	0.115571	0.237391	0.502772	NA	NA	NA
13604897	11951001	TP0000073A03	20112	1912-24-9	Atrazine	DTXSID9020112	212	BSK_CASM3C_IL8	0.0169109	0.0791812	0.035	0.011	0.035	4.44	0.011	40	0.035	4.44	0.011	40	0.035	4.44	40	1.48	4	4	1	2	exp4	2	13	3.35432e-13	FALSE	0.0549004	0.0232948	0.294196	NA	0.865704	-4.85357	0.123527	12.9859	0.865704	0.0232948	0.0640626	0.13159	0.278695	NA	NA	NA
13605048	11951152	TP0000075E10	21196	139-40-2	Propazine	DTXSID3021196	212	BSK_CASM3C_IL8	0.0169109	0.0791812	0.005	-0.008	0.005	13.3	-0.008	1.48	0.005	13.3	-0.008	1.48	-0.008	1.48	40	1.48	4	4	1	3	poly1	2	13	3.44898e-14	FALSE	0.0549004	NA	0.024465	NA	NA	-5.58039	0.697726	15.7301	20	0.00193717	2	4	8	NA	4.84292e-05	NA
13605151	11951255	TP0000077F05	23990	21725-46-2	Cyanazine	DTXSID1023990	212	BSK_CASM3C_IL8	0.0169109	0.0791812	0.039	-0.015	0.039	13.3	-0.015	40	0.039	13.3	-0.015	40	0.039	13.3	40	1.48	4	4	1	2	poly2	2	13	0	FALSE	0.0549004	NA	0.528894	NA	NA	-5.34872	0.0145107	14.7618	4.91922	0.0418785	NA	NA	NA	NA	-0.182143	-37.1198
13605188	11951292	TP0000079B02	21268	122-34-9	Simazine	DTXSID4021268	212	BSK_CASM3C_IL8	0.0169109	0.0791812	0.056	0.016	0.056	4.44	0.016	13.3	0.056	4.44	0.016	13.3	0.056	4.44	40	1.48	4	4	1	2	exp4	2	13	1.05314e-07	FALSE	0.0549004	0.0271989	0.343502	NA	0.148	-4.2707	0.260438	10.5914	0.148	0.0271989	0.0109521	0.0224965	0.0476454	NA	NA	NA
13605882	11951986	TP0000505A05	27608	5915-41-3	Terbuthylazine	DTXSID4027608	212	BSK_CASM3C_IL8	0.0169109	0.0791812	0.0541082	-0.0332197	0.032245	40	-0.00406475	13.3	0.032245	40	-0.00406475	13.3	0.032245	40	40	1.48	4	8	2	2	poly1	2	13	0.00019827	FALSE	0.0549004	NA	0.373674	NA	NA	-3.89455	0.440466	18.4744	20	0.0295879	2	4	8	NA	0.000739699	NA
13606932	11953036	TP0000073A03	20112	1912-24-9	Atrazine	DTXSID9020112	214	BSK_CASM3C_LDLR	0.0245061	0.0791812	0.016	-0.064	0.016	4.44	-0.064	40	0.016	4.44	-0.064	40	-0.064	40	40	1.48	4	4	1	3	poly1	2	13	0.00633656	FALSE	0.0669819	NA	0.794507	NA	NA	-4.58461	0.0468756	11.6835	20	-0.06291	2	4	8	NA	-0.00157275	NA
13607083	11953187	TP0000075E10	21196	139-40-2	Propazine	DTXSID3021196	214	BSK_CASM3C_LDLR	0.0245061	0.0791812	-0.001	-0.024	-0.001	40	-0.024	13.3	-0.001	40	-0.024	13.3	-0.024	13.3	40	1.48	4	4	1	2	poly2	2	13	0	FALSE	0.0669819	NA	0.308083	NA	NA	-6.05994	0.0310842	16.3738	5.10392	-0.0243944	NA	NA	NA	NA	0.110407	-40.3568
13607186	11953290	TP0000077F05	23990	21725-46-2	Cyanazine	DTXSID1023990	214	BSK_CASM3C_LDLR	0.0245061	0.0791812	0.021	-0.001	0.021	1.48	-0.001	13.3	0.021	1.48	-0.001	13.3	0.021	1.48	40	1.48	4	4	1	3	gnls	2	13	6.0083e-19	FALSE	0.0669819	0.0245481	0.278057	0.772544	0.148003	-6.43808	0.101226	18.5012	0.11322	0.0220169	0.00282358	0.00737045	0.0206759	NA	NA	NA
13607223	11953327	TP0000079B02	21268	122-34-9	Simazine	DTXSID4021268	214	BSK_CASM3C_LDLR	0.0245061	0.0791812	0.011	-0.014	0.011	40	-0.014	4.44	0.011	40	-0.014	4.44	-0.014	4.44	40	1.48	4	4	1	3	poly2	2	13	3.26958e-16	FALSE	0.0669819	NA	0.158681	NA	NA	-5.0806	0.470269	13.8067	4.69234	-0.0125646	0.409282	0.828941	1.70283	NA	0.0527196	-33.9318
13607917	11954021	TP0000505A05	27608	5915-41-3	Terbuthylazine	DTXSID4027608	214	BSK_CASM3C_LDLR	0.0245061	0.0791812	0.0630698	-0.0462114	0.0236929	40	-0.016558	4.44	0.0236929	40	-0.016558	4.44	0.0236929	40	40	1.48	4	8	2	2	poly1	2	13	0.000371685	FALSE	0.0669819	NA	0.186099	NA	NA	-3.67121	0.702046	16.4946	20	0.0147356	2	4	8	NA	0.000368389	NA
13608967	11955071	TP0000073A03	20112	1912-24-9	Atrazine	DTXSID9020112	216	BSK_CASM3C_MCP1	0.029064	0.0871921	0.041	0.004	0.041	4.44	0.004	40	0.041	4.44	0.004	40	0.041	4.44	40	1.48	4	4	1	3	gnls	2	13	5.16902e-18	FALSE	0.12236	0.0444888	0.426066	0.838895	0.464198	-6.04818	0.0110022	17.827	0.312142	0.0371496	0.0110806	0.0266973	0.0683544	NA	NA	NA
13609118	11955222	TP0000075E10	21196	139-40-2	Propazine	DTXSID3021196	216	BSK_CASM3C_MCP1	0.029064	0.0871921	-0.026	-0.051	-0.026	4.44	-0.051	40	-0.026	4.44	-0.051	40	-0.051	40	40	1.48	4	4	1	3	pow	2	13	1.09316e-08	FALSE	0.12236	NA	0.574989	0.3	NA	-5.07148	0.0142432	13.3048	3.9685	-0.0501345	0.00184202	0.0185664	0.187137	NA	-0.0165775	NA
13609221	11955325	TP0000077F05	23990	21725-46-2	Cyanazine	DTXSID1023990	216	BSK_CASM3C_MCP1	0.029064	0.0871921	0.033	-0.007	0.033	4.44	-0.007	13.3	0.033	4.44	-0.007	13.3	0.033	4.44	40	1.48	4	4	1	3	poly1	2	13	1.23474e-06	FALSE	0.12236	NA	0.0199387	NA	NA	-4.19616	0.729269	10.2007	20	0.0017385	2	4	8	NA	4.34625e-05	NA
13609258	11955362	TP0000079B02	21268	122-34-9	Simazine	DTXSID4021268	216	BSK_CASM3C_MCP1	0.029064	0.0871921	0.066	0.014	0.066	13.3	0.014	40	0.066	13.3	0.014	40	0.066	13.3	40	1.48	4	4	1	2	poly2	2	13	0	FALSE	0.12236	NA	0.795651	NA	NA	-5.21056	0.00453462	14.2949	5.17859	0.0693745	NA	NA	NA	NA	-0.320123	-41.8831
13609952	11956056	TP0000505A05	27608	5915-41-3	Terbuthylazine	DTXSID4027608	216	BSK_CASM3C_MCP1	0.029064	0.0871921	0.073626	-0.072484	0.0268657	13.3	-0.0339787	40	0.0268657	13.3	-0.0339787	40	-0.0339787	40	40	1.48	4	8	2	2	poly1	2	13	0.00503497	FALSE	0.12236	NA	0.283493	NA	NA	-3.08636	0.682064	12.047	20	-0.0247183	2	4	8	NA	-0.000617958	NA
13611002	11957106	TP0000073A03	20112	1912-24-9	Atrazine	DTXSID9020112	218	BSK_CASM3C_MCSF	0.0322207	0.0966621	0.025	-0.11	0.025	1.48	-0.11	40	0.025	1.48	-0.11	40	-0.11	40	40	1.48	4	4	1	3	exp5	2	15	0.807515	FALSE	0.124913	-0.110003	1.13801	8	12.3743	-4.36398	0.0410366	10.9205	12.3743	-0.110003	8.93663	9.77803	10.7396	14.2214	NA	NA
13611153	11957257	TP0000075E10	21196	139-40-2	Propazine	DTXSID3021196	218	BSK_CASM3C_MCSF	0.0322207	0.0966621	-0.014	-0.099	-0.014	4.44	-0.099	40	-0.014	4.44	-0.099	40	-0.099	40	40	1.48	4	4	1	4	pow	2	15	0.698836	FALSE	0.124913	NA	1.02462	0.736768	NA	-5.52428	0.000403178	15.6189	15.6127	-0.0990424	0.685801	1.75703	4.50155	38.7009	-0.00653845	NA
13611256	11957360	TP0000077F05	23990	21725-46-2	Cyanazine	DTXSID1023990	218	BSK_CASM3C_MCSF	0.0322207	0.0966621	0.001	-0.038	0.001	13.3	-0.038	40	0.001	13.3	-0.038	40	-0.038	40	40	1.48	4	4	1	3	pow	2	13	5.35934e-11	FALSE	0.124913	NA	0.393108	7.83941	NA	-5.72798	0.0215259	16.1456	36.6151	-0.0379987	27.296	29.8194	32.5761	NA	-1.04851e-14	NA
13611293	11957397	TP0000079B02	21268	122-34-9	Simazine	DTXSID4021268	218	BSK_CASM3C_MCSF	0.0322207	0.0966621	0.008	-0.021	0.008	1.48	-0.021	13.3	0.008	1.48	-0.021	13.3	-0.021	13.3	40	1.48	4	4	1	2	exp5	2	13	3.02767e-19	FALSE	0.124913	-0.0170073	0.175946	8	3.72641	-5.43045	0.156815	15.3343	3.72641	-0.0170073	2.69119	2.94457	3.23415	NA	NA	NA
13611987	11958091	TP0000505A05	27608	5915-41-3	Terbuthylazine	DTXSID4027608	218	BSK_CASM3C_MCSF	0.0322207	0.0966621	0.0455819	-0.11401	0.0111122	1.48	-0.0581365	13.3	0.0111122	1.48	-0.0581365	13.3	-0.0581365	13.3	40	1.48	4	8	2	2	poly1	2	13	0.0426855	FALSE	0.124913	NA	0.713209	NA	NA	-3.03751	0.57223	11.4669	20	-0.0689403	2	4	8	NA	-0.00172351	NA
13613037	11959141	TP0000073A03	20112	1912-24-9	Atrazine	DTXSID9020112	220	BSK_CASM3C_MIG	0.0159504	0.0791812	0	-0.004	0	1.48	-0.004	40	0	1.48	-0.004	40	-0.004	40	40	1.48	4	4	1	2	exp5	2	13	0	FALSE	0.191731	-0.004	0.050517	8	12.1962	-15.3581	8.57827e-15	53.4855	12.1962	-0.004	NA	NA	NA	NA	NA	NA
13613188	11959292	TP0000075E10	21196	139-40-2	Propazine	DTXSID3021196	220	BSK_CASM3C_MIG	0.0159504	0.0791812	0.007	-0.009	0.007	4.44	-0.009	40	0.007	4.44	-0.009	40	-0.009	40	40	1.48	4	4	1	3	poly1	2	13	4.60035e-14	FALSE	0.191731	NA	0.114222	NA	NA	-5.65319	0.313383	15.9507	20	-0.00904423	2	4	8	NA	-0.000226106	NA
13613291	11959395	TP0000077F05	23990	21725-46-2	Cyanazine	DTXSID1023990	220	BSK_CASM3C_MIG	0.0159504	0.0791812	0.009	-0.012	0.009	1.48	-0.012	13.3	0.009	1.48	-0.012	13.3	-0.012	13.3	40	1.48	4	4	1	3	poly1	2	13	1.29642e-10	FALSE	0.191731	NA	0.0468161	NA	NA	-4.96782	0.703971	13.3942	20	0.00370696	2	4	8	NA	9.26739e-05	NA
13613328	11959432	TP0000079B02	21268	122-34-9	Simazine	DTXSID4021268	220	BSK_CASM3C_MIG	0.0159504	0.0791812	0.018	-0.001	0.018	1.48	-0.001	40	0.018	1.48	-0.001	40	0.018	1.48	40	1.48	4	4	1	3	gnls	2	13	0	FALSE	0.191731	0.0186396	0.234818	6.62974	0.149076	-8.14872	0.000573	24.6937	0.148969	0.0185932	NA	NA	NA	NA	NA	NA
13614022	11960126	TP0000505A05	27608	5915-41-3	Terbuthylazine	DTXSID4027608	220	BSK_CASM3C_MIG	0.0159504	0.0791812	0.0334288	-0.0125351	0.0235968	40	0.00135899	13.3	0.0235968	40	0.00135899	13.3	0.0235968	40	40	1.48	4	8	2	2	poly1	2	13	6.24498e-09	FALSE	0.191731	NA	0.27609	NA	NA	-4.54216	0.188343	23.4968	20	0.0218612	2	4	8	NA	0.000546529	NA
13615072	11961176	TP0000073A03	20112	1912-24-9	Atrazine	DTXSID9020112	222	BSK_CASM3C_Proliferation	0.0324154	0.0972462	0.01	-0.029	0.01	4.44	-0.029	13.3	0.01	4.44	-0.029	13.3	-0.029	13.3	40	1.48	4	4	1	2	exp5	2	13	3.76491e-11	FALSE	0.191968	-0.027503	0.282819	8	9.88563	-5.16654	0.157409	14.2245	9.88563	-0.027503	7.13935	7.81152	8.57974	NA	NA	NA
13615223	11961327	TP0000075E10	21196	139-40-2	Propazine	DTXSID3021196	222	BSK_CASM3C_Proliferation	0.0324154	0.0972462	-0.001	-0.058	-0.001	1.48	-0.058	40	-0.001	1.48	-0.058	40	-0.058	40	40	1.48	4	4	1	2	hill	2	13	3.83355e-20	FALSE	0.191968	-0.065161	0.670062	1.5155	10.1307	-7.1511	1.61679e-05	21.4563	10.1307	-0.065161	1.45163	2.37675	4.05856	NA	NA	NA
13615326	11961430	TP0000077F05	23990	21725-46-2	Cyanazine	DTXSID1023990	222	BSK_CASM3C_Proliferation	0.0324154	0.0972462	-0.004	-0.046	-0.004	1.48	-0.046	40	-0.004	1.48	-0.046	40	-0.046	40	40	1.48	4	4	1	3	pow	2	13	3.04394e-14	FALSE	0.191968	NA	0.470843	0.609467	NA	-5.88034	0.00196969	16.7368	12.8273	-0.0457877	0.293331	0.914706	2.85236	NA	-0.00483444	NA
13615363	11961467	TP0000079B02	21268	122-34-9	Simazine	DTXSID4021268	222	BSK_CASM3C_Proliferation	0.0324154	0.0972462	0.023	-0.011	0.023	4.44	-0.011	1.48	0.023	4.44	-0.011	1.48	0.023	4.44	40	1.48	4	4	1	3	poly1	2	13	8.64083e-10	FALSE	0.191968	NA	0.0293734	NA	NA	-4.54687	0.722029	11.5856	20	-0.00285645	2	4	8	NA	-7.14113e-05	NA
13616057	11962161	TP0000505A05	27608	5915-41-3	Terbuthylazine	DTXSID4027608	222	BSK_CASM3C_Proliferation	0.0324154	0.0972462	-0.0458985	-0.135718	-0.0483802	4.44	-0.111124	40	-0.0483802	4.44	-0.111124	40	-0.111124	40	40	1.48	4	8	2	4	pow	2	41	0.906429	TRUE	0.191968	NA	1.2831	0.317825	NA	-4.34839	9.30795e-06	21.5238	4.51756	-0.124777	0.00322494	0.0285547	0.252832	18.257	-0.038633	NA
13617107	11963211	TP0000073A03	20112	1912-24-9	Atrazine	DTXSID9020112	224	BSK_CASM3C_SAA	0.0338231	0.101469	0.037	-0.088	0.037	1.48	-0.088	40	0.037	1.48	-0.088	40	-0.088	40	40	1.48	4	4	1	4	poly1	2	15	0.0741886	FALSE	0.0957256	NA	0.840783	NA	NA	-3.62383	0.217804	8.02125	20	-0.0853136	2	4	8	NA	-0.00213284	NA
13617258	11963362	TP0000075E10	21196	139-40-2	Propazine	DTXSID3021196	224	BSK_CASM3C_SAA	0.0338231	0.101469	0.052	-0.002	0.052	1.48	-0.002	40	0.052	1.48	-0.002	40	0.052	1.48	40	1.48	4	4	1	3	gnls	2	13	0	FALSE	0.0957256	0.0520186	0.512598	7.8659	0.26169	-7.57415	4.77188e-05	22.3514	0.261683	0.0520129	NA	NA	NA	NA	NA	NA
13617361	11963465	TP0000077F05	23990	21725-46-2	Cyanazine	DTXSID1023990	224	BSK_CASM3C_SAA	0.0338231	0.101469	0.013	-0.046	0.013	1.48	-0.046	13.3	0.013	1.48	-0.046	13.3	-0.046	13.3	40	1.48	4	4	1	3	poly1	2	13	1.11388e-05	FALSE	0.0957256	NA	0.135651	NA	NA	-4.13583	0.639916	9.69133	20	-0.0137644	2	4	8	NA	-0.00034411	NA
13617398	11963502	TP0000079B02	21268	122-34-9	Simazine	DTXSID4021268	224	BSK_CASM3C_SAA	0.0338231	0.101469	0.049	-0.02	0.049	40	-0.02	4.44	0.049	40	-0.02	4.44	0.049	40	40	1.48	4	4	1	3	poly1	2	13	3.33498e-05	FALSE	0.0957256	NA	0.429503	NA	NA	-4.09912	0.320757	10.1237	20	0.0435813	2	4	8	NA	0.00108953	NA
13618092	11964196	TP0000505A05	27608	5915-41-3	Terbuthylazine	DTXSID4027608	224	BSK_CASM3C_SAA	0.0338231	0.101469	0.0494953	-0.124292	-0.00615211	1.48	-0.101801	13.3	-0.00615211	1.48	-0.101801	13.3	-0.101801	13.3	40	1.48	4	8	2	3	poly2	2	15	0.550048	FALSE	0.0957256	NA	1.01661	NA	NA	-3.06197	0.177219	11.9925	5.24605	-0.103155	0.466193	0.942856	1.93063	12.9192	0.485312	-43.3948
13619142	11965246	TP0000073A03	20112	1912-24-9	Atrazine	DTXSID9020112	226	BSK_CASM3C_SRB	0.0152422	0.0791812	-0.003	-0.026	-0.003	4.44	-0.026	40	-0.003	4.44	-0.026	40	-0.026	40	40	1.48	4	4	1	3	poly1	2	13	3.47212e-16	FALSE	0.123766	NA	0.323876	NA	NA	-6.28268	0.00324384	18.1965	20	-0.0256449	2	4	8	NA	-0.000641123	NA
13619293	11965397	TP0000075E10	21196	139-40-2	Propazine	DTXSID3021196	226	BSK_CASM3C_SRB	0.0152422	0.0791812	-0.006	-0.016	-0.006	40	-0.016	13.3	-0.006	40	-0.016	13.3	-0.016	13.3	40	1.48	4	4	1	2	exp4	2	13	0	FALSE	0.123766	-0.0127266	0.160727	NA	0.811126	-5.81444	0.05398	16.604	0.811126	-0.0127266	NA	NA	NA	NA	NA	NA
13619396	11965500	TP0000077F05	23990	21725-46-2	Cyanazine	DTXSID1023990	226	BSK_CASM3C_SRB	0.0152422	0.0791812	0.001	-0.021	0.001	1.48	-0.021	40	0.001	1.48	-0.021	40	-0.021	40	40	1.48	4	4	1	2	exp5	2	13	0	FALSE	0.123766	-0.0216909	0.27394	1.97885	17.786	-8.16047	8.6074e-05	24.7888	17.786	-0.0216909	NA	NA	NA	NA	NA	NA
13619433	11965537	TP0000079B02	21268	122-34-9	Simazine	DTXSID4021268	226	BSK_CASM3C_SRB	0.0152422	0.0791812	0.002	-0.011	0.002	4.44	-0.011	40	0.002	4.44	-0.011	40	-0.011	40	40	1.48	4	4	1	3	poly1	2	13	2.8031e-13	FALSE	0.123766	NA	0.14927	NA	NA	-5.70094	0.132167	16.5505	20	-0.0118194	2	4	8	NA	-0.000295485	NA
13620127	11966231	TP0000505A05	27608	5915-41-3	Terbuthylazine	DTXSID4027608	226	BSK_CASM3C_SRB	0.0152422	0.0791812	-5.45453e-05	-0.0377796	-0.00104595	1.48	-0.0276433	40	-0.00104595	1.48	-0.0276433	40	-0.0276433	40	40	1.48	4	8	2	2	poly1	2	13	1.64515e-09	FALSE	0.123766	NA	0.428044	NA	NA	-5.07949	0.00412389	27.1591	20	-0.033893	2	4	8	NA	-0.000847326	NA
13621177	11967281	TP0000073A03	20112	1912-24-9	Atrazine	DTXSID9020112	228	BSK_CASM3C_Thrombomodulin	0.0334282	0.100285	0.027	-0.013	0.027	1.48	-0.013	40	0.027	1.48	-0.013	40	0.027	1.48	40	1.48	4	4	1	3	gnls	2	13	7.07547e-18	FALSE	0.0722702	0.028802	0.282455	4.35957	0.148	-5.48969	0.640688	14.481	0.146974	0.0283259	0.0750307	0.0890427	0.107199	NA	NA	NA
13621328	11967432	TP0000075E10	21196	139-40-2	Propazine	DTXSID3021196	228	BSK_CASM3C_Thrombomodulin	0.0334282	0.100285	0.027	-0.039	0.027	13.3	-0.039	40	0.027	13.3	-0.039	40	-0.039	40	40	1.48	4	4	1	3	poly2	2	13	4.59005e-14	FALSE	0.0722702	NA	0.387331	NA	NA	-5.28252	0.0430699	13.9196	35.9734	-0.0388433	31.5074	32.0631	33.1221	NA	-0.102458	-30.9318
13621431	11967535	TP0000077F05	23990	21725-46-2	Cyanazine	DTXSID1023990	228	BSK_CASM3C_Thrombomodulin	0.0334282	0.100285	0.173	0.087	0.173	40	0.087	4.44	0.173	40	0.087	4.44	0.173	40	40	1.48	4	4	1	4	pow	2	41	0.99554	TRUE	0.0722702	NA	1.65913	0.3	NA	-3.87959	0.00039442	9.08141	3.9685	0.166386	0.00184202	0.0185664	0.187137	7.39813	0.0550171	NA
13621468	11967572	TP0000079B02	21268	122-34-9	Simazine	DTXSID4021268	228	BSK_CASM3C_Thrombomodulin	0.0334282	0.100285	0.106	-0.001	0.106	40	-0.001	13.3	0.106	40	-0.001	13.3	0.106	40	40	1.48	4	4	1	4	poly1	2	15	0.260563	FALSE	0.0722702	NA	1.01646	NA	NA	-3.19224	0.302114	6.4423	20	0.101936	2	4	8	39.3521	0.00254839	NA
13622162	11968266	TP0000505A05	27608	5915-41-3	Terbuthylazine	DTXSID4027608	228	BSK_CASM3C_Thrombomodulin	0.0334282	0.100285	0.128136	0.00236394	0.0973904	40	0.00924605	1.48	0.0973904	40	0.00924605	1.48	0.0973904	40	40	1.48	4	8	2	3	pow	2	15	0.238171	FALSE	0.0722702	NA	0.950805	0.550717	NA	-3.91125	0.00278153	18.5021	11.3618	0.0953511	0.173633	0.611289	2.15209	NA	0.0125038	NA
13623212	11969316	TP0000073A03	20112	1912-24-9	Atrazine	DTXSID9020112	230	BSK_CASM3C_TissueFactor	0.038112	0.114336	0.02	0.006	0.02	40	0.006	1.48	0.02	40	0.006	1.48	0.02	40	40	1.48	4	4	1	2	exp3	2	13	0	FALSE	0.0918509	NA	0.173883	0.300003	NA	-7.53803	0.000186415	23.2197	9.80678	0.0198811	NA	NA	NA	NA	0.00708912	15.2238
13623363	11969467	TP0000075E10	21196	139-40-2	Propazine	DTXSID3021196	230	BSK_CASM3C_TissueFactor	0.038112	0.114336	0.018	-0.022	0.018	13.3	-0.022	40	0.018	13.3	-0.022	40	-0.022	40	40	1.48	4	4	1	3	poly2	2	13	1.6609e-22	FALSE	0.0918509	NA	0.192084	NA	NA	-5.99346	0.0104581	17.2769	36.4505	-0.0219621	32.6174	33.086	33.9864	NA	-0.0720909	-32.1351
13623466	11969570	TP0000077F05	23990	21725-46-2	Cyanazine	DTXSID1023990	230	BSK_CASM3C_TissueFactor	0.038112	0.114336	0.03	0.005	0.03	4.44	0.005	1.48	0.03	4.44	0.005	1.48	0.03	4.44	40	1.48	4	4	1	3	poly1	2	13	2.00527e-09	FALSE	0.0918509	NA	0.191235	NA	NA	-4.79767	0.310283	11.7704	20	0.021865	2	4	8	NA	0.000546626	NA
13623503	11969607	TP0000079B02	21268	122-34-9	Simazine	DTXSID4021268	230	BSK_CASM3C_TissueFactor	0.038112	0.114336	0.028	0.004	0.028	13.3	0.004	4.44	0.028	13.3	0.004	4.44	0.028	13.3	40	1.48	4	4	1	2	poly2	2	13	0	FALSE	0.0918509	NA	0.235523	NA	NA	-5.66948	0.0207706	16.1065	5.42678	0.0269288	NA	NA	NA	NA	-0.134833	-48.2293
13624197	11970301	TP0000505A05	27608	5915-41-3	Terbuthylazine	DTXSID4027608	230	BSK_CASM3C_TissueFactor	0.038112	0.114336	0.0359123	-0.103614	-0.0338509	40	-0.0880216	4.44	-0.0338509	40	-0.0880216	4.44	-0.0880216	4.44	40	1.48	4	8	2	1	exp4	2	13	0.00124609	FALSE	0.0918509	-0.0699433	0.611735	NA	0.793538	-3.38406	0.115378	13.3511	0.793538	-0.0699433	0.0587222	0.12062	0.255462	NA	NA	NA
13625247	11971351	TP0000073A03	20112	1912-24-9	Atrazine	DTXSID9020112	232	BSK_CASM3C_uPAR	0.0356631	0.106989	0.041	-0.147	0.041	1.48	-0.147	40	0.041	1.48	-0.147	40	-0.147	40	40	1.48	4	4	1	5	poly1	2	41	0.958771	TRUE	0.137543	NA	1.38713	NA	NA	-4.21516	0.0128362	9.5971	20	-0.148408	2	4	8	28.8366	-0.0037102	NA
13625398	11971502	TP0000075E10	21196	139-40-2	Propazine	DTXSID3021196	232	BSK_CASM3C_uPAR	0.0356631	0.106989	-0.006	-0.123	-0.006	1.48	-0.123	40	-0.006	1.48	-0.123	40	-0.123	40	40	1.48	4	4	1	6	pow	2	37	0.94751	TRUE	0.137543	NA	1.14748	0.640951	NA	-4.90628	0.00162729	13.096	13.5643	-0.122769	0.373438	1.10123	3.24744	32.2733	-0.011541	NA
13625501	11971605	TP0000077F05	23990	21725-46-2	Cyanazine	DTXSID1023990	232	BSK_CASM3C_uPAR	0.0356631	0.106989	-0.01	-0.119	-0.01	4.44	-0.119	40	-0.01	4.44	-0.119	40	-0.119	40	40	1.48	4	4	1	6	exp2	2	37	0.929141	TRUE	0.137543	NA	1.1118	NA	NA	-5.16512	0.000280264	14.1656	30.8169	-0.118951	7.9872	13.1143	19.898	38.5617	-0.00813161	14.5503
13625538	11971642	TP0000079B02	21268	122-34-9	Simazine	DTXSID4021268	232	BSK_CASM3C_uPAR	0.0356631	0.106989	0.064	-0.002	0.064	13.3	-0.002	1.48	0.064	13.3	-0.002	1.48	0.064	13.3	40	1.48	4	4	1	2	poly2	2	13	0	FALSE	0.137543	NA	0.547788	NA	NA	-4.7872	0.0607651	12.7909	5.20953	0.0586074	NA	NA	NA	NA	-0.27279	-42.5596
13626232	11972336	TP0000505A05	27608	5915-41-3	Terbuthylazine	DTXSID4027608	232	BSK_CASM3C_uPAR	0.0356631	0.106989	0.00153492	-0.0748115	-0.0116377	1.48	-0.073567	40	-0.0116377	1.48	-0.073567	40	-0.073567	40	40	1.48	4	8	2	2	pow	2	13	0.000105835	FALSE	0.137543	NA	0.686946	0.450444	NA	-4.16288	0.0039019	20.0492	8.58547	-0.0734959	0.0517289	0.241007	1.12286	NA	-0.0139516	NA
13627282	11973386	TP0000073A03	20112	1912-24-9	Atrazine	DTXSID9020112	234	BSK_CASM3C_VCAM1	0.0287494	0.0862482	0.035	-0.027	0.035	40	-0.027	1.48	0.035	40	-0.027	1.48	0.035	40	40	1.48	4	4	1	3	poly1	2	13	3.67781e-06	FALSE	0.167195	NA	0.38387	NA	NA	-4.41526	0.296106	10.9623	20	0.0331081	2	4	8	NA	0.000827701	NA
13627433	11973537	TP0000075E10	21196	139-40-2	Propazine	DTXSID3021196	234	BSK_CASM3C_VCAM1	0.0287494	0.0862482	-0.003	-0.034	-0.003	1.48	-0.034	40	-0.003	1.48	-0.034	40	-0.034	40	40	1.48	4	4	1	2	exp5	2	13	0	FALSE	0.167195	-0.0342281	0.396856	1.66109	12.1281	-7.39488	0.000130736	21.8555	12.1281	-0.0342281	NA	NA	NA	NA	NA	NA
13627536	11973640	TP0000077F05	23990	21725-46-2	Cyanazine	DTXSID1023990	234	BSK_CASM3C_VCAM1	0.0287494	0.0862482	0.02	-0.004	0.02	4.44	-0.004	40	0.02	4.44	-0.004	40	0.02	4.44	40	1.48	4	4	1	3	gnls	2	13	0	FALSE	0.167195	0.0200545	0.231712	2.48664	0.462027	-6.89949	0.0177023	19.657	0.460736	0.0199847	NA	NA	NA	NA	NA	NA
13627573	11973677	TP0000079B02	21268	122-34-9	Simazine	DTXSID4021268	234	BSK_CASM3C_VCAM1	0.0287494	0.0862482	0.049	-0.022	0.049	4.44	-0.022	1.48	0.049	4.44	-0.022	1.48	0.049	4.44	40	1.48	4	4	1	3	poly1	2	13	0.000196177	FALSE	0.167195	NA	0.0308448	NA	NA	-3.73848	0.72946	8.46147	20	0.00266031	2	4	8	NA	6.65077e-05	NA
13628267	11974371	TP0000505A05	27608	5915-41-3	Terbuthylazine	DTXSID4027608	234	BSK_CASM3C_VCAM1	0.0287494	0.0862482	0.0613401	0.00902365	0.0584879	13.3	0.0244445	1.48	0.0584879	13.3	0.0244445	1.48	0.0584879	13.3	40	1.48	4	8	2	1	exp4	2	13	7.07293e-11	FALSE	0.167195	0.0531273	0.615981	NA	2.25656	-4.74186	3.06098e-05	25.0553	2.25656	0.0531273	0.166987	0.343004	0.72645	NA	NA	NA
13629317	11975421	TP0000073A03	20112	1912-24-9	Atrazine	DTXSID9020112	236	BSK_hDFCGF_CollagenIII	0.0471812	0.141544	0.071	0.005	0.071	4.44	0.005	40	0.071	4.44	0.005	40	0.071	4.44	40	1.48	4	4	1	2	gnls	2	13	1.69951e-17	FALSE	0.146439	0.0689155	0.480544	1.67938	0.959288	-5.43514	0.00985641	15.345	0.944522	0.0680179	0.164792	0.257023	0.416118	NA	NA	NA
13629468	11975572	TP0000075E10	21196	139-40-2	Propazine	DTXSID3021196	236	BSK_hDFCGF_CollagenIII	0.0471812	0.141544	0.054	-0.068	0.054	4.44	-0.068	40	0.054	4.44	-0.068	40	-0.068	40	40	1.48	4	4	1	3	poly1	2	13	0.000642442	FALSE	0.146439	NA	0.385116	NA	NA	-3.2415	0.563727	6.64959	20	-0.0545107	2	4	8	NA	-0.00136277	NA
13629571	11975675	TP0000077F05	23990	21725-46-2	Cyanazine	DTXSID1023990	236	BSK_hDFCGF_CollagenIII	0.0471812	0.141544	0.03	-0.019	0.03	40	-0.019	13.3	0.03	40	-0.019	13.3	0.03	40	40	1.48	4	4	1	3	poly1	2	13	6.29755e-09	FALSE	0.146439	NA	0.185508	NA	NA	-4.28929	0.495983	10.6381	20	0.0262574	2	4	8	NA	0.000656436	NA
13629608	11975712	TP0000079B02	21268	122-34-9	Simazine	DTXSID4021268	236	BSK_hDFCGF_CollagenIII	0.0471812	0.141544	0.04	-0.078	0.04	1.48	-0.078	40	0.04	1.48	-0.078	40	-0.078	40	40	1.48	4	4	1	3	poly2	2	13	1.553e-07	FALSE	0.146439	NA	0.551818	NA	NA	-4.65029	0.123601	10.6955	31.9043	-0.0781063	20.4272	22.2104	25.1928	NA	-0.0301481	-18.3028
13630302	11976406	TP0000505A05	27608	5915-41-3	Terbuthylazine	DTXSID4027608	236	BSK_hDFCGF_CollagenIII	0.0471812	0.141544	0.0576119	-0.0327625	0.0412305	40	-0.000478927	13.3	0.0412305	40	-0.000478927	13.3	0.0412305	40	40	1.48	4	8	2	2	poly1	2	13	7.07266e-08	FALSE	0.146439	NA	0.290613	NA	NA	-3.81526	0.214552	17.3017	20	0.0411344	2	4	8	NA	0.00102836	NA
13631352	11977456	TP0000073A03	20112	1912-24-9	Atrazine	DTXSID9020112	238	BSK_hDFCGF_EGFR	0.0409714	0.122914	0.101	0.041	0.101	13.3	0.041	40	0.101	13.3	0.041	40	0.101	13.3	40	1.48	4	4	1	3	gnls	2	15	0	FALSE	0.0768003	0.105894	0.83221	1.31188	0.578136	-27.1034	2.74251e-42	104.49	0.548896	0.10229	NA	NA	NA	NA	NA	NA
13631503	11977607	TP0000075E10	21196	139-40-2	Propazine	DTXSID3021196	238	BSK_hDFCGF_EGFR	0.0409714	0.122914	-0.003	-0.044	-0.003	4.44	-0.044	13.3	-0.003	4.44	-0.044	13.3	-0.044	13.3	40	1.48	4	4	1	2	poly2	2	13	0	FALSE	0.0768003	NA	0.339307	NA	NA	-5.33717	0.0945458	14.0516	5.14359	-0.0417056	NA	NA	NA	NA	0.190659	-41.1499
13631606	11977710	TP0000077F05	23990	21725-46-2	Cyanazine	DTXSID1023990	238	BSK_hDFCGF_EGFR	0.0409714	0.122914	0.004	-0.086	0.004	1.48	-0.086	40	0.004	1.48	-0.086	40	-0.086	40	40	1.48	4	4	1	3	poly1	2	13	3.42881e-06	FALSE	0.0768003	NA	0.71585	NA	NA	-4.99251	0.00210899	13.5918	20	-0.0879881	2	4	8	NA	-0.0021997	NA
13631643	11977747	TP0000079B02	21268	122-34-9	Simazine	DTXSID4021268	238	BSK_hDFCGF_EGFR	0.0409714	0.122914	0.112	-0.033	0.112	1.48	-0.033	40	0.112	1.48	-0.033	40	0.112	1.48	40	1.48	4	4	1	5	gnls	2	15	0.00269557	FALSE	0.0768003	0.103562	0.842403	5.37019	0.148	-3.96851	0.679315	9.55842	0.14799	0.103543	0.0855314	0.0982999	0.114323	NA	NA	NA
13632337	11978441	TP0000505A05	27608	5915-41-3	Terbuthylazine	DTXSID4027608	238	BSK_hDFCGF_EGFR	0.0409714	0.122914	-0.0160276	-0.156925	-0.0414293	13.3	-0.0864764	40	-0.0414293	13.3	-0.0864764	40	-0.0864764	40	40	1.48	4	8	2	1	exp4	2	13	6.60543e-09	FALSE	0.0768003	-0.050815	0.413419	NA	0.148	-3.68387	0.0223386	15.0657	0.148	-0.050815	0.0109521	0.0224965	0.0476454	NA	NA	NA
13633387	11979491	TP0000073A03	20112	1912-24-9	Atrazine	DTXSID9020112	240	BSK_hDFCGF_IL8	0.00849526	0.0791812	0.007	-0.01	0.007	1.48	-0.01	40	0.007	1.48	-0.01	40	-0.01	40	40	1.48	4	4	1	3	poly1	2	13	2.4694e-11	FALSE	0.152362	NA	0.136167	NA	NA	-5.40513	0.300756	15.1908	20	-0.0107819	2	4	8	NA	-0.000269547	NA
13633538	11979642	TP0000075E10	21196	139-40-2	Propazine	DTXSID3021196	240	BSK_hDFCGF_IL8	0.00849526	0.0791812	0.007	-0.004	0.007	4.44	-0.004	40	0.007	4.44	-0.004	40	0.007	4.44	40	1.48	4	4	1	3	poly1	2	13	3.27603e-17	FALSE	0.152362	NA	0.0533667	NA	NA	-6.01492	0.499425	16.8612	20	-0.00422564	2	4	8	NA	-0.000105641	NA
13633641	11979745	TP0000077F05	23990	21725-46-2	Cyanazine	DTXSID1023990	240	BSK_hDFCGF_IL8	0.00849526	0.0791812	0	-0.024	0	1.48	-0.024	40	0	1.48	-0.024	40	-0.024	40	40	1.48	4	4	1	3	poly1	2	13	6.11821e-14	FALSE	0.152362	NA	0.30158	NA	NA	-6.1884	0.00666018	17.5345	20	-0.0238795	2	4	8	NA	-0.000596987	NA
13633678	11979782	TP0000079B02	21268	122-34-9	Simazine	DTXSID4021268	240	BSK_hDFCGF_IL8	0.00849526	0.0791812	0.019	-0.044	0.019	1.48	-0.044	40	0.019	1.48	-0.044	40	-0.044	40	40	1.48	4	4	1	3	pow	2	13	1.68812e-07	FALSE	0.152362	NA	0.555685	1.79732	NA	-5.30279	0.0984512	13.392	27.2002	-0.0439998	7.55417	11.109	16.3367	NA	-5.80817e-05	NA
13634372	11980476	TP0000505A05	27608	5915-41-3	Terbuthylazine	DTXSID4027608	240	BSK_hDFCGF_IL8	0.00849526	0.0791812	0.00417419	-0.0234264	0.00146625	1.48	-0.0113277	4.44	0.00146625	1.48	-0.0113277	4.44	-0.0113277	4.44	40	1.48	4	8	2	2	poly1	2	13	1.19509e-14	FALSE	0.152362	NA	0.0576371	NA	NA	-5.09577	0.654729	26.7811	20	-0.00456377	2	4	8	NA	-0.000114094	NA
13635422	11981526	TP0000073A03	20112	1912-24-9	Atrazine	DTXSID9020112	242	BSK_hDFCGF_IP10	0.026962	0.080886	0.068	-0.115	0.068	4.44	-0.115	40	0.068	4.44	-0.115	40	-0.115	40	40	1.48	4	4	1	3	poly2	2	15	0.821092	FALSE	0.267378	NA	1.42742	NA	NA	-3.93032	0.0840284	9.10833	34.8399	-0.115458	28.7289	29.5267	31.0108	37.0486	-0.185276	-27.8855
13635573	11981677	TP0000075E10	21196	139-40-2	Propazine	DTXSID3021196	242	BSK_hDFCGF_IP10	0.026962	0.080886	0.018	-0.027	0.018	4.44	-0.027	40	0.018	4.44	-0.027	40	-0.027	40	40	1.48	4	4	1	3	poly1	2	13	1.37721e-05	FALSE	0.267378	NA	0.35583	NA	NA	-4.39426	0.32289	11.2291	20	-0.0287816	2	4	8	NA	-0.000719541	NA
13635676	11981780	TP0000077F05	23990	21725-46-2	Cyanazine	DTXSID1023990	242	BSK_hDFCGF_IP10	0.026962	0.080886	0.049	-0.022	0.049	40	-0.022	1.48	0.049	40	-0.022	1.48	0.049	40	40	1.48	4	4	1	3	poly1	2	13	8.77655e-05	FALSE	0.267378	NA	0.631645	NA	NA	-4.68993	0.0579059	11.9093	20	0.0510912	2	4	8	NA	0.00127728	NA
13635713	11981817	TP0000079B02	21268	122-34-9	Simazine	DTXSID4021268	242	BSK_hDFCGF_IP10	0.026962	0.080886	0.043	0.009	0.043	13.3	0.009	1.48	0.043	13.3	0.009	1.48	0.043	13.3	40	1.48	4	4	1	3	poly2	2	13	2.97066e-18	FALSE	0.267378	NA	0.556158	NA	NA	-5.61937	0.00461528	15.5517	5.32777	0.0449854	0.47526	0.960901	1.96626	NA	-0.217249	-45.4233
13636407	11982511	TP0000505A05	27608	5915-41-3	Terbuthylazine	DTXSID4027608	242	BSK_hDFCGF_IP10	0.026962	0.080886	0.0525857	-0.0789696	0.0273913	13.3	-0.0412896	1.48	0.0273913	13.3	-0.0412896	1.48	-0.0412896	1.48	40	1.48	4	8	2	2	poly1	2	13	9.95077e-05	FALSE	0.267378	NA	0.0607846	NA	NA	-3.52349	0.727998	14.7875	20	0.00491662	2	4	8	NA	0.000122916	NA
13637457	11983561	TP0000073A03	20112	1912-24-9	Atrazine	DTXSID9020112	244	BSK_hDFCGF_MCSF	0.0356427	0.106928	0.077	-0.024	0.077	4.44	-0.024	40	0.077	4.44	-0.024	40	0.077	4.44	40	1.48	4	4	1	3	gnls	2	13	3.8795e-08	FALSE	0.17134	0.0887397	0.740915	0.769983	0.429869	-5.07943	0.117925	12.484	0.325022	0.0792246	0.00804329	0.0210562	0.0592283	NA	NA	NA
13637608	11983712	TP0000075E10	21196	139-40-2	Propazine	DTXSID3021196	244	BSK_hDFCGF_MCSF	0.0356427	0.106928	0.024	-0.047	0.024	1.48	-0.047	13.3	0.024	1.48	-0.047	13.3	-0.047	13.3	40	1.48	4	4	1	2	exp5	2	13	3.45997e-09	FALSE	0.17134	-0.0385005	0.36006	7.99805	5.80628	-4.50652	0.383636	11.4606	5.80628	-0.0385005	4.19293	4.5878	5.0391	NA	NA	NA
13637711	11983815	TP0000077F05	23990	21725-46-2	Cyanazine	DTXSID1023990	244	BSK_hDFCGF_MCSF	0.0356427	0.106928	0.011	-0.055	0.011	1.48	-0.055	40	0.011	1.48	-0.055	40	-0.055	40	40	1.48	4	4	1	3	pow	2	13	3.63383e-09	FALSE	0.17134	NA	0.515083	1.89866	NA	-5.35007	0.019169	14.7038	27.7659	-0.0550768	8.25703	11.8952	17.1365	NA	-5.00267e-05	NA
13637748	11983852	TP0000079B02	21268	122-34-9	Simazine	DTXSID4021268	244	BSK_hDFCGF_MCSF	0.0356427	0.106928	-0.006	-0.017	-0.006	4.44	-0.017	13.3	-0.006	4.44	-0.017	13.3	-0.017	13.3	40	1.48	4	4	1	2	poly2	2	13	0	FALSE	0.17134	NA	0.158216	NA	NA	-6.0374	0.0377155	16.5427	5.51603	-0.0169177	NA	NA	NA	NA	0.0879413	-51.1639
13638442	11984546	TP0000505A05	27608	5915-41-3	Terbuthylazine	DTXSID4027608	244	BSK_hDFCGF_MCSF	0.0356427	0.106928	-0.00419639	-0.0924007	-0.016597	1.48	-0.0632385	4.44	-0.016597	1.48	-0.0632385	4.44	-0.0632385	4.44	40	1.48	4	8	2	1	exp4	2	13	4.95432e-05	FALSE	0.17134	-0.0538778	0.50387	NA	1.65181	-3.69479	0.0316342	16.821	1.65181	-0.0538778	0.122235	0.25108	0.531764	NA	NA	NA
13639492	11985596	TP0000073A03	20112	1912-24-9	Atrazine	DTXSID9020112	246	BSK_hDFCGF_MIG	0.0159778	0.0791812	0.042	0.002	0.042	13.3	0.002	40	0.042	13.3	0.002	40	0.042	13.3	40	1.48	4	4	1	2	poly2	2	13	0	FALSE	0.23599	NA	0.558911	NA	NA	-4.75687	0.190261	11.4028	5.10408	0.0442553	NA	NA	NA	NA	-0.200303	-40.3601
13639643	11985747	TP0000075E10	21196	139-40-2	Propazine	DTXSID3021196	246	BSK_hDFCGF_MIG	0.0159778	0.0791812	0.016	-0.017	0.016	40	-0.017	1.48	0.016	40	-0.017	1.48	-0.017	1.48	40	1.48	4	4	1	3	poly2	2	13	2.3656e-19	FALSE	0.23599	NA	0.219355	NA	NA	-5.25407	0.183382	14.1182	4.67211	-0.0173688	0.407327	0.82501	1.69489	NA	0.0726875	-33.6806
13639746	11985850	TP0000077F05	23990	21725-46-2	Cyanazine	DTXSID1023990	246	BSK_hDFCGF_MIG	0.0159778	0.0791812	-0.009	-0.012	-0.009	40	-0.012	13.3	-0.009	40	-0.012	13.3	-0.012	13.3	40	1.48	4	4	1	2	exp4	2	13	0	FALSE	0.23599	-0.0105039	0.132656	NA	0.148	-6.87243	0.000813434	21.1706	0.148	-0.0105039	NA	NA	NA	NA	NA	NA
13639783	11985887	TP0000079B02	21268	122-34-9	Simazine	DTXSID4021268	246	BSK_hDFCGF_MIG	0.0159778	0.0791812	0.011	-0.002	0.011	4.44	-0.002	40	0.011	4.44	-0.002	40	0.011	4.44	40	1.48	4	4	1	3	gnls	2	13	0	FALSE	0.23599	0.0124509	0.139707	0.753261	0.371401	-7.39949	0.0283586	22.238	0.275861	0.0110621	NA	NA	NA	NA	NA	NA
13640477	11986581	TP0000505A05	27608	5915-41-3	Terbuthylazine	DTXSID4027608	246	BSK_hDFCGF_MIG	0.0159778	0.0791812	0.0358759	-0.00694128	0.0249059	4.44	0.00971625	13.3	0.0249059	4.44	0.00971625	13.3	0.0249059	4.44	40	1.48	4	8	2	1	exp4	2	13	1.59887e-18	FALSE	0.23599	0.0208248	0.263001	NA	0.6108	-4.50882	0.0905731	22.8364	0.6108	0.0208248	0.0451996	0.0928435	0.196634	NA	NA	NA
13641527	11987631	TP0000073A03	20112	1912-24-9	Atrazine	DTXSID9020112	248	BSK_hDFCGF_MMP1	0.0264994	0.0794982	0.058	0.025	0.058	1.48	0.025	40	0.058	1.48	0.025	40	0.058	1.48	40	1.48	4	4	1	2	gnls	2	13	5.96354e-05	FALSE	0.126456	0.0696	0.733023	2.75469	0.474734	-5.34999	0.0366746	14.718	0.435524	0.058274	0.153671	0.201386	0.269347	NA	NA	NA
13641678	11987782	TP0000075E10	21196	139-40-2	Propazine	DTXSID3021196	248	BSK_hDFCGF_MMP1	0.0264994	0.0794982	0.015	-0.021	0.015	1.48	-0.021	13.3	0.015	1.48	-0.021	13.3	-0.021	13.3	40	1.48	4	4	1	3	poly1	2	13	8.19894e-07	FALSE	0.126456	NA	0.14948	NA	NA	-4.5862	0.573196	11.9018	20	-0.0118834	2	4	8	NA	-0.000297085	NA
13641781	11987885	TP0000077F05	23990	21725-46-2	Cyanazine	DTXSID1023990	248	BSK_hDFCGF_MMP1	0.0264994	0.0794982	0.034	-0.009	0.034	4.44	-0.009	40	0.034	4.44	-0.009	40	0.034	4.44	40	1.48	4	4	1	3	poly1	2	13	2.3733e-07	FALSE	0.126456	NA	0.072793	NA	NA	-4.27241	0.71088	10.3134	20	-0.00578691	2	4	8	NA	-0.000144673	NA
13641818	11987922	TP0000079B02	21268	122-34-9	Simazine	DTXSID4021268	248	BSK_hDFCGF_MMP1	0.0264994	0.0794982	0.051	0.006	0.051	1.48	0.006	4.44	0.051	1.48	0.006	4.44	0.051	1.48	40	1.48	4	4	1	2	exp4	2	13	1.24944e-09	FALSE	0.126456	0.0163661	0.205868	NA	0.148	-4.33621	0.546324	10.4556	0.148	0.0163661	0.0109521	0.0224965	0.0476454	NA	NA	NA
13642512	11988616	TP0000505A05	27608	5915-41-3	Terbuthylazine	DTXSID4027608	248	BSK_hDFCGF_MMP1	0.0264994	0.0794982	0.0510996	-0.0113397	0.0270229	40	0.00566711	13.3	0.0270229	40	0.00566711	13.3	0.0270229	40	40	1.48	4	8	2	2	poly1	2	13	3.16574e-05	FALSE	0.126456	NA	0.344261	NA	NA	-4.00513	0.347833	18.8548	20	0.0273681	2	4	8	NA	0.000684203	NA
13643562	11989666	TP0000073A03	20112	1912-24-9	Atrazine	DTXSID9020112	250	BSK_hDFCGF_PAI1	0.0552126	0.165638	0.019	-0.157	0.019	1.48	-0.157	40	0.019	1.48	-0.157	40	-0.157	40	40	1.48	4	4	1	4	poly1	2	15	0.00366711	FALSE	0.217801	NA	0.94671	NA	NA	-4.98293	0.000913535	12.2911	20	-0.156811	2	4	8	NA	-0.00392027	NA
13643713	11989817	TP0000075E10	21196	139-40-2	Propazine	DTXSID3021196	250	BSK_hDFCGF_PAI1	0.0552126	0.165638	-0.006	-0.067	-0.006	4.44	-0.067	13.3	-0.006	4.44	-0.067	13.3	-0.067	13.3	40	1.48	4	4	1	3	poly2	2	13	1.51307e-19	FALSE	0.217801	NA	0.391693	NA	NA	-5.11929	0.0170309	12.9075	5.43601	-0.0648792	0.48759	0.985394	2.0144	NA	0.326039	-48.5134
13643816	11989920	TP0000077F05	23990	21725-46-2	Cyanazine	DTXSID1023990	250	BSK_hDFCGF_PAI1	0.0552126	0.165638	-0.028	-0.292	-0.028	1.48	-0.292	40	-0.028	1.48	-0.292	40	-0.292	40	40	1.48	4	4	1	4	exp4	2	42	0.99995	TRUE	0.217801	-0.314351	1.89782	NA	10.6371	-5.0235	4.83267e-05	12.909	10.6371	-0.314351	0.787154	1.61688	3.42439	11.4864	NA	NA
13643853	11989957	TP0000079B02	21268	122-34-9	Simazine	DTXSID4021268	250	BSK_hDFCGF_PAI1	0.0552126	0.165638	-0.014	-0.14	-0.014	1.48	-0.14	40	-0.014	1.48	-0.14	40	-0.14	40	40	1.48	4	4	1	4	poly2	2	15	8.12964e-10	FALSE	0.217801	NA	0.845695	NA	NA	-5.81136	3.9739e-05	16.1274	9.71998	-0.140079	0.844733	1.71135	3.51764	NA	0.576128	-68.6304
13644547	11990651	TP0000505A05	27608	5915-41-3	Terbuthylazine	DTXSID4027608	250	BSK_hDFCGF_PAI1	0.0552126	0.165638	-0.0461759	-0.229353	-0.0587227	1.48	-0.163305	40	-0.0587227	1.48	-0.163305	40	-0.163305	40	40	1.48	4	8	2	1	exp4	2	13	0.0308116	FALSE	0.217801	-0.12792	0.77229	NA	1.77225	-3.3843	0.00105001	13.6501	1.77225	-0.12792	0.131148	0.269388	0.570538	NA	NA	NA
13645597	11991701	TP0000073A03	20112	1912-24-9	Atrazine	DTXSID9020112	252	BSK_hDFCGF_Proliferation	0.0451679	0.135504	0.057	-0.014	0.057	1.48	-0.014	40	0.057	1.48	-0.014	40	0.057	1.48	40	1.48	4	4	1	3	poly1	2	13	4.7729e-07	FALSE	0.308669	NA	0.0338927	NA	NA	-3.62463	0.727631	7.94978	20	-0.00459259	2	4	8	NA	-0.000114815	NA
13645748	11991852	TP0000075E10	21196	139-40-2	Propazine	DTXSID3021196	252	BSK_hDFCGF_Proliferation	0.0451679	0.135504	0.039	-0.037	0.039	1.48	-0.037	40	0.039	1.48	-0.037	40	0.039	1.48	40	1.48	4	4	1	3	poly1	2	13	4.43002e-09	FALSE	0.308669	NA	0.255322	NA	NA	-4.38453	0.331448	10.2104	20	-0.034597	2	4	8	NA	-0.000864926	NA
13645851	11991955	TP0000077F05	23990	21725-46-2	Cyanazine	DTXSID1023990	252	BSK_hDFCGF_Proliferation	0.0451679	0.135504	-0.031	-0.159	-0.031	1.48	-0.159	40	-0.031	1.48	-0.159	40	-0.159	40	40	1.48	4	4	1	6	pow	2	37	0.998615	TRUE	0.308669	NA	1.17211	0.581999	NA	-5.64046	3.23876e-05	15.9479	12.157	-0.158825	0.2326	0.765323	2.51814	30.4479	-0.0185576	NA
13645888	11991992	TP0000079B02	21268	122-34-9	Simazine	DTXSID4021268	252	BSK_hDFCGF_Proliferation	0.0451679	0.135504	0.012	-0.037	0.012	4.44	-0.037	40	0.012	4.44	-0.037	40	-0.037	40	40	1.48	4	4	1	3	poly1	2	13	2.19716e-10	FALSE	0.308669	NA	0.28348	NA	NA	-4.85723	0.0709712	12.8898	20	-0.0384126	2	4	8	NA	-0.000960314	NA
13646582	11992686	TP0000505A05	27608	5915-41-3	Terbuthylazine	DTXSID4027608	252	BSK_hDFCGF_Proliferation	0.0451679	0.135504	-0.00449432	-0.0487485	-0.0116318	4.44	-0.0419844	40	-0.0116318	4.44	-0.0419844	40	-0.0419844	40	40	1.48	4	8	2	2	poly1	2	13	6.47785e-14	FALSE	0.308669	NA	0.31417	NA	NA	-4.75348	0.00198484	25.0882	20	-0.0425712	2	4	8	NA	-0.00106428	NA
13647632	11993736	TP0000073A03	20112	1912-24-9	Atrazine	DTXSID9020112	254	BSK_hDFCGF_SRB	0.0243747	0.0791812	0.008	-0.014	0.008	1.48	-0.014	40	0.008	1.48	-0.014	40	-0.014	40	40	1.48	4	4	1	3	poly1	2	13	1.39649e-11	FALSE	0.158318	NA	0.161729	NA	NA	-5.3337	0.311776	14.9735	20	-0.0128059	2	4	8	NA	-0.000320147	NA
13647783	11993887	TP0000075E10	21196	139-40-2	Propazine	DTXSID3021196	254	BSK_hDFCGF_SRB	0.0243747	0.0791812	0.018	-0.04	0.018	1.48	-0.04	40	0.018	1.48	-0.04	40	-0.04	40	40	1.48	4	4	1	3	poly1	2	13	8.29394e-06	FALSE	0.158318	NA	0.513416	NA	NA	-4.7583	0.0835844	12.3641	20	-0.0406529	2	4	8	NA	-0.00101632	NA
13647886	11993990	TP0000077F05	23990	21725-46-2	Cyanazine	DTXSID1023990	254	BSK_hDFCGF_SRB	0.0243747	0.0791812	0.01	-0.041	0.01	1.48	-0.041	40	0.01	1.48	-0.041	40	-0.041	40	40	1.48	4	4	1	2	hill	2	13	1.15588e-12	FALSE	0.158318	-0.0415637	0.524919	2.85182	9.09107	-5.96137	0.0134199	15.921	9.09107	-0.0415637	3.23755	4.20733	5.59114	NA	NA	NA
13647923	11994027	TP0000079B02	21268	122-34-9	Simazine	DTXSID4021268	254	BSK_hDFCGF_SRB	0.0243747	0.0791812	0.011	-0.02	0.011	4.44	-0.02	40	0.011	4.44	-0.02	40	-0.02	40	40	1.48	4	4	1	3	poly1	2	13	2.60496e-09	FALSE	0.158318	NA	0.25748	NA	NA	-5.06717	0.206005	13.7393	20	-0.0203876	2	4	8	NA	-0.00050969	NA
13648617	11994721	TP0000505A05	27608	5915-41-3	Terbuthylazine	DTXSID4027608	254	BSK_hDFCGF_SRB	0.0243747	0.0791812	0.024103	-0.063879	-0.00778281	1.48	-0.0404237	13.3	-0.00778281	1.48	-0.0404237	13.3	-0.0404237	13.3	40	1.48	4	8	2	1	exp4	2	13	0.000141736	FALSE	0.158318	-0.0347993	0.43949	NA	2.48377	-3.68601	0.394322	16.7882	2.48377	-0.0347993	0.1838	0.377541	0.799595	NA	NA	NA
13649667	11995771	TP0000073A03	20112	1912-24-9	Atrazine	DTXSID9020112	256	BSK_hDFCGF_TIMP1	0.0447275	0.134182	0.062	-0.067	0.062	1.48	-0.067	40	0.062	1.48	-0.067	40	-0.067	40	40	1.48	4	4	1	3	poly2	2	13	9.72351e-07	FALSE	0.139591	NA	0.501124	NA	NA	-4.22329	0.290165	9.05418	34.8192	-0.0672421	28.6762	29.4789	30.9715	NA	-0.106938	-27.8272
13649818	11995922	TP0000075E10	21196	139-40-2	Propazine	DTXSID3021196	256	BSK_hDFCGF_TIMP1	0.0447275	0.134182	0.044	0	0.044	40	0	13.3	0.044	40	0	13.3	0.044	40	40	1.48	4	4	1	3	poly1	2	13	1.04067e-08	FALSE	0.139591	NA	0.313497	NA	NA	-4.58225	0.130933	11.8825	20	0.0420658	2	4	8	NA	0.00105164	NA
13649921	11996025	TP0000077F05	23990	21725-46-2	Cyanazine	DTXSID1023990	256	BSK_hDFCGF_TIMP1	0.0447275	0.134182	0.018	-0.026	0.018	13.3	-0.026	1.48	0.018	13.3	-0.026	1.48	-0.026	1.48	40	1.48	4	4	1	3	poly1	2	13	2.38592e-09	FALSE	0.139591	NA	0.137861	NA	NA	-4.46183	0.484815	11.1688	20	0.0184985	2	4	8	NA	0.000462463	NA
13649958	11996062	TP0000079B02	21268	122-34-9	Simazine	DTXSID4021268	256	BSK_hDFCGF_TIMP1	0.0447275	0.134182	0.063	-0.061	0.063	1.48	-0.061	40	0.063	1.48	-0.061	40	0.063	1.48	40	1.48	4	4	1	3	poly1	2	13	0.000265966	FALSE	0.139591	NA	0.367312	NA	NA	-3.41464	0.557717	7.15379	20	-0.0492869	2	4	8	NA	-0.00123217	NA
13650652	11996756	TP0000505A05	27608	5915-41-3	Terbuthylazine	DTXSID4027608	256	BSK_hDFCGF_TIMP1	0.0447275	0.134182	0.00300242	-0.0812659	-0.0189997	1.48	-0.0441948	4.44	-0.0189997	1.48	-0.0441948	4.44	-0.0441948	4.44	40	1.48	4	8	2	1	exp4	2	13	4.27058e-11	FALSE	0.139591	-0.0397791	0.296455	NA	1.22168	-3.64975	0.172433	16.6164	1.22168	-0.0397791	0.0904048	0.185699	0.393292	NA	NA	NA
13651702	11997806	TP0000073A03	20112	1912-24-9	Atrazine	DTXSID9020112	258	BSK_hDFCGF_VCAM1	0.0470998	0.141299	0.075	-0.04	0.075	1.48	-0.04	40	0.075	1.48	-0.04	40	0.075	1.48	40	1.48	4	4	1	3	poly2	2	13	1.59722e-15	FALSE	0.191419	NA	0.474996	NA	NA	-4.01473	0.261229	8.49652	4.81343	0.0671167	0.421146	0.852772	1.75087	NA	-0.28661	-35.5423
13651853	11997957	TP0000075E10	21196	139-40-2	Propazine	DTXSID3021196	258	BSK_hDFCGF_VCAM1	0.0470998	0.141299	0.019	-0.032	0.019	1.48	-0.032	13.3	0.019	1.48	-0.032	13.3	-0.032	13.3	40	1.48	4	4	1	3	poly1	2	13	2.55733e-07	FALSE	0.191419	NA	0.233352	NA	NA	-4.16208	0.34923	10.3838	20	-0.0329725	2	4	8	NA	-0.000824312	NA
13651956	11998060	TP0000077F05	23990	21725-46-2	Cyanazine	DTXSID1023990	258	BSK_hDFCGF_VCAM1	0.0470998	0.141299	0.065	0.013	0.065	40	0.013	1.48	0.065	40	0.013	1.48	0.065	40	40	1.48	4	4	1	2	hill	2	13	0	FALSE	0.191419	0.0653947	0.46281	1.55806	3.47256	-6.49136	3.32637e-05	19.447	3.47256	0.0653947	NA	NA	NA	NA	NA	NA
13651993	11998097	TP0000079B02	21268	122-34-9	Simazine	DTXSID4021268	258	BSK_hDFCGF_VCAM1	0.0470998	0.141299	0.059	-0.006	0.059	13.3	-0.006	40	0.059	13.3	-0.006	40	0.059	13.3	40	1.48	4	4	1	2	poly2	2	13	0	FALSE	0.191419	NA	0.440684	NA	NA	-4.58933	0.107983	10.9441	5.03866	0.0622684	NA	NA	NA	NA	-0.277542	-39.1332
13652687	11998791	TP0000505A05	27608	5915-41-3	Terbuthylazine	DTXSID4027608	258	BSK_hDFCGF_VCAM1	0.0470998	0.141299	0.0356552	-0.0251024	0.0323215	13.3	-0.00671958	4.44	0.0323215	13.3	-0.00671958	4.44	0.0323215	13.3	40	1.48	4	8	2	1	poly2	2	13	0	FALSE	0.191419	NA	0.218944	NA	NA	-4.55559	0.164494	22.5847	5.09344	0.0309366	NA	NA	NA	NA	-0.139659	-40.1538
13653737	11999841	TP0000073A03	20112	1912-24-9	Atrazine	DTXSID9020112	260	BSK_KF3CT_ICAM1	0.0207381	0.0791812	0.051	-0.015	0.051	4.44	-0.015	40	0.051	4.44	-0.015	40	0.051	4.44	40	1.48	4	4	1	3	gnls	2	13	4.71575e-09	FALSE	0.130426	0.0579791	0.621874	0.624163	0.319219	-5.25678	0.217669	13.9736	0.196219	0.0492407	0.00216858	0.00707996	0.0251246	NA	NA	NA
13653888	11999992	TP0000075E10	21196	139-40-2	Propazine	DTXSID3021196	260	BSK_KF3CT_ICAM1	0.0207381	0.0791812	-0.015	-0.067	-0.015	13.3	-0.067	1.48	-0.015	13.3	-0.067	1.48	-0.067	1.48	40	1.48	4	4	1	2	exp4	2	13	0.000746531	FALSE	0.130426	-0.05318	0.671623	NA	0.148	-4.17365	0.103074	9.91725	0.148	-0.05318	0.0109521	0.0224965	0.0476454	NA	NA	NA
13653991	12000095	TP0000077F05	23990	21725-46-2	Cyanazine	DTXSID1023990	260	BSK_KF3CT_ICAM1	0.0207381	0.0791812	0.012	-0.056	0.012	4.44	-0.056	40	0.012	4.44	-0.056	40	-0.056	40	40	1.48	4	4	1	3	poly1	2	13	8.67833e-06	FALSE	0.130426	NA	0.703653	NA	NA	-5.2006	0.0161282	13.4171	20	-0.0557161	2	4	8	NA	-0.0013929	NA
13654028	12000132	TP0000079B02	21268	122-34-9	Simazine	DTXSID4021268	260	BSK_KF3CT_ICAM1	0.0207381	0.0791812	0.018	-0.019	0.018	1.48	-0.019	13.3	0.018	1.48	-0.019	13.3	-0.019	13.3	40	1.48	4	4	1	3	poly1	2	13	4.17875e-06	FALSE	0.130426	NA	0.261029	NA	NA	-4.40343	0.455798	11.3269	20	-0.0206686	2	4	8	NA	-0.000516716	NA
13654722	12000826	TP0000505A05	27608	5915-41-3	Terbuthylazine	DTXSID4027608	260	BSK_KF3CT_ICAM1	0.0207381	0.0791812	0.0304089	-0.033231	0.00479862	4.44	-0.0100795	13.3	0.00479862	4.44	-0.0100795	13.3	-0.0100795	13.3	40	1.48	4	8	2	2	poly1	2	13	1.83735e-07	FALSE	0.130426	NA	0.252697	NA	NA	-4.34179	0.678678	20.7446	20	-0.0200088	2	4	8	NA	-0.000500221	NA
13655772	12001876	TP0000073A03	20112	1912-24-9	Atrazine	DTXSID9020112	262	BSK_KF3CT_IL1a	0.0286148	0.0858444	0.049	-0.048	0.049	1.48	-0.048	40	0.049	1.48	-0.048	40	0.049	1.48	40	1.48	4	4	1	3	poly1	2	13	0.00494075	FALSE	0.148601	NA	0.448118	NA	NA	-3.46479	0.590463	7.49524	20	-0.0384684	2	4	8	NA	-0.00096171	NA
13655923	12002027	TP0000075E10	21196	139-40-2	Propazine	DTXSID3021196	262	BSK_KF3CT_IL1a	0.0286148	0.0858444	-0.012	-0.02	-0.012	1.48	-0.02	13.3	-0.012	1.48	-0.02	13.3	-0.02	13.3	40	1.48	4	4	1	2	gnls	2	13	0	FALSE	0.148601	-0.0205741	0.236264	1.46431	1.17642	-19.6584	2.28341e-25	71.1213	1.15382	-0.020282	NA	NA	NA	NA	NA	NA
13656026	12002130	TP0000077F05	23990	21725-46-2	Cyanazine	DTXSID1023990	262	BSK_KF3CT_IL1a	0.0286148	0.0858444	0.026	-0.004	0.026	13.3	-0.004	1.48	0.026	13.3	-0.004	1.48	0.026	13.3	40	1.48	4	4	1	3	poly2	2	13	3.41294e-20	FALSE	0.148601	NA	0.274176	NA	NA	-5.49316	0.0626629	15.5529	5.3959	0.0235365	0.482976	0.976236	1.99643	NA	-0.116461	-47.3083
13656063	12002167	TP0000079B02	21268	122-34-9	Simazine	DTXSID4021268	262	BSK_KF3CT_IL1a	0.0286148	0.0858444	0.049	0.007	0.049	4.44	0.007	40	0.049	4.44	0.007	40	0.049	4.44	40	1.48	4	4	1	3	gnls	2	13	5.56868e-15	FALSE	0.148601	0.0554986	0.563806	0.695508	0.394355	-5.74466	0.0251714	16.4045	0.272434	0.0483996	0.00465205	0.0134773	0.042182	NA	NA	NA
13656757	12002861	TP0000505A05	27608	5915-41-3	Terbuthylazine	DTXSID4027608	262	BSK_KF3CT_IL1a	0.0286148	0.0858444	0.0393134	-0.0241643	0.0250188	13.3	-0.00531503	1.48	0.0250188	13.3	-0.00531503	1.48	0.0250188	13.3	40	1.48	4	8	2	1	poly2	2	13	0	FALSE	0.148601	NA	0.328032	NA	NA	-4.21184	0.342804	20.8976	5.22243	0.0281597	NA	NA	NA	NA	-0.131559	-42.8499
13657807	12003911	TP0000073A03	20112	1912-24-9	Atrazine	DTXSID9020112	264	BSK_KF3CT_IP10	0.0138351	0.0791812	0.094	-0.01	0.094	1.48	-0.01	40	0.094	1.48	-0.01	40	0.094	1.48	40	1.48	4	4	1	4	gnls	2	40	1	TRUE	0.217738	0.0951834	1.20097	1.84191	0.148	-5.79269	0	15.6333	0.147849	0.0950939	0.0299071	0.0448687	0.0696815	0.352603	NA	NA
13657958	12004062	TP0000075E10	21196	139-40-2	Propazine	DTXSID3021196	264	BSK_KF3CT_IP10	0.0138351	0.0791812	0.003	-0.016	0.003	4.44	-0.016	40	0.003	4.44	-0.016	40	-0.016	40	40	1.48	4	4	1	3	poly2	2	13	4.21017e-22	FALSE	0.217738	NA	0.202291	NA	NA	-7.32221	0.0016381	22.2684	31.8956	-0.0160177	20.4	22.1872	25.175	NA	-0.00615077	-18.2696
13658061	12004165	TP0000077F05	23990	21725-46-2	Cyanazine	DTXSID1023990	264	BSK_KF3CT_IP10	0.0138351	0.0791812	0.011	-0.022	0.011	40	-0.022	1.48	0.011	40	-0.022	1.48	-0.022	1.48	40	1.48	4	4	1	3	poly1	2	13	8.8761e-09	FALSE	0.217738	NA	0.122111	NA	NA	-4.72606	0.610654	12.1137	20	0.00966893	2	4	8	NA	0.000241723	NA
13658098	12004202	TP0000079B02	21268	122-34-9	Simazine	DTXSID4021268	264	BSK_KF3CT_IP10	0.0138351	0.0791812	0.025	0.015	0.025	4.44	0.015	1.48	0.025	4.44	0.015	1.48	0.025	4.44	40	1.48	4	4	1	2	gnls	2	13	0	FALSE	0.217738	0.0262563	0.320942	7.92156	1.42187	-26.9092	1.95881e-39	103.714	1.41461	0.0254126	NA	NA	NA	NA	NA	NA
13658792	12004896	TP0000505A05	27608	5915-41-3	Terbuthylazine	DTXSID4027608	264	BSK_KF3CT_IP10	0.0138351	0.0791812	0.0163308	-0.0306173	0.00593373	4.44	-0.0215505	40	0.00593373	4.44	-0.0215505	40	-0.0215505	40	40	1.48	4	8	2	2	poly1	2	13	8.35449e-13	FALSE	0.217738	NA	0.245069	NA	NA	-5.05611	0.0569386	27.0127	20	-0.0194049	2	4	8	NA	-0.000485122	NA
13659842	12005946	TP0000073A03	20112	1912-24-9	Atrazine	DTXSID9020112	266	BSK_KF3CT_MCP1	0.0383014	0.114904	0.132	0.009	0.132	1.48	0.009	4.44	0.132	1.48	0.009	4.44	0.132	1.48	40	1.48	4	4	1	2	exp4	2	13	0.0121993	FALSE	0.112764	0.060463	0.526203	NA	0.148	-3.05644	0.558061	5.96945	0.148	0.060463	0.0109521	0.0224965	0.0476454	NA	NA	NA
13659993	12006097	TP0000075E10	21196	139-40-2	Propazine	DTXSID3021196	266	BSK_KF3CT_MCP1	0.0383014	0.114904	0.01	-0.018	0.01	4.44	-0.018	13.3	0.01	4.44	-0.018	13.3	-0.018	13.3	40	1.48	4	4	1	3	poly1	2	13	8.3904e-10	FALSE	0.112764	NA	0.119485	NA	NA	-4.73472	0.480166	12.6245	20	-0.0137293	2	4	8	NA	-0.000343234	NA
13660096	12006200	TP0000077F05	23990	21725-46-2	Cyanazine	DTXSID1023990	266	BSK_KF3CT_MCP1	0.0383014	0.114904	0.061	0.026	0.061	4.44	0.026	1.48	0.061	4.44	0.026	1.48	0.061	4.44	40	1.48	4	4	1	2	exp4	2	13	4.66539e-14	FALSE	0.112764	0.0345702	0.30086	NA	0.661237	-4.63817	0.0651642	11.5743	0.661237	0.0345702	0.0489319	0.10051	0.212871	NA	NA	NA
13660133	12006237	TP0000079B02	21268	122-34-9	Simazine	DTXSID4021268	266	BSK_KF3CT_MCP1	0.0383014	0.114904	0.051	0.02	0.051	13.3	0.02	40	0.051	13.3	0.02	40	0.051	13.3	40	1.48	4	4	1	2	gnls	2	13	3.19998e-19	FALSE	0.112764	0.0501073	0.431878	3.16163	1.37368	-5.68479	0.0154737	16.0384	1.36536	0.0496246	0.539545	0.683268	0.882675	NA	NA	NA
13660827	12006931	TP0000505A05	27608	5915-41-3	Terbuthylazine	DTXSID4027608	266	BSK_KF3CT_MCP1	0.0383014	0.114904	0.0304574	-0.00512148	0.0261162	1.48	0.0061039	4.44	0.0261162	1.48	0.0061039	4.44	0.0261162	1.48	40	1.48	4	8	2	1	exp4	2	13	0	FALSE	0.112764	0.0183893	0.16004	NA	0.148	-4.41592	0.147453	22.5198	0.148	0.0183893	NA	NA	NA	NA	NA	NA
13661877	12007981	TP0000073A03	20112	1912-24-9	Atrazine	DTXSID9020112	268	BSK_KF3CT_MMP9	0.0279011	0.0837033	0.052	-0.042	0.052	1.48	-0.042	40	0.052	1.48	-0.042	40	0.052	1.48	40	1.48	4	4	1	3	poly1	2	13	0.00117788	FALSE	0.150895	NA	0.400428	NA	NA	-3.7004	0.573799	8.2551	20	-0.0335171	2	4	8	NA	-0.000837929	NA
13662028	12008132	TP0000075E10	21196	139-40-2	Propazine	DTXSID3021196	268	BSK_KF3CT_MMP9	0.0279011	0.0837033	-0.031	-0.049	-0.031	1.48	-0.049	40	-0.031	1.48	-0.049	40	-0.049	40	40	1.48	4	4	1	2	hill	2	13	2.52688e-14	FALSE	0.150895	-0.0588	0.702481	0.397297	1.03038	-5.92926	0.000680013	17.0571	1.03038	-0.0588	0.000622824	0.00408472	0.0314491	NA	NA	NA
13662131	12008235	TP0000077F05	23990	21725-46-2	Cyanazine	DTXSID1023990	268	BSK_KF3CT_MMP9	0.0279011	0.0837033	0.067	-0.008	0.067	40	-0.008	4.44	0.067	40	-0.008	4.44	0.067	40	40	1.48	4	4	1	4	poly1	2	15	0.0384126	FALSE	0.150895	NA	0.864279	NA	NA	-3.91062	0.124763	9.35502	20	0.072343	2	4	8	NA	0.00180857	NA
13662168	12008272	TP0000079B02	21268	122-34-9	Simazine	DTXSID4021268	268	BSK_KF3CT_MMP9	0.0279011	0.0837033	0.055	0.011	0.055	4.44	0.011	1.48	0.055	4.44	0.011	1.48	0.055	4.44	40	1.48	4	4	1	2	exp4	2	13	1.64781e-05	FALSE	0.150895	0.0401177	0.479284	NA	1.3925	-4.22508	0.181284	10.6235	1.3925	0.0401177	0.103046	0.211664	0.448285	NA	NA	NA
13662862	12008966	TP0000505A05	27608	5915-41-3	Terbuthylazine	DTXSID4027608	268	BSK_KF3CT_MMP9	0.0279011	0.0837033	0.0361731	0.00276746	0.0320388	4.44	0.00897467	40	0.0320388	4.44	0.00897467	40	0.0320388	4.44	40	1.48	4	8	2	1	gnls	2	13	2.24324e-18	FALSE	0.150895	0.0319022	0.380959	4.08559	1.0811	-5.05618	0.00257193	27.7684	1.08086	0.0318875	0.525803	0.631319	0.769916	NA	NA	NA
13663912	12010016	TP0000073A03	20112	1912-24-9	Atrazine	DTXSID9020112	270	BSK_KF3CT_SRB	0.00501084	0.0791812	0.024	0	0.024	1.48	0	4.44	0.024	1.48	0	4.44	0.024	1.48	40	1.48	4	4	1	3	exp4	2	13	4.53321e-14	FALSE	0.0665543	0.0149566	0.188891	NA	0.148	-4.62198	0.488001	12.2437	0.148	0.0149566	0.0109521	0.0224965	0.0476454	NA	NA	NA
13664063	12010167	TP0000075E10	21196	139-40-2	Propazine	DTXSID3021196	270	BSK_KF3CT_SRB	0.00501084	0.0791812	-0.02	-0.033	-0.02	13.3	-0.033	40	-0.02	13.3	-0.033	40	-0.033	40	40	1.48	4	4	1	3	exp4	2	13	1.29297e-18	FALSE	0.0665543	-0.0251075	0.317089	NA	0.148	-5.28697	0.0119446	14.8864	0.148	-0.0251075	0.0109521	0.0224965	0.0476454	NA	NA	NA
13664166	12010270	TP0000077F05	23990	21725-46-2	Cyanazine	DTXSID1023990	270	BSK_KF3CT_SRB	0.00501084	0.0791812	0.018	-0.012	0.018	1.48	-0.012	13.3	0.018	1.48	-0.012	13.3	0.018	1.48	40	1.48	4	4	1	3	poly1	2	13	6.14626e-09	FALSE	0.0665543	NA	0.0249291	NA	NA	-4.62605	0.726427	12.0617	20	0.00197392	2	4	8	NA	4.9348e-05	NA
13664203	12010307	TP0000079B02	21268	122-34-9	Simazine	DTXSID4021268	270	BSK_KF3CT_SRB	0.00501084	0.0791812	0.014	-0.004	0.014	1.48	-0.004	13.3	0.014	1.48	-0.004	13.3	0.014	1.48	40	1.48	4	4	1	3	poly1	2	13	1.15369e-12	FALSE	0.0665543	NA	0.024309	NA	NA	-5.32794	0.710963	14.2375	20	-0.00192482	2	4	8	NA	-4.81205e-05	NA
13664897	12011001	TP0000505A05	27608	5915-41-3	Terbuthylazine	DTXSID4027608	270	BSK_KF3CT_SRB	0.00501084	0.0791812	0.00722951	-0.0150512	0.00442756	13.3	-0.010636	1.48	0.00442756	13.3	-0.010636	1.48	-0.010636	1.48	40	1.48	4	8	2	2	poly1	2	13	1.39899e-17	FALSE	0.0665543	NA	0.0122297	NA	NA	-5.27178	0.722354	28.8409	20	0.00096836	2	4	8	NA	2.4209e-05	NA
13665452	12011556	TP0000073A03	20112	1912-24-9	Atrazine	DTXSID9020112	272	BSK_KF3CT_TGFb1	0.0355875	0.106763	0.029	-0.03	0.029	13.3	-0.03	40	0.029	13.3	-0.03	40	-0.03	40	40	1.48	4	4	1	3	poly2	2	13	3.0125e-15	FALSE	0.104937	NA	0.28124	NA	NA	-5.12629	0.0946975	12.8164	36.8671	-0.0300259	33.5603	33.9588	34.7296	NA	-0.120479	-33.1522
13665603	12011707	TP0000075E10	21196	139-40-2	Propazine	DTXSID3021196	272	BSK_KF3CT_TGFb1	0.0355875	0.106763	0.042	-0.005	0.042	40	-0.005	13.3	0.042	40	-0.005	13.3	0.042	40	40	1.48	4	4	1	3	poly1	2	13	4.85443e-05	FALSE	0.104937	NA	0.371676	NA	NA	-3.98215	0.377627	9.65074	20	0.0396811	2	4	8	NA	0.000992027	NA
13665706	12011810	TP0000077F05	23990	21725-46-2	Cyanazine	DTXSID1023990	272	BSK_KF3CT_TGFb1	0.0355875	0.106763	0.025	0.009	0.025	1.48	0.009	4.44	0.025	1.48	0.009	4.44	0.025	1.48	40	1.48	4	4	1	2	exp4	2	13	0	FALSE	0.104937	0.0111451	0.104391	NA	0.148	-5.3854	0.158613	14.3751	0.148	0.0111451	NA	NA	NA	NA	NA	NA
13665743	12011847	TP0000079B02	21268	122-34-9	Simazine	DTXSID4021268	272	BSK_KF3CT_TGFb1	0.0355875	0.106763	0.046	0.017	0.046	13.3	0.017	40	0.046	13.3	0.017	40	0.046	13.3	40	1.48	4	4	1	2	gnls	2	13	4.62078e-21	FALSE	0.104937	0.0552	0.426021	0.427469	0.493153	-6.01718	0.00883629	17.114	0.214552	0.0454831	0.000312929	0.00175501	0.0110684	NA	NA	NA
13666437	12012541	TP0000505A05	27608	5915-41-3	Terbuthylazine	DTXSID4027608	272	BSK_KF3CT_TGFb1	0.0355875	0.106763	0.0441677	-0.0204634	0.0162692	4.44	-0.0189794	13.3	0.0162692	4.44	-0.0189794	13.3	-0.0189794	13.3	40	1.48	4	8	2	2	poly1	2	13	1.20164e-10	FALSE	0.104937	NA	0.00356867	NA	NA	-4.05798	0.730937	19.463	20	0.000381	2	4	8	NA	9.525e-06	NA
13667487	12013591	TP0000073A03	20112	1912-24-9	Atrazine	DTXSID9020112	274	BSK_KF3CT_TIMP2	0.0306438	0.0919315	0.071	-0.019	0.071	4.44	-0.019	40	0.071	4.44	-0.019	40	0.071	4.44	40	1.48	4	4	1	3	gnls	2	13	2.61889e-07	FALSE	0.115909	0.0829915	0.798703	0.73932	0.422043	-5.33591	0.0701104	13.4382	0.30856	0.073426	0.00661046	0.0179987	0.0527703	NA	NA	NA
13667638	12013742	TP0000075E10	21196	139-40-2	Propazine	DTXSID3021196	274	BSK_KF3CT_TIMP2	0.0306438	0.0919315	0.006	-0.014	0.006	1.48	-0.014	40	0.006	1.48	-0.014	40	-0.014	40	40	1.48	4	4	1	3	poly2	2	13	6.86735e-15	FALSE	0.115909	NA	0.153813	NA	NA	-5.86149	0.173957	17.0164	33.2269	-0.0141402	24.3813	25.6399	27.8696	NA	-0.0109772	-22.9856
13667741	12013845	TP0000077F05	23990	21725-46-2	Cyanazine	DTXSID1023990	274	BSK_KF3CT_TIMP2	0.0306438	0.0919315	0.04	-0.021	0.04	40	-0.021	4.44	0.04	40	-0.021	4.44	0.04	40	40	1.48	4	4	1	3	poly1	2	13	0.000243561	FALSE	0.115909	NA	0.460331	NA	NA	-4.02914	0.308741	9.84676	20	0.0423189	2	4	8	NA	0.00105797	NA
13667778	12013882	TP0000079B02	21268	122-34-9	Simazine	DTXSID4021268	274	BSK_KF3CT_TIMP2	0.0306438	0.0919315	0.063	0.003	0.063	13.3	0.003	1.48	0.063	13.3	0.003	1.48	0.063	13.3	40	1.48	4	4	1	2	poly2	2	13	0	FALSE	0.115909	NA	0.687485	NA	NA	-6.18549	0.000224143	17.4437	5.358	0.0632015	NA	NA	NA	NA	-0.308436	-46.2359
13668472	12014576	TP0000505A05	27608	5915-41-3	Terbuthylazine	DTXSID4027608	274	BSK_KF3CT_TIMP2	0.0306438	0.0919315	0.0464428	-0.0422601	0.0319676	40	-0.00927228	13.3	0.0319676	40	-0.00927228	13.3	0.0319676	40	40	1.48	4	8	2	2	poly1	2	13	5.71954e-06	FALSE	0.115909	NA	0.338073	NA	NA	-3.93789	0.324361	18.0167	20	0.0310796	2	4	8	NA	0.000776989	NA
13669522	12015626	TP0000073A03	20112	1912-24-9	Atrazine	DTXSID9020112	276	BSK_KF3CT_uPA	0.0201513	0.0791812	0.048	-0.051	0.048	1.48	-0.051	40	0.048	1.48	-0.051	40	-0.051	40	40	1.48	4	4	1	3	poly2	2	13	0.00478386	FALSE	0.11949	NA	0.657075	NA	NA	-3.88979	0.303917	9.09661	36.6797	-0.052028	33.1391	33.5685	34.3966	NA	-0.190464	-32.6984
13669673	12015777	TP0000075E10	21196	139-40-2	Propazine	DTXSID3021196	276	BSK_KF3CT_uPA	0.0201513	0.0791812	0.016	0.003	0.016	13.3	0.003	4.44	0.016	13.3	0.003	4.44	0.016	13.3	40	1.48	4	4	1	2	poly2	2	13	0	FALSE	0.11949	NA	0.193072	NA	NA	-5.78054	0.125205	16.5197	5.27311	0.0152877	NA	NA	NA	NA	-0.0725246	-44.0408
13669776	12015880	TP0000077F05	23990	21725-46-2	Cyanazine	DTXSID1023990	276	BSK_KF3CT_uPA	0.0201513	0.0791812	0.033	-0.011	0.033	13.3	-0.011	1.48	0.033	13.3	-0.011	1.48	0.033	13.3	40	1.48	4	4	1	2	exp5	2	13	2.24175e-08	FALSE	0.11949	0.0279971	0.353582	8	9.68333	-5.03102	0.209197	13.8305	9.68333	0.0279971	6.99325	7.65167	8.40417	NA	NA	NA
13669813	12015917	TP0000079B02	21268	122-34-9	Simazine	DTXSID4021268	276	BSK_KF3CT_uPA	0.0201513	0.0791812	0.059	0.032	0.059	40	0.032	13.3	0.059	40	0.032	13.3	0.059	40	40	1.48	4	4	1	2	exp4	2	13	3.74354e-08	FALSE	0.11949	0.0424563	0.536191	NA	0.148	-4.63653	0.0198682	12.2169	0.148	0.0424563	0.0109521	0.0224965	0.0476454	NA	NA	NA
13670507	12016611	TP0000505A05	27608	5915-41-3	Terbuthylazine	DTXSID4027608	276	BSK_KF3CT_uPA	0.0201513	0.0791812	0.0181441	-0.0289264	0.0095774	13.3	-0.0210066	1.48	0.0095774	13.3	-0.0210066	1.48	-0.0210066	1.48	40	1.48	4	8	2	2	poly1	2	13	1.13923e-10	FALSE	0.11949	NA	0.154405	NA	NA	-4.52613	0.492834	22.8043	20	-0.0122259	2	4	8	NA	-0.000305649	NA
13671557	12017661	TP0000073A03	20112	1912-24-9	Atrazine	DTXSID9020112	278	BSK_LPS_CD40	0.0460096	0.138029	0.024	-0.092	0.024	4.44	-0.092	40	0.024	4.44	-0.092	40	-0.092	40	40	1.48	4	4	1	3	poly2	2	13	2.4975e-08	FALSE	0.13415	NA	0.667792	NA	NA	-5.20171	0.0109911	13.2117	31.1048	-0.0921744	17.8724	20.054	23.5487	NA	-0.0210438	-15.0842
13671708	12017812	TP0000075E10	21196	139-40-2	Propazine	DTXSID3021196	278	BSK_LPS_CD40	0.0460096	0.138029	0.025	-0.076	0.025	1.48	-0.076	40	0.025	1.48	-0.076	40	-0.076	40	40	1.48	4	4	1	3	poly1	2	13	1.22955e-05	FALSE	0.13415	NA	0.541703	NA	NA	-4.2071	0.0666806	10.3764	20	-0.0747705	2	4	8	NA	-0.00186926	NA
13671811	12017915	TP0000077F05	23990	21725-46-2	Cyanazine	DTXSID1023990	278	BSK_LPS_CD40	0.0460096	0.138029	0.044	-0.071	0.044	4.44	-0.071	40	0.044	4.44	-0.071	40	-0.071	40	40	1.48	4	4	1	3	poly1	2	13	5.21525e-05	FALSE	0.13415	NA	0.489187	NA	NA	-3.84362	0.249933	8.63461	20	-0.0675218	2	4	8	NA	-0.00168805	NA
13671848	12017952	TP0000079B02	21268	122-34-9	Simazine	DTXSID4021268	278	BSK_LPS_CD40	0.0460096	0.138029	-0.011	-0.038	-0.011	13.3	-0.038	1.48	-0.011	13.3	-0.038	1.48	-0.038	1.48	40	1.48	4	4	1	2	exp4	2	13	0	FALSE	0.13415	-0.019045	0.137979	NA	0.148	-4.76302	0.192016	12.4492	0.148	-0.019045	NA	NA	NA	NA	NA	NA
13672542	12018646	TP0000505A05	27608	5915-41-3	Terbuthylazine	DTXSID4027608	278	BSK_LPS_CD40	0.0460096	0.138029	0.0312139	-0.110906	-0.0128358	1.48	-0.0806584	40	-0.0128358	1.48	-0.0806584	40	-0.0806584	40	40	1.48	4	8	2	1	exp4	2	13	0.000617994	FALSE	0.13415	-0.0834987	0.604938	NA	5.97383	-3.46454	0.0349046	15.0649	5.97383	-0.0834987	0.442067	0.90804	1.92314	NA	NA	NA
13673592	12019696	TP0000073A03	20112	1912-24-9	Atrazine	DTXSID9020112	280	BSK_LPS_Eselectin	0.0245761	0.0791812	0.002	-0.043	0.002	13.3	-0.043	40	0.002	13.3	-0.043	40	-0.043	40	40	1.48	4	4	1	3	pow	2	13	1.88865e-06	FALSE	0.185779	NA	0.543024	7.06084	NA	-4.99359	0.202217	12.396	36.2599	-0.0429973	26.1698	28.8691	31.8469	NA	-2.09678e-13	NA
13673743	12019847	TP0000075E10	21196	139-40-2	Propazine	DTXSID3021196	280	BSK_LPS_Eselectin	0.0245761	0.0791812	0.041	0.018	0.041	4.44	0.018	1.48	0.041	4.44	0.018	1.48	0.041	4.44	40	1.48	4	4	1	2	exp4	2	13	1.28799e-17	FALSE	0.185779	0.0307574	0.388443	NA	1.0248	-5.57039	0.00538667	15.0654	1.0248	0.0307574	0.075836	0.155773	0.329913	NA	NA	NA
13673846	12019950	TP0000077F05	23990	21725-46-2	Cyanazine	DTXSID1023990	280	BSK_LPS_Eselectin	0.0245761	0.0791812	0.017	-0.03	0.017	1.48	-0.03	13.3	0.017	1.48	-0.03	13.3	-0.03	13.3	40	1.48	4	4	1	2	poly2	2	13	0	FALSE	0.185779	NA	0.382506	NA	NA	-5.08243	0.283487	12.7726	5.14745	-0.0302873	NA	NA	NA	NA	0.138599	-41.2291
13673883	12019987	TP0000079B02	21268	122-34-9	Simazine	DTXSID4021268	280	BSK_LPS_Eselectin	0.0245761	0.0791812	0.048	-0.02	0.048	4.44	-0.02	13.3	0.048	4.44	-0.02	13.3	0.048	4.44	40	1.48	4	4	1	3	gnls	2	13	4.96974e-05	FALSE	0.185779	0.0576	0.622824	0.636941	0.190564	-4.71957	0.553457	12.2169	0.120934	0.049316	0.00145003	0.00462586	0.0160268	NA	NA	NA
13674577	12020681	TP0000505A05	27608	5915-41-3	Terbuthylazine	DTXSID4027608	280	BSK_LPS_Eselectin	0.0245761	0.0791812	0.00569872	-0.0395044	-0.012486	1.48	-0.02895	4.44	-0.012486	1.48	-0.02895	4.44	-0.02895	4.44	40	1.48	4	8	2	1	exp4	2	13	4.27838e-19	FALSE	0.185779	-0.0269964	0.340945	NA	0.80913	-4.7072	0.00374805	24.3967	0.80913	-0.0269964	0.0598761	0.12299	0.260482	NA	NA	NA
13675627	12021731	TP0000073A03	20112	1912-24-9	Atrazine	DTXSID9020112	282	BSK_LPS_IL1a	0.0411376	0.123413	0.002	-0.13	0.002	1.48	-0.13	40	0.002	1.48	-0.13	40	-0.13	40	40	1.48	4	4	1	4	pow	2	15	0.726735	FALSE	0.133782	NA	1.05464	0.654471	NA	-4.80194	0.00221955	12.637	13.8708	-0.130157	0.411292	1.18607	3.42033	36.877	-0.0116403	NA
13675778	12021882	TP0000075E10	21196	139-40-2	Propazine	DTXSID3021196	282	BSK_LPS_IL1a	0.0411376	0.123413	0.022	-0.057	0.022	13.3	-0.057	40	0.022	13.3	-0.057	40	-0.057	40	40	1.48	4	4	1	3	pow	2	13	1.13781e-05	FALSE	0.133782	NA	0.461864	8.77389	NA	-4.13471	0.372423	10.2749	36.9616	-0.057	28.4299	30.767	33.2962	NA	-5.00696e-16	NA
13675881	12021985	TP0000077F05	23990	21725-46-2	Cyanazine	DTXSID1023990	282	BSK_LPS_IL1a	0.0411376	0.123413	0.002	-0.105	0.002	1.48	-0.105	40	0.002	1.48	-0.105	40	-0.105	40	40	1.48	4	4	1	4	poly1	2	15	0.0564471	FALSE	0.133782	NA	0.819299	NA	NA	-3.8522	0.0875285	8.8179	20	-0.101112	2	4	8	NA	-0.0025278	NA
13675918	12022022	TP0000079B02	21268	122-34-9	Simazine	DTXSID4021268	282	BSK_LPS_IL1a	0.0411376	0.123413	0.033	-0.072	0.033	1.48	-0.072	13.3	0.033	1.48	-0.072	13.3	-0.072	13.3	40	1.48	4	4	1	3	poly1	2	13	0.000640316	FALSE	0.133782	NA	0.3055	NA	NA	-3.48023	0.558105	7.46734	20	-0.0377026	2	4	8	NA	-0.000942565	NA
13676612	12022716	TP0000505A05	27608	5915-41-3	Terbuthylazine	DTXSID4027608	282	BSK_LPS_IL1a	0.0411376	0.123413	-0.00246969	-0.100311	-0.00663304	1.48	-0.0889588	40	-0.00663304	1.48	-0.0889588	40	-0.0889588	40	40	1.48	4	8	2	1	exp4	2	13	4.45508e-07	FALSE	0.133782	-0.0889529	0.720775	NA	6.48953	-4.75956	4.70403e-06	24.7055	6.48953	-0.0889529	0.480229	0.986428	2.08916	NA	NA	NA
13677662	12023766	TP0000073A03	20112	1912-24-9	Atrazine	DTXSID9020112	284	BSK_LPS_IL8	0.0295855	0.0887564	0.009	-0.011	0.009	40	-0.011	1.48	0.009	40	-0.011	1.48	-0.011	1.48	40	1.48	4	4	1	3	poly1	2	13	1.95644e-14	FALSE	0.123055	NA	0.0957816	NA	NA	-5.54842	0.407801	15.1202	20	0.00850123	2	4	8	NA	0.000212531	NA
13677813	12023917	TP0000075E10	21196	139-40-2	Propazine	DTXSID3021196	284	BSK_LPS_IL8	0.0295855	0.0887564	0.011	-0.007	0.011	40	-0.007	13.3	0.011	40	-0.007	13.3	0.011	40	40	1.48	4	4	1	3	poly1	2	13	5.39735e-11	FALSE	0.123055	NA	0.109957	NA	NA	-5.14859	0.517877	14.2111	20	0.00975935	2	4	8	NA	0.000243984	NA
13677916	12024020	TP0000077F05	23990	21725-46-2	Cyanazine	DTXSID1023990	284	BSK_LPS_IL8	0.0295855	0.0887564	0.019	-0.026	0.019	1.48	-0.026	40	0.019	1.48	-0.026	40	-0.026	40	40	1.48	4	4	1	3	poly1	2	13	1.33436e-07	FALSE	0.123055	NA	0.297361	NA	NA	-4.6458	0.267874	12.0545	20	-0.0263927	2	4	8	NA	-0.000659817	NA
13677953	12024057	TP0000079B02	21268	122-34-9	Simazine	DTXSID4021268	284	BSK_LPS_IL8	0.0295855	0.0887564	0.011	0.006	0.011	4.44	0.006	40	0.011	4.44	0.006	40	0.011	4.44	40	1.48	4	4	1	2	gnls	2	13	0	FALSE	0.123055	0.0124011	0.127446	5.11875	1.18331	-10.6227	1.19332e-08	35.9919	1.15802	0.0113116	NA	NA	NA	NA	NA	NA
13678647	12024751	TP0000505A05	27608	5915-41-3	Terbuthylazine	DTXSID4027608	284	BSK_LPS_IL8	0.0295855	0.0887564	0.024837	-0.0346304	0.0108551	4.44	-0.0127813	40	0.0108551	4.44	-0.0127813	40	-0.0127813	40	40	1.48	4	8	2	2	poly1	2	13	9.70048e-10	FALSE	0.123055	NA	0.0227105	NA	NA	-4.26979	0.729215	21.0358	20	-0.0020157	2	4	8	NA	-5.03925e-05	NA
13679697	12025801	TP0000073A03	20112	1912-24-9	Atrazine	DTXSID9020112	286	BSK_LPS_MCP1	0.029891	0.0896731	0.015	-0.013	0.015	1.48	-0.013	40	0.015	1.48	-0.013	40	0.015	1.48	40	1.48	4	4	1	3	poly1	2	13	1.97091e-10	FALSE	0.14703	NA	0.126057	NA	NA	-4.83279	0.54679	12.8297	20	-0.011304	2	4	8	NA	-0.000282599	NA
13679848	12025952	TP0000075E10	21196	139-40-2	Propazine	DTXSID3021196	286	BSK_LPS_MCP1	0.029891	0.0896731	-0.03	-0.065	-0.03	40	-0.065	13.3	-0.03	40	-0.065	13.3	-0.065	13.3	40	1.48	4	4	1	2	gnls	2	13	6.54749e-05	FALSE	0.14703	-0.078	0.715068	0.512255	0.983926	-5.38261	0.0298215	14.6216	0.48757	-0.0641224	0.00210204	0.00886016	0.0411771	NA	NA	NA
13679951	12026055	TP0000077F05	23990	21725-46-2	Cyanazine	DTXSID1023990	286	BSK_LPS_MCP1	0.029891	0.0896731	0.003	-0.028	0.003	1.48	-0.028	40	0.003	1.48	-0.028	40	-0.028	40	40	1.48	4	4	1	3	poly1	2	13	4.93748e-11	FALSE	0.14703	NA	0.311322	NA	NA	-5.48261	0.0291881	15.2136	20	-0.0279172	2	4	8	NA	-0.00069793	NA
13679988	12026092	TP0000079B02	21268	122-34-9	Simazine	DTXSID4021268	286	BSK_LPS_MCP1	0.029891	0.0896731	0.013	-0.016	0.013	13.3	-0.016	40	0.013	13.3	-0.016	40	-0.016	40	40	1.48	4	4	1	3	poly1	2	13	9.48544e-09	FALSE	0.14703	NA	0.150368	NA	NA	-4.67503	0.571505	12.2916	20	-0.013484	2	4	8	NA	-0.000337099	NA
13680682	12026786	TP0000505A05	27608	5915-41-3	Terbuthylazine	DTXSID4027608	286	BSK_LPS_MCP1	0.029891	0.0896731	-0.00536521	-0.0465163	-0.00948114	1.48	-0.0397338	13.3	-0.00948114	1.48	-0.0397338	13.3	-0.0397338	13.3	40	1.48	4	8	2	1	poly2	2	13	0	FALSE	0.14703	NA	0.476662	NA	NA	-5.27903	2.3015e-05	29.4511	5.41514	-0.0427438	NA	NA	NA	NA	0.213053	-47.8769
13681732	12027836	TP0000073A03	20112	1912-24-9	Atrazine	DTXSID9020112	288	BSK_LPS_MCSF	0.034738	0.104214	-0.034	-0.106	-0.034	4.44	-0.106	40	-0.034	4.44	-0.106	40	-0.106	40	40	1.48	4	4	1	4	pow	2	15	0.285204	FALSE	0.119716	NA	0.987792	0.473039	NA	-4.68419	0.00623305	12.0062	9.24029	-0.102942	0.0710717	0.30766	1.33182	NA	-0.0179785	NA
13681883	12027987	TP0000075E10	21196	139-40-2	Propazine	DTXSID3021196	288	BSK_LPS_MCSF	0.034738	0.104214	0.02	-0.037	0.02	13.3	-0.037	40	0.02	13.3	-0.037	40	-0.037	40	40	1.48	4	4	1	3	poly2	2	13	1.0085e-17	FALSE	0.119716	NA	0.355882	NA	NA	-5.87083	0.00654569	16.1807	35.6607	-0.0370879	30.7614	31.3785	32.5476	NA	-0.0851232	-30.1189
13681986	12028090	TP0000077F05	23990	21725-46-2	Cyanazine	DTXSID1023990	288	BSK_LPS_MCSF	0.034738	0.104214	0.012	-0.036	0.012	40	-0.036	4.44	0.012	40	-0.036	4.44	-0.036	4.44	40	1.48	4	4	1	3	poly1	2	13	7.91814e-08	FALSE	0.119716	NA	0.0539018	NA	NA	-4.08741	0.719302	9.76378	20	0.00561732	2	4	8	NA	0.000140433	NA
13682023	12028127	TP0000079B02	21268	122-34-9	Simazine	DTXSID4021268	288	BSK_LPS_MCSF	0.034738	0.104214	0.019	-0.074	0.019	1.48	-0.074	13.3	0.019	1.48	-0.074	13.3	-0.074	13.3	40	1.48	4	4	1	3	poly2	2	13	2.2505e-10	FALSE	0.119716	NA	0.699033	NA	NA	-4.87823	0.0270005	11.6336	5.44382	-0.072849	0.488495	0.98719	2.01792	NA	0.367236	-48.7572
13682717	12028821	TP0000505A05	27608	5915-41-3	Terbuthylazine	DTXSID4027608	288	BSK_LPS_MCSF	0.034738	0.104214	-0.0122921	-0.066511	-0.0223467	1.48	-0.0609889	40	-0.0223467	1.48	-0.0609889	40	-0.0609889	40	40	1.48	4	8	2	2	pow	2	13	2.18325e-10	FALSE	0.119716	NA	0.549729	0.363388	NA	-4.64971	0.000207111	24.2835	5.93828	-0.0572895	0.0105143	0.0708236	0.477064	NA	-0.0149936	NA
13683767	12029871	TP0000073A03	20112	1912-24-9	Atrazine	DTXSID9020112	290	BSK_LPS_PGE2	0.0469898	0.140969	0.054	-0.02	0.054	1.48	-0.02	13.3	0.054	1.48	-0.02	13.3	0.054	1.48	40	1.48	4	4	1	3	poly1	2	13	2.10503e-07	FALSE	0.11256	NA	0.131506	NA	NA	-3.96235	0.626535	8.79058	20	-0.0185384	2	4	8	NA	-0.000463459	NA
13683918	12030022	TP0000075E10	21196	139-40-2	Propazine	DTXSID3021196	290	BSK_LPS_PGE2	0.0469898	0.140969	0.014	-0.042	0.014	4.44	-0.042	40	0.014	4.44	-0.042	40	-0.042	40	40	1.48	4	4	1	2	exp5	2	13	1.95247e-13	FALSE	0.11256	-0.0420024	0.297954	8	12.6584	-5.4947	0.056156	14.5055	12.6584	-0.0420024	9.14186	10.0026	10.9863	NA	NA	NA
13684021	12030125	TP0000077F05	23990	21725-46-2	Cyanazine	DTXSID1023990	290	BSK_LPS_PGE2	0.0469898	0.140969	0.03	-0.015	0.03	40	-0.015	1.48	0.03	40	-0.015	1.48	0.03	40	40	1.48	4	4	1	3	poly1	2	13	1.51582e-10	FALSE	0.11256	NA	0.2066	NA	NA	-4.70186	0.197799	12.3933	20	0.0291242	2	4	8	NA	0.000728106	NA
13684058	12030162	TP0000079B02	21268	122-34-9	Simazine	DTXSID4021268	290	BSK_LPS_PGE2	0.0469898	0.140969	-0.015	-0.057	-0.015	1.48	-0.057	13.3	-0.015	1.48	-0.057	13.3	-0.057	13.3	40	1.48	4	4	1	3	poly2	2	13	9.40573e-20	FALSE	0.11256	NA	0.426709	NA	NA	-5.31423	0.00258242	14.8637	5.3948	-0.0601529	0.48285	0.975985	1.99594	NA	0.297519	-47.2762
13684752	12030856	TP0000505A05	27608	5915-41-3	Terbuthylazine	DTXSID4027608	290	BSK_LPS_PGE2	0.0469898	0.140969	0.0555186	-0.0295205	0.0169335	1.48	-0.0189971	13.3	0.0169335	1.48	-0.0189971	13.3	-0.0189971	13.3	40	1.48	4	8	2	2	poly1	2	13	1.70959e-10	FALSE	0.11256	NA	0.031902	NA	NA	-3.90632	0.719446	18.0453	20	-0.0044972	2	4	8	NA	-0.00011243	NA
13685802	12031906	TP0000073A03	20112	1912-24-9	Atrazine	DTXSID9020112	292	BSK_LPS_SRB	0.0182191	0.0791812	0.023	-0.002	0.023	1.48	-0.002	4.44	0.023	1.48	-0.002	4.44	0.023	1.48	40	1.48	4	4	1	3	poly1	2	13	2.87515e-09	FALSE	0.116469	NA	0.202768	NA	NA	-4.98157	0.375242	12.5675	20	0.0160554	2	4	8	NA	0.000401386	NA
13685953	12032057	TP0000075E10	21196	139-40-2	Propazine	DTXSID3021196	292	BSK_LPS_SRB	0.0182191	0.0791812	0.01	-0.03	0.01	1.48	-0.03	40	0.01	1.48	-0.03	40	-0.03	40	40	1.48	4	4	1	3	pow	2	13	2.04631e-09	FALSE	0.116469	NA	0.37884	7.59958	NA	-5.49023	0.0934937	15.2149	36.5131	-0.029997	26.9689	29.5443	32.3657	NA	-2.00489e-14	NA
13686056	12032160	TP0000077F05	23990	21725-46-2	Cyanazine	DTXSID1023990	292	BSK_LPS_SRB	0.0182191	0.0791812	0.02	-0.012	0.02	4.44	-0.012	40	0.02	4.44	-0.012	40	0.02	4.44	40	1.48	4	4	1	3	gnls	2	13	2.39607e-21	FALSE	0.116469	0.0196129	0.247551	3.2879	0.367916	-5.78479	0.601144	15.2669	0.367785	0.0196014	0.150224	0.188553	0.24129	NA	NA	NA
13686093	12032197	TP0000079B02	21268	122-34-9	Simazine	DTXSID4021268	292	BSK_LPS_SRB	0.0182191	0.0791812	0.027	0.002	0.027	4.44	0.002	40	0.027	4.44	0.002	40	0.027	4.44	40	1.48	4	4	1	3	gnls	2	13	7.42131e-21	FALSE	0.116469	0.0283724	0.304485	0.840746	0.489808	-6.21638	0.0340867	18.4319	0.341686	0.0241095	0.0120471	0.0289987	0.0742638	NA	NA	NA
13686787	12032891	TP0000505A05	27608	5915-41-3	Terbuthylazine	DTXSID4027608	292	BSK_LPS_SRB	0.0182191	0.0791812	0.00665998	-0.0320787	0.0059766	1.48	-0.0216979	13.3	0.0059766	1.48	-0.0216979	13.3	-0.0216979	13.3	40	1.48	4	8	2	1	exp5	2	13	1.68675e-20	FALSE	0.116469	-0.0173302	0.218868	7.99995	4.92026	-5.35184	0.0124043	29.2723	4.92026	-0.0173302	3.55338	3.88793	4.27029	NA	NA	NA
13687837	12033941	TP0000073A03	20112	1912-24-9	Atrazine	DTXSID9020112	294	BSK_LPS_TissueFactor	0.0404017	0.121205	0.017	-0.061	0.017	4.44	-0.061	40	0.017	4.44	-0.061	40	-0.061	40	40	1.48	4	4	1	3	poly1	2	13	4.84629e-06	FALSE	0.114622	NA	0.497533	NA	NA	-4.29603	0.0999112	10.7028	20	-0.0603035	2	4	8	NA	-0.00150759	NA
13687988	12034092	TP0000075E10	21196	139-40-2	Propazine	DTXSID3021196	294	BSK_LPS_TissueFactor	0.0404017	0.121205	0.015	-0.022	0.015	4.44	-0.022	13.3	0.015	4.44	-0.022	13.3	-0.022	13.3	40	1.48	4	4	1	3	poly1	2	13	6.93511e-08	FALSE	0.114622	NA	0.054646	NA	NA	-4.24333	0.704195	10.7245	20	-0.00662338	2	4	8	NA	-0.000165584	NA
13688091	12034195	TP0000077F05	23990	21725-46-2	Cyanazine	DTXSID1023990	294	BSK_LPS_TissueFactor	0.0404017	0.121205	0.047	0.02	0.047	1.48	0.02	40	0.047	1.48	0.02	40	0.047	1.48	40	1.48	4	4	1	2	exp4	2	13	1.26745e-19	FALSE	0.114622	0.0256096	0.211292	NA	0.148	-4.88318	0.0661757	12.51	0.148	0.0256096	0.0109521	0.0224965	0.0476454	NA	NA	NA
13688128	12034232	TP0000079B02	21268	122-34-9	Simazine	DTXSID4021268	294	BSK_LPS_TissueFactor	0.0404017	0.121205	0.034	-0.062	0.034	4.44	-0.062	13.3	0.034	4.44	-0.062	13.3	-0.062	13.3	40	1.48	4	4	1	3	poly1	2	13	0.000246539	FALSE	0.114622	NA	0.290361	NA	NA	-3.60216	0.547232	7.92417	20	-0.0351932	2	4	8	NA	-0.00087983	NA
13688822	12034926	TP0000505A05	27608	5915-41-3	Terbuthylazine	DTXSID4027608	294	BSK_LPS_TissueFactor	0.0404017	0.121205	0.0361022	-0.0741398	-0.0190188	1.48	-0.0366254	40	-0.0190188	1.48	-0.0366254	40	-0.0366254	40	40	1.48	4	8	2	1	exp4	2	13	2.37784e-14	FALSE	0.114622	-0.0353898	0.291982	NA	2.476	-4.02871	0.101073	17.7715	2.476	-0.0353898	0.183226	0.37636	0.797095	NA	NA	NA
13689872	12035976	TP0000073A03	20112	1912-24-9	Atrazine	DTXSID9020112	296	BSK_LPS_TNFa	0.0453872	0.136162	-0.176	-0.642	-0.176	1.48	-0.642	40	-0.176	1.48	-0.642	40	-0.642	40	40	1.48	4	4	1	2	pow	2	41	0.999999	TRUE	0.270619	NA	4.72828	0.368284	NA	-5.10135	6.77775e-07	13.6358	6.09081	-0.64381	0.0117323	0.077049	0.506001	0.588902	-0.16548	NA
13690023	12036127	TP0000075E10	21196	139-40-2	Propazine	DTXSID3021196	296	BSK_LPS_TNFa	0.0453872	0.136162	-0.135	-0.641	-0.135	1.48	-0.641	40	-0.135	1.48	-0.641	40	-0.641	40	40	1.48	4	4	1	2	exp5	2	42	0.999986	TRUE	0.270619	-0.713938	5.24331	0.698869	7.35108	-4.55233	1.36594e-05	11.5976	7.35108	-0.713938	0.177157	0.496224	1.45215	1.34596	NA	NA
13690126	12036230	TP0000077F05	23990	21725-46-2	Cyanazine	DTXSID1023990	296	BSK_LPS_TNFa	0.0453872	0.136162	-0.31	-0.801	-0.31	1.48	-0.801	40	-0.31	1.48	-0.801	40	-0.801	40	40	1.48	4	4	1	2	pow	2	41	0.999996	TRUE	0.270619	NA	5.90947	0.3	NA	-4.30906	3.67264e-06	10.8042	3.9685	-0.804643	0.00184202	0.0185664	0.187137	0.107209	-0.266063	NA
13690163	12036267	TP0000079B02	21268	122-34-9	Simazine	DTXSID4021268	296	BSK_LPS_TNFa	0.0453872	0.136162	-0.115	-0.557	-0.115	1.48	-0.557	40	-0.115	1.48	-0.557	40	-0.557	40	40	1.48	4	4	1	3	pow	2	41	0.999997	TRUE	0.270619	NA	4.11472	0.443161	NA	-4.82875	3.23025e-06	12.8584	8.37106	-0.560267	0.0463727	0.221586	1.05882	1.64358	-0.109251	NA
13690857	12036961	TP0000505A05	27608	5915-41-3	Terbuthylazine	DTXSID4027608	296	BSK_LPS_TNFa	0.0453872	0.136162	-0.137619	-0.785685	-0.207979	1.48	-0.767507	40	-0.207979	1.48	-0.767507	40	-0.767507	40	40	1.48	4	8	2	1	exp5	2	42	1	TRUE	0.270619	-0.87982	6.46158	0.548914	5.46643	-3.81503	2.90362e-09	15.5341	5.46643	-0.87982	0.0476102	0.176693	0.693344	0.414007	NA	NA
13691907	12038011	TP0000073A03	20112	1912-24-9	Atrazine	DTXSID9020112	298	BSK_LPS_VCAM1	0.0224178	0.0791812	0.031	-0.029	0.031	13.3	-0.029	40	0.031	13.3	-0.029	40	0.031	13.3	40	1.48	4	4	1	3	poly2	2	13	1.46549e-10	FALSE	0.185196	NA	0.362274	NA	NA	-4.87729	0.255249	12.441	36.817	-0.0286853	33.4482	33.8549	34.6408	NA	-0.112284	-33.0315
13692058	12038162	TP0000075E10	21196	139-40-2	Propazine	DTXSID3021196	298	BSK_LPS_VCAM1	0.0224178	0.0791812	0.027	0.007	0.027	1.48	0.007	13.3	0.027	1.48	0.007	13.3	0.027	1.48	40	1.48	4	4	1	2	exp4	2	13	2.4219e-19	FALSE	0.185196	0.0101717	0.128461	NA	0.148	-5.17869	0.331026	13.5765	0.148	0.0101717	0.0109521	0.0224965	0.0476454	NA	NA	NA
13692161	12038265	TP0000077F05	23990	21725-46-2	Cyanazine	DTXSID1023990	298	BSK_LPS_VCAM1	0.0224178	0.0791812	0.008	-0.058	0.008	1.48	-0.058	40	0.008	1.48	-0.058	40	-0.058	40	40	1.48	4	4	1	3	exp4	2	15	0.00029687	FALSE	0.185196	-0.0641226	0.809821	NA	11.9831	-5.19382	0.0103326	14.0498	11.9831	-0.0641226	0.886759	1.82147	3.85771	NA	NA	NA
13692198	12038302	TP0000079B02	21268	122-34-9	Simazine	DTXSID4021268	298	BSK_LPS_VCAM1	0.0224178	0.0791812	0.072	0.002	0.072	4.44	0.002	13.3	0.072	4.44	0.002	13.3	0.072	4.44	40	1.48	4	4	1	3	poly1	2	13	0.0021592	FALSE	0.185196	NA	0.330015	NA	NA	-3.88236	0.570686	8.10222	20	0.026131	2	4	8	NA	0.000653274	NA
13692892	12038996	TP0000505A05	27608	5915-41-3	Terbuthylazine	DTXSID4027608	298	BSK_LPS_VCAM1	0.0224178	0.0791812	0.00257639	-0.0429274	-0.0058666	1.48	-0.0350756	40	-0.0058666	1.48	-0.0350756	40	-0.0350756	40	40	1.48	4	8	2	2	poly1	2	13	4.0064e-09	FALSE	0.185196	NA	0.477801	NA	NA	-5.00786	0.00110976	27.108	20	-0.0378329	2	4	8	NA	-0.000945823	NA
13693942	12040046	TP0000073A03	20112	1912-24-9	Atrazine	DTXSID9020112	300	BSK_SAg_CD38	0.024308	0.0791812	0.026	-0.033	0.026	1.48	-0.033	40	0.026	1.48	-0.033	40	-0.033	40	40	1.48	4	4	1	3	poly1	2	13	1.3973e-05	FALSE	0.153594	NA	0.385528	NA	NA	-4.34671	0.358332	10.8161	20	-0.0305266	2	4	8	NA	-0.000763165	NA
13694093	12040197	TP0000075E10	21196	139-40-2	Propazine	DTXSID3021196	300	BSK_SAg_CD38	0.024308	0.0791812	-0.027	-0.071	-0.027	1.48	-0.071	13.3	-0.027	1.48	-0.071	13.3	-0.071	13.3	40	1.48	4	4	1	4	poly2	2	15	1.25755e-07	FALSE	0.153594	NA	0.955281	NA	NA	-4.83231	0.00872602	12.8665	5.33557	-0.0756403	0.476136	0.962643	1.96969	NA	0.366264	-45.6295
13694196	12040300	TP0000077F05	23990	21725-46-2	Cyanazine	DTXSID1023990	300	BSK_SAg_CD38	0.024308	0.0791812	-0.015	-0.074	-0.015	4.44	-0.074	40	-0.015	4.44	-0.074	40	-0.074	40	40	1.48	4	4	1	4	pow	2	15	0.0254978	FALSE	0.153594	NA	0.925963	0.656521	NA	-5.11072	0.0125014	12.9689	13.9167	-0.0733189	0.417211	1.19917	3.44669	NA	-0.00650774	NA
13694233	12040337	TP0000079B02	21268	122-34-9	Simazine	DTXSID4021268	300	BSK_SAg_CD38	0.024308	0.0791812	0.081	-0.012	0.081	4.44	-0.012	40	0.081	4.44	-0.012	40	0.081	4.44	40	1.48	4	4	1	4	gnls	2	15	0.648672	FALSE	0.153594	0.0936656	1.023	0.671306	0.362488	-5.46369	0.0171947	14.8367	0.241704	0.081002	0.00359632	0.0108194	0.0352344	4.58131	NA	NA
13694927	12041031	TP0000505A05	27608	5915-41-3	Terbuthylazine	DTXSID4027608	300	BSK_SAg_CD38	0.024308	0.0791812	0.0172526	-0.123479	0.000987529	1.48	-0.115533	40	0.000987529	1.48	-0.115533	40	-0.115533	40	40	1.48	4	8	2	2	exp4	2	41	0.981204	TRUE	0.153594	-0.119401	1.50794	NA	7.92563	-4.09771	8.67926e-05	20.0275	7.92563	-0.119401	0.586501	1.20472	2.55148	12.442	NA	NA
13695977	12042081	TP0000073A03	20112	1912-24-9	Atrazine	DTXSID9020112	302	BSK_SAg_CD40	0.0332328	0.0996985	-0.014	-0.03	-0.014	40	-0.03	4.44	-0.014	40	-0.03	4.44	-0.03	4.44	40	1.48	4	4	1	2	gnls	2	13	0	FALSE	0.156576	-0.0301418	0.297666	6.38126	1.44838	-7.08314	0.00104491	20.9014	1.44256	-0.0296768	NA	NA	NA	NA	NA	NA
13696128	12042232	TP0000075E10	21196	139-40-2	Propazine	DTXSID3021196	302	BSK_SAg_CD40	0.0332328	0.0996985	-0.029	-0.097	-0.029	1.48	-0.097	40	-0.029	1.48	-0.097	40	-0.097	40	40	1.48	4	4	1	4	exp3	2	15	0.025468	FALSE	0.156576	NA	0.964896	0.3	NA	-5.66342	0.000573222	15.8688	10.7988	-0.0961987	0.0245363	0.193156	1.27818	NA	-0.0265632	9.67699
13696231	12042335	TP0000077F05	23990	21725-46-2	Cyanazine	DTXSID1023990	302	BSK_SAg_CD40	0.0332328	0.0996985	0.067	-0.031	0.067	13.3	-0.031	1.48	0.067	13.3	-0.031	1.48	0.067	13.3	40	1.48	4	4	1	3	poly1	2	13	0.000840964	FALSE	0.156576	NA	0.107515	NA	NA	-3.43939	0.717232	7.29868	20	0.0107191	2	4	8	NA	0.000267977	NA
13696268	12042372	TP0000079B02	21268	122-34-9	Simazine	DTXSID4021268	302	BSK_SAg_CD40	0.0332328	0.0996985	0.015	-0.026	0.015	4.44	-0.026	1.48	0.015	4.44	-0.026	1.48	-0.026	1.48	40	1.48	4	4	1	3	poly1	2	13	2.39444e-06	FALSE	0.156576	NA	0.15266	NA	NA	-4.14401	0.619753	10.2736	20	-0.01522	2	4	8	NA	-0.0003805	NA
13696962	12043066	TP0000505A05	27608	5915-41-3	Terbuthylazine	DTXSID4027608	302	BSK_SAg_CD40	0.0332328	0.0996985	0.00832725	-0.16719	-0.0227644	1.48	-0.147188	40	-0.0227644	1.48	-0.147188	40	-0.147188	40	40	1.48	4	8	2	4	poly1	2	41	0.970712	TRUE	0.156576	NA	1.54251	NA	NA	-3.98971	7.72462e-05	18.7821	20	-0.153786	2	4	8	25.9318	-0.00384465	NA
13698012	12044116	TP0000073A03	20112	1912-24-9	Atrazine	DTXSID9020112	304	BSK_SAg_CD69	0.035293	0.105879	0.019	-0.032	0.019	1.48	-0.032	40	0.019	1.48	-0.032	40	-0.032	40	40	1.48	4	4	1	3	poly1	2	13	2.25472e-06	FALSE	0.146704	NA	0.315377	NA	NA	-4.24272	0.324489	10.6759	20	-0.0333918	2	4	8	NA	-0.000834794	NA
13698163	12044267	TP0000075E10	21196	139-40-2	Propazine	DTXSID3021196	304	BSK_SAg_CD69	0.035293	0.105879	-0.056	-0.092	-0.056	4.44	-0.092	13.3	-0.056	4.44	-0.092	13.3	-0.092	13.3	40	1.48	4	4	1	2	exp4	2	13	6.95617e-05	FALSE	0.146704	-0.0770069	0.72731	NA	0.732178	-4.53498	0.00511621	11.6492	0.732178	-0.0770069	0.0541816	0.111293	0.235709	NA	NA	NA
13698266	12044370	TP0000077F05	23990	21725-46-2	Cyanazine	DTXSID1023990	304	BSK_SAg_CD69	0.035293	0.105879	0.039	-0.024	0.039	13.3	-0.024	1.48	0.039	13.3	-0.024	1.48	0.039	13.3	40	1.48	4	4	1	2	exp5	2	13	3.82514e-11	FALSE	0.146704	0.0345002	0.325846	7.9986	5.72371	-4.77223	0.32794	12.068	5.72371	0.0345002	4.1334	4.52263	4.96749	NA	NA	NA
13698303	12044407	TP0000079B02	21268	122-34-9	Simazine	DTXSID4021268	304	BSK_SAg_CD69	0.035293	0.105879	0.043	-0.038	0.043	1.48	-0.038	40	0.043	1.48	-0.038	40	0.043	1.48	40	1.48	4	4	1	3	poly1	2	13	1.59048e-05	FALSE	0.146704	NA	0.290977	NA	NA	-3.861	0.5519	8.93258	20	-0.0308083	2	4	8	NA	-0.000770209	NA
13698997	12045101	TP0000505A05	27608	5915-41-3	Terbuthylazine	DTXSID4027608	304	BSK_SAg_CD69	0.035293	0.105879	-0.00145291	-0.1347	-0.0137162	1.48	-0.108088	40	-0.0137162	1.48	-0.108088	40	-0.108088	40	40	1.48	4	8	2	3	pow	2	15	0.280609	FALSE	0.146704	NA	0.899147	0.542037	NA	-4.20442	0.000325976	20.5549	11.135	-0.0952009	0.159147	0.571699	2.05369	NA	-0.0128904	NA
13700047	12046151	TP0000073A03	20112	1912-24-9	Atrazine	DTXSID9020112	306	BSK_SAg_Eselectin	0.0382522	0.114756	-0.009	-0.138	-0.009	1.48	-0.138	40	-0.009	1.48	-0.138	40	-0.138	40	40	1.48	4	4	1	5	pow	2	41	0.99953	TRUE	0.199897	NA	1.2036	0.655687	NA	-5.9459	2.63979e-05	16.8903	13.898	-0.138121	0.414796	1.19383	3.43596	30.1517	-0.0122974	NA
13700198	12046302	TP0000075E10	21196	139-40-2	Propazine	DTXSID3021196	306	BSK_SAg_Eselectin	0.0382522	0.114756	-0.006	-0.194	-0.006	1.48	-0.194	40	-0.006	1.48	-0.194	40	-0.194	40	40	1.48	4	4	1	3	hill	2	41	0.999928	TRUE	0.199897	-0.188476	1.6424	2.71717	4.20134	-5.18372	7.24805e-05	14.3988	4.20134	-0.188476	1.42157	1.87153	2.52239	4.94449	NA	NA
13700301	12046405	TP0000077F05	23990	21725-46-2	Cyanazine	DTXSID1023990	306	BSK_SAg_Eselectin	0.0382522	0.114756	-0.017	-0.165	-0.017	1.48	-0.165	40	-0.017	1.48	-0.165	40	-0.165	40	40	1.48	4	4	1	3	hill	2	41	0.999767	TRUE	0.199897	-0.1661	1.44741	1.62365	4.58539	-5.07719	0.000217164	14.0805	4.58539	-0.1661	0.747819	1.18485	1.9524	7.52495	NA	NA
13700338	12046442	TP0000079B02	21268	122-34-9	Simazine	DTXSID4021268	306	BSK_SAg_Eselectin	0.0382522	0.114756	0.062	-0.066	0.062	1.48	-0.066	40	0.062	1.48	-0.066	40	-0.066	40	40	1.48	4	4	1	3	poly1	2	13	0.00224556	FALSE	0.199897	NA	0.572113	NA	NA	-3.6672	0.312234	7.85638	20	-0.0656536	2	4	8	NA	-0.00164134	NA
13701032	12047136	TP0000505A05	27608	5915-41-3	Terbuthylazine	DTXSID4027608	306	BSK_SAg_Eselectin	0.0382522	0.114756	0.100016	-0.120558	0.000615037	13.3	-0.11242	40	0.000615037	13.3	-0.11242	40	-0.11242	40	40	1.48	4	8	2	2	exp4	2	15	0.0692402	FALSE	0.199897	-0.103636	0.903099	NA	1.09919	-3.7738	0.0141844	12.8778	1.09919	-0.103636	0.0813408	0.16708	0.353861	NA	NA	NA
13702082	12048186	TP0000073A03	20112	1912-24-9	Atrazine	DTXSID9020112	308	BSK_SAg_IL8	0.0500719	0.150216	-0.012	-0.076	-0.012	1.48	-0.076	40	-0.012	1.48	-0.076	40	-0.076	40	40	1.48	4	4	1	3	exp3	2	13	5.54442e-20	FALSE	0.127224	NA	0.503036	0.300014	NA	-6.12621	0.000302084	17.9984	15.8956	-0.0755639	0.138178	0.777268	3.37523	NA	-0.00634826	1.74886
13702233	12048337	TP0000075E10	21196	139-40-2	Propazine	DTXSID3021196	308	BSK_SAg_IL8	0.0500719	0.150216	-0.047	-0.09	-0.047	4.44	-0.09	40	-0.047	4.44	-0.09	40	-0.09	40	40	1.48	4	4	1	2	hill	2	13	7.24418e-09	FALSE	0.127224	-0.108	0.718967	0.351029	0.464442	-4.69921	0.0119337	11.6473	0.464442	-0.108	0.000105695	0.000888205	0.00894953	NA	NA	NA
13702336	12048440	TP0000077F05	23990	21725-46-2	Cyanazine	DTXSID1023990	308	BSK_SAg_IL8	0.0500719	0.150216	-0.012	-0.135	-0.012	1.48	-0.135	40	-0.012	1.48	-0.135	40	-0.135	40	40	1.48	4	4	1	4	poly1	2	15	0.0231656	FALSE	0.127224	NA	0.892463	NA	NA	-4.34236	0.00779699	10.5061	20	-0.134062	2	4	8	NA	-0.00335155	NA
13702373	12048477	TP0000079B02	21268	122-34-9	Simazine	DTXSID4021268	308	BSK_SAg_IL8	0.0500719	0.150216	0.053	-0.07	0.053	1.48	-0.07	40	0.053	1.48	-0.07	40	-0.07	40	40	1.48	4	4	1	3	poly1	2	13	0.000327382	FALSE	0.127224	NA	0.412291	NA	NA	-3.33432	0.482452	6.90239	20	-0.0619326	2	4	8	NA	-0.00154831	NA
13703067	12049171	TP0000505A05	27608	5915-41-3	Terbuthylazine	DTXSID4027608	308	BSK_SAg_IL8	0.0500719	0.150216	0.0145827	-0.145802	-0.00269581	1.48	-0.14484	40	-0.00269581	1.48	-0.14484	40	-0.14484	40	40	1.48	4	8	2	3	pow	2	15	0.20015	FALSE	0.127224	NA	0.953776	0.560099	NA	-4.00523	0.000115795	18.4187	11.6038	-0.143272	0.190197	0.655636	2.26007	NA	-0.0181488	NA
13704117	12050221	TP0000073A03	20112	1912-24-9	Atrazine	DTXSID9020112	310	BSK_SAg_MCP1	0.0317318	0.0951953	0.006	-0.061	0.006	1.48	-0.061	40	0.006	1.48	-0.061	40	-0.061	40	40	1.48	4	4	1	3	exp2	2	13	2.33124e-07	FALSE	0.155214	NA	0.640465	NA	NA	-5.30925	0.0141529	14.7015	31.7516	-0.0609692	9.5617	14.9463	21.6108	NA	-0.00270178	12.659
13704268	12050372	TP0000075E10	21196	139-40-2	Propazine	DTXSID3021196	310	BSK_SAg_MCP1	0.0317318	0.0951953	-0.045	-0.102	-0.045	4.44	-0.102	1.48	-0.045	4.44	-0.102	1.48	-0.102	1.48	40	1.48	4	4	1	2	exp4	2	13	0.0277068	FALSE	0.155214	-0.0752173	0.790137	NA	0.148	-4.00125	0.0307093	9.59186	0.148	-0.0752173	0.0109521	0.0224965	0.0476454	NA	NA	NA
13704371	12050475	TP0000077F05	23990	21725-46-2	Cyanazine	DTXSID1023990	310	BSK_SAg_MCP1	0.0317318	0.0951953	0.006	-0.029	0.006	40	-0.029	4.44	0.006	40	-0.029	4.44	-0.029	4.44	40	1.48	4	4	1	3	gnls	2	13	2.20552e-17	FALSE	0.155214	-0.028698	0.269893	0.780018	0.453581	-5.42099	0.379812	15.4198	0.346424	-0.0256925	0.00896624	0.0231878	0.0643899	NA	NA	NA
13704408	12050512	TP0000079B02	21268	122-34-9	Simazine	DTXSID4021268	310	BSK_SAg_MCP1	0.0317318	0.0951953	0.041	-0.064	0.041	1.48	-0.064	40	0.041	1.48	-0.064	40	-0.064	40	40	1.48	4	4	1	3	poly1	2	13	0.000926723	FALSE	0.155214	NA	0.648307	NA	NA	-4.24994	0.147848	9.82634	20	-0.0617158	2	4	8	NA	-0.00154289	NA
13705102	12051206	TP0000505A05	27608	5915-41-3	Terbuthylazine	DTXSID4027608	310	BSK_SAg_MCP1	0.0317318	0.0951953	-0.0350001	-0.179509	-0.0406939	1.48	-0.15571	40	-0.0406939	1.48	-0.15571	40	-0.15571	40	40	1.48	4	8	2	4	pow	2	41	0.999771	TRUE	0.155214	NA	1.40968	0.373594	NA	-5.11794	1.5819e-07	24.4458	6.25593	-0.134195	0.01317	0.0842084	0.538423	15.9555	-0.0338233	NA
13706152	12052256	TP0000073A03	20112	1912-24-9	Atrazine	DTXSID9020112	312	BSK_SAg_MIG	0.00921115	0.0791812	0.007	-0.006	0.007	1.48	-0.006	40	0.007	1.48	-0.006	40	0.007	1.48	40	1.48	4	4	1	3	poly2	2	13	8.88808e-22	FALSE	0.161649	NA	0.0756557	NA	NA	-6.28302	0.3588	17.6967	35.9714	-0.00599051	31.5026	32.0586	33.1183	NA	-0.0157867	-30.9265
13706303	12052407	TP0000075E10	21196	139-40-2	Propazine	DTXSID3021196	312	BSK_SAg_MIG	0.00921115	0.0791812	0.009	-0.021	0.009	1.48	-0.021	40	0.009	1.48	-0.021	40	-0.021	40	40	1.48	4	4	1	3	pow	2	13	1.89073e-09	FALSE	0.161649	NA	0.265211	5.98042	NA	-5.32359	0.288743	14.7911	35.6225	-0.0209998	24.2388	27.2175	30.5621	NA	-5.51097e-12	NA
13706406	12052510	TP0000077F05	23990	21725-46-2	Cyanazine	DTXSID1023990	312	BSK_SAg_MIG	0.00921115	0.0791812	0.046	-0.016	0.046	40	-0.016	4.44	0.046	40	-0.016	4.44	0.046	40	40	1.48	4	4	1	4	poly1	2	13	0.00341425	FALSE	0.161649	NA	0.512168	NA	NA	-3.87808	0.433491	9.08916	20	0.0405541	2	4	8	NA	0.00101385	NA
13706443	12052547	TP0000079B02	21268	122-34-9	Simazine	DTXSID4021268	312	BSK_SAg_MIG	0.00921115	0.0791812	0.02	0	0.02	4.44	0	13.3	0.02	4.44	0	13.3	0.02	4.44	40	1.48	4	4	1	3	gnls	2	13	1.01695e-22	FALSE	0.161649	0.0221928	0.233297	0.577686	0.26707	-6.6054	0.0338236	20.1161	0.148659	0.0184728	0.00117088	0.00419745	0.0164301	NA	NA	NA
13707137	12053241	TP0000505A05	27608	5915-41-3	Terbuthylazine	DTXSID4027608	312	BSK_SAg_MIG	0.00921115	0.0791812	0.0038503	-0.0678674	0.00173832	1.48	-0.0489145	40	0.00173832	1.48	-0.0489145	40	-0.0489145	40	40	1.48	4	8	2	2	poly1	2	13	3.07205e-05	FALSE	0.161649	NA	0.478877	NA	NA	-4.85588	0.00349271	24.894	20	-0.0379181	2	4	8	NA	-0.000947952	NA
13708187	12054291	TP0000073A03	20112	1912-24-9	Atrazine	DTXSID9020112	314	BSK_SAg_PBMCCytotoxicity	0.0217235	0.0791812	0.028	-0.004	0.028	13.3	-0.004	4.44	0.028	13.3	-0.004	4.44	0.028	13.3	40	1.48	4	4	1	2	exp5	2	13	1.50666e-09	FALSE	0.13667	0.0194877	0.246115	8	9.62326	-5.11903	0.471701	14.1718	9.62326	0.0194877	6.94987	7.6042	8.35203	NA	NA	NA
13708338	12054442	TP0000075E10	21196	139-40-2	Propazine	DTXSID3021196	314	BSK_SAg_PBMCCytotoxicity	0.0217235	0.0791812	0.005	-0.014	0.005	4.44	-0.014	13.3	0.005	4.44	-0.014	13.3	-0.014	13.3	40	1.48	4	4	1	3	poly1	2	13	6.74378e-09	FALSE	0.13667	NA	0.184595	NA	NA	-5.0797	0.293995	14.0551	20	-0.0146164	2	4	8	NA	-0.000365411	NA
13708441	12054545	TP0000077F05	23990	21725-46-2	Cyanazine	DTXSID1023990	314	BSK_SAg_PBMCCytotoxicity	0.0217235	0.0791812	0.023	-0.006	0.023	1.48	-0.006	40	0.023	1.48	-0.006	40	0.023	1.48	40	1.48	4	4	1	3	poly1	2	13	1.30619e-10	FALSE	0.13667	NA	0.0774343	NA	NA	-4.98566	0.646952	12.4799	20	-0.00613135	2	4	8	NA	-0.000153284	NA
13708478	12054582	TP0000079B02	21268	122-34-9	Simazine	DTXSID4021268	314	BSK_SAg_PBMCCytotoxicity	0.0217235	0.0791812	0.019	-0.013	0.019	1.48	-0.013	13.3	0.019	1.48	-0.013	13.3	0.019	1.48	40	1.48	4	4	1	3	poly1	2	13	1.02167e-08	FALSE	0.13667	NA	0.00617458	NA	NA	-4.60411	0.73077	11.9294	20	0.000488911	2	4	8	NA	1.22228e-05	NA
13709172	12055276	TP0000505A05	27608	5915-41-3	Terbuthylazine	DTXSID4027608	314	BSK_SAg_PBMCCytotoxicity	0.0217235	0.0791812	0.0266647	-0.033633	0.00224927	1.48	-0.0193966	40	0.00224927	1.48	-0.0193966	40	-0.0193966	40	40	1.48	4	8	2	2	poly1	2	13	8.17096e-06	FALSE	0.13667	NA	0.264744	NA	NA	-3.99785	0.490709	19.5134	20	-0.0209628	2	4	8	NA	-0.000524069	NA
13710222	12056326	TP0000073A03	20112	1912-24-9	Atrazine	DTXSID9020112	316	BSK_SAg_Proliferation	0.0398933	0.11968	0.062	-0.025	0.062	40	-0.025	1.48	0.062	40	-0.025	1.48	0.062	40	40	1.48	4	4	1	3	poly1	2	13	5.01442e-06	FALSE	0.2439	NA	0.534714	NA	NA	-4.44379	0.0558147	11.1037	20	0.0639945	2	4	8	NA	0.00159986	NA
13710373	12056477	TP0000075E10	21196	139-40-2	Propazine	DTXSID3021196	316	BSK_SAg_Proliferation	0.0398933	0.11968	-0.027	-0.054	-0.027	1.48	-0.054	40	-0.027	1.48	-0.054	40	-0.054	40	40	1.48	4	4	1	2	hill	2	13	0	FALSE	0.2439	-0.0648	0.541445	0.558193	2.51559	-6.41655	5.77541e-05	19.289	2.51559	-0.0648	NA	NA	NA	NA	NA	NA
13710476	12056580	TP0000077F05	23990	21725-46-2	Cyanazine	DTXSID1023990	316	BSK_SAg_Proliferation	0.0398933	0.11968	0.046	-0.039	0.046	1.48	-0.039	40	0.046	1.48	-0.039	40	0.046	1.48	40	1.48	4	4	1	3	poly1	2	13	2.0317e-05	FALSE	0.2439	NA	0.327334	NA	NA	-3.87353	0.431083	8.82215	20	-0.0391753	2	4	8	NA	-0.000979381	NA
13710513	12056617	TP0000079B02	21268	122-34-9	Simazine	DTXSID4021268	316	BSK_SAg_Proliferation	0.0398933	0.11968	0.049	-0.033	0.049	1.48	-0.033	40	0.049	1.48	-0.033	40	0.049	1.48	40	1.48	4	4	1	3	poly1	2	13	6.62005e-05	FALSE	0.2439	NA	0.201333	NA	NA	-3.47563	0.67173	7.55576	20	-0.0240955	2	4	8	NA	-0.000602388	NA
13711207	12057311	TP0000505A05	27608	5915-41-3	Terbuthylazine	DTXSID4027608	316	BSK_SAg_Proliferation	0.0398933	0.11968	0.0324247	-0.174375	0.00275251	1.48	-0.141937	40	0.00275251	1.48	-0.141937	40	-0.141937	40	40	1.48	4	8	2	2	poly1	2	15	0.785429	FALSE	0.2439	NA	1.31017	NA	NA	-3.70358	0.00054807	16.9171	20	-0.156801	2	4	8	30.5304	-0.00392003	NA
13712257	12058361	TP0000073A03	20112	1912-24-9	Atrazine	DTXSID9020112	318	BSK_SAg_SRB	0.0173468	0.0791812	0.015	-0.012	0.015	1.48	-0.012	13.3	0.015	1.48	-0.012	13.3	0.015	1.48	40	1.48	4	4	1	3	poly1	2	13	1.20074e-08	FALSE	0.116613	NA	0.0113185	NA	NA	-4.71687	0.729803	12.4941	20	-0.00089621	2	4	8	NA	-2.24052e-05	NA
13712408	12058512	TP0000075E10	21196	139-40-2	Propazine	DTXSID3021196	318	BSK_SAg_SRB	0.0173468	0.0791812	-0.02	-0.043	-0.02	40	-0.043	1.48	-0.02	40	-0.043	1.48	-0.043	1.48	40	1.48	4	4	1	2	exp4	2	13	1.08176e-14	FALSE	0.116613	-0.0243823	0.307931	NA	0.148	-4.98131	0.0543561	12.9946	0.148	-0.0243823	0.0109521	0.0224965	0.0476454	NA	NA	NA
13712511	12058615	TP0000077F05	23990	21725-46-2	Cyanazine	DTXSID1023990	318	BSK_SAg_SRB	0.0173468	0.0791812	0.015	-0.033	0.015	4.44	-0.033	13.3	0.015	4.44	-0.033	13.3	-0.033	13.3	40	1.48	4	4	1	3	poly1	2	13	4.56695e-05	FALSE	0.116613	NA	0.231115	NA	NA	-4.16954	0.569654	10.3205	20	-0.0183	2	4	8	NA	-0.000457499	NA
13712548	12058652	TP0000079B02	21268	122-34-9	Simazine	DTXSID4021268	318	BSK_SAg_SRB	0.0173468	0.0791812	0.019	-0.004	0.019	13.3	-0.004	1.48	0.019	13.3	-0.004	1.48	0.019	13.3	40	1.48	4	4	1	2	exp5	2	13	0	FALSE	0.116613	0.0165105	0.208515	8	3.63244	-5.99924	0.0219791	17.686	3.63244	0.0165105	NA	NA	NA	NA	NA	NA
13713242	12059346	TP0000505A05	27608	5915-41-3	Terbuthylazine	DTXSID4027608	318	BSK_SAg_SRB	0.0173468	0.0791812	0.0275793	-0.0156429	0.0172953	13.3	-0.011533	1.48	0.0172953	13.3	-0.011533	1.48	0.0172953	13.3	40	1.48	4	8	2	2	poly1	2	13	6.61545e-08	FALSE	0.116613	NA	0.264936	NA	NA	-4.46767	0.535832	22.5011	20	0.020978	2	4	8	NA	0.00052445	NA
13747172	8227684	TP0000761C05	20112	1912-24-9	Atrazine	DTXSID9020112	739	OT_AR_ARELUC_AG_1440	2.58162	20	19.1771	-3.08229	6.41175	10	-2.0694	30	0.886886	3	-2.66066	30	-2.66066	30	100	0.3	6	18	3	1	poly1	3	13	0	FALSE	23.3344	NA	0.063269	NA	NA	0.366419	0.510214	-42.7629	50	-1.26538	NA	NA	NA	NA	-0.0126538	NA
13748105	8228617	TP0000815G06	27608	5915-41-3	Terbuthylazine	DTXSID4027608	739	OT_AR_ARELUC_AG_1440	2.58162	20	3.67381	-2.84871	0.975669	3	-1.12423	1	1.69839	30	-1.55987	1	1.69839	30	100	0.3	6	18	3	1	poly1	3	13	0	FALSE	23.3344	NA	0.0260115	NA	NA	0.395047	0.687329	-36.4871	50	-0.52023	NA	NA	NA	NA	-0.0052023	NA
13748384	8228896	TP0000819D03	21196	139-40-2	Propazine	DTXSID3021196	739	OT_AR_ARELUC_AG_1440	2.58162	20	8.0456	-7.1987	0.998914	0.3	-6.17807	30	-1.07492	0.3	-6.44951	30	-6.44951	30	100	0.3	6	18	3	1	poly2	3	13	0	FALSE	23.3344	NA	0.308957	NA	NA	0.399243	3.51794e-06	-38.8579	12.7932	-6.17914	NA	NA	NA	NA	34.7622	-129.749
13748394	8228906	TP0000819E02	23990	21725-46-2	Cyanazine	DTXSID1023990	739	OT_AR_ARELUC_AG_1440	2.58162	20	4.98906	-1.58279	1.59494	0.3	-1.53416	100	0.266229	0.3	-1.50985	1	-1.50985	1	100	0.3	6	18	3	1	hill	3	13	0	FALSE	23.3344	-1.51781	0.0758903	5.05708	0.354957	-2.98482	0	-3.39162	0.354957	-1.51781	NA	NA	NA	NA	NA	NA
13748580	8229092	TP0000821H01	21268	122-34-9	Simazine	DTXSID4021268	739	OT_AR_ARELUC_AG_1440	2.58162	20	4.0592	-2.3097	1.15734	0.3	-0.312553	3	1.27917	100	-1.32111	30	-1.32111	30	100	0.3	6	18	3	1	poly1	3	13	0	FALSE	23.3344	NA	0.0463465	NA	NA	0.0780992	0.572119	-31.8681	50	0.926931	NA	NA	NA	NA	0.00926931	NA
13749879	8230391	TP0000769F08	20112	1912-24-9	Atrazine	DTXSID9020112	740	OT_AR_ARSRC1_0480	2.45638	20	1.54551	-4.17859	0.55333	1	-2.614	10	0.973097	1	-2.69033	0.3	-2.69033	0.3	100	0.3	6	18	3	1	exp4	3	13	0	FALSE	18.8632	-2.05517	0.102759	NA	0.03	0.139404	0.00032081	-32.4069	0.03	-2.05517	NA	NA	NA	NA	NA	NA
13750175	8230687	TP0000815G06	27608	5915-41-3	Terbuthylazine	DTXSID4027608	740	OT_AR_ARSRC1_0480	2.45638	20	4.8478	-4.50958	0.488538	30	-2.06689	10	0.225479	100	-2.25479	10	-2.25479	10	100	0.3	6	18	3	1	exp4	3	13	0	FALSE	18.8632	-0.844327	0.0422163	NA	0.03	0.339635	0.500648	-36.4044	0.03	-0.844327	NA	NA	NA	NA	NA	NA
13750472	8230984	TP0000819D03	21196	139-40-2	Propazine	DTXSID3021196	740	OT_AR_ARSRC1_0480	2.45638	20	4.80349	-5.24017	2.00146	0.3	-3.27511	30	2.9476	0.3	-3.93013	30	-3.93013	30	100	0.3	6	18	3	1	poly2	3	13	0	FALSE	18.8632	NA	0.202619	NA	NA	0.57999	0.0632442	-40.318	11.9309	-4.05238	NA	NA	NA	NA	19.3237	-100.242
13750483	8230995	TP0000819E02	23990	21725-46-2	Cyanazine	DTXSID1023990	740	OT_AR_ARSRC1_0480	2.45638	20	2.55319	-6.48936	-0.283688	30	-4.21986	3	1.59574	100	-4.14894	3	-4.14894	3	100	0.3	6	18	3	1	exp4	3	13	0	FALSE	18.8632	-2.06285	0.103142	NA	0.32999	0.864516	0.24638	-44.1761	0.32999	-2.06285	NA	NA	NA	NA	NA	NA
13750686	8231198	TP0000821H01	21268	122-34-9	Simazine	DTXSID4021268	740	OT_AR_ARSRC1_0480	2.45638	20	11.2426	-4.61538	4.73373	1	-1.22288	100	4.61538	1	-3.5503	0.3	4.61538	1	100	0.3	6	18	3	2	poly1	3	13	-3.65999e-15	FALSE	18.8632	NA	0.0599955	NA	NA	0.972147	0.651861	-47.8465	50	-1.19991	5	10	20	NA	-0.0119991	NA
13751026	8231538	TP0000758G12	20112	1912-24-9	Atrazine	DTXSID9020112	741	OT_AR_ARSRC1_0960	1.63823	20	1.1194	-5.72139	-1.1194	0.3	-3.23383	30	-0.995025	0.3	-3.23383	30	-3.23383	30	100	0.3	6	18	3	1	exp4	3	13	0	FALSE	19.0481	-2.25984	0.112992	NA	0.534272	-0.0587357	2.89993e-05	-29.6143	0.534272	-2.25984	NA	NA	NA	NA	NA	NA
13752230	8232742	TP0000815G06	27608	5915-41-3	Terbuthylazine	DTXSID4027608	741	OT_AR_ARSRC1_0960	1.63823	20	1.7585	-6.56506	-0.3517	1	-3.63423	30	-0.586166	1	-4.10317	30	-4.10317	30	100	0.3	6	18	3	1	exp4	3	13	0	FALSE	19.0481	-2.92298	0.146149	NA	1.37743	0.37839	0.000376211	-36.3125	1.37743	-2.92298	NA	NA	NA	NA	NA	NA
13752527	8233039	TP0000819D03	21196	139-40-2	Propazine	DTXSID3021196	741	OT_AR_ARSRC1_0960	1.63823	20	1.20482	-3.15107	-0.432499	30	-2.22428	10	0.370714	100	-2.40964	10	-2.40964	10	100	0.3	6	18	3	1	exp4	3	13	0	FALSE	19.0481	-0.999642	0.0499821	NA	0.173685	0.0736127	0.102217	-29.843	0.173685	-0.999642	NA	NA	NA	NA	NA	NA
13752538	8233050	TP0000819E02	23990	21725-46-2	Cyanazine	DTXSID1023990	741	OT_AR_ARSRC1_0960	1.63823	20	3.95778	-2.55057	0.908824	3	-1.58311	100	0.439754	3	-1.93492	100	-1.93492	100	100	0.3	6	18	3	1	poly1	3	13	0	FALSE	19.0481	NA	0.0835978	NA	NA	0.27821	0.29607	-34.4053	50	-1.67196	NA	NA	NA	NA	-0.0167196	NA
13752741	8233253	TP0000821H01	21268	122-34-9	Simazine	DTXSID4021268	741	OT_AR_ARSRC1_0960	1.63823	20	1.5444	-2.89575	0.418275	10	-1.60875	100	0.3861	1	-0.965251	100	-0.965251	100	100	0.3	6	18	3	1	poly1	3	13	0	FALSE	19.0481	NA	0.074263	NA	NA	-0.303973	0.0411128	-23.311	50	-1.48526	NA	NA	NA	NA	-0.0148526	NA
13753278	8233790	TP0000761C05	20112	1912-24-9	Atrazine	DTXSID9020112	742	OT_ER_ERaERa_0480	1.66499	20	1.02382	-1.45877	-0.145795	100	-0.888617	0.3	0.0659743	3	-1.34637	0.3	-1.34637	0.3	100	0.3	6	18	3	1	exp4	3	13	0	FALSE	29.8781	-0.365888	0.0182944	NA	0.03	-0.368886	0.605767	-21.8822	0.03	-0.365888	NA	NA	NA	NA	NA	NA
13754285	8234797	TP0000815G06	27608	5915-41-3	Terbuthylazine	DTXSID4027608	742	OT_ER_ERaERa_0480	1.66499	20	5.80629	-4.58716	3.11762	0.3	-0.773762	10	2.49369	0.3	-1.70556	3	2.49369	0.3	100	0.3	6	18	3	2	poly1	3	13	2.36942e-17	FALSE	29.8781	NA	0.0356517	NA	NA	0.818212	0.705573	-44.143	50	0.713035	5	10	20	NA	0.00713035	NA
13754582	8235094	TP0000819D03	21196	139-40-2	Propazine	DTXSID3021196	742	OT_ER_ERaERa_0480	1.66499	20	11.4407	-2.90866	2.87917	30	-2.37342	100	0.398027	10	-2.22147	100	-2.22147	100	100	0.3	6	18	3	2	poly1	3	13	-1.83721e-17	FALSE	29.8781	NA	0.119257	NA	NA	0.68074	0.2662	-43.8979	50	-2.38514	5	10	20	NA	-0.0238514	NA
13754593	8235105	TP0000819E02	23990	21725-46-2	Cyanazine	DTXSID1023990	742	OT_ER_ERaERa_0480	1.66499	20	29.7065	-1.79145	11.7375	10	0.41625	0.3	9.2576	30	0.284525	3	9.2576	30	100	0.3	6	18	3	2	poly2	3	13	2.85683e-16	FALSE	29.8781	NA	0.484377	NA	NA	1.59139	0.200743	-60.9022	12.2393	9.68754	1.09724	2.21755	4.53369	NA	-48.4924	-108.739
13754796	8235308	TP0000821H01	21268	122-34-9	Simazine	DTXSID4021268	742	OT_ER_ERaERa_0480	1.66499	20	25.1386	-2.56444	7.07897	1	-0.347497	3	2.041	100	-1.53075	1	2.041	100	100	0.3	6	18	3	1	poly1	3	13	0	FALSE	29.8781	NA	0.0873697	NA	NA	0.516427	0.394629	-44.8339	50	1.74739	NA	NA	NA	NA	0.0174739	NA
13756044	8236556	TP0000769F08	20112	1912-24-9	Atrazine	DTXSID9020112	743	OT_ER_ERaERa_1440	0.639607	20	5.94534	-0.644533	2.23153	3	-0.254175	0.3	0.948364	3	-0.455745	0.3	0.948364	3	100	0.3	6	18	3	1	poly1	3	13	0	FALSE	42.3391	NA	0.0505461	NA	NA	-0.218296	0.363328	-28.4036	50	1.01092	NA	NA	NA	NA	0.0101092	NA
13756340	8236852	TP0000815G06	27608	5915-41-3	Terbuthylazine	DTXSID4027608	743	OT_ER_ERaERa_1440	0.639607	20	2.58402	-0.639659	1.41216	100	-0.364673	1	1.87329	100	-0.416286	1	1.87329	100	100	0.3	6	18	3	1	poly1	3	13	0	FALSE	42.3391	NA	0.0923051	NA	NA	-0.492224	0.0546626	-21.507	50	1.8461	NA	NA	NA	NA	0.018461	NA
13756637	8237149	TP0000819D03	21196	139-40-2	Propazine	DTXSID3021196	743	OT_ER_ERaERa_1440	0.639607	20	0.292855	-0.495748	-0.0355169	0.3	-0.273714	1	0.0389197	0.3	-0.454914	1	-0.454914	1	100	0.3	6	18	3	1	exp4	3	13	0	FALSE	42.3391	-0.171196	0.0085598	NA	0.291679	-1.52262	0.377451	-1.3093	0.291679	-0.171196	NA	NA	NA	NA	NA	NA
13756648	8237160	TP0000819E02	23990	21725-46-2	Cyanazine	DTXSID1023990	743	OT_ER_ERaERa_1440	0.639607	20	1.33094	-0.26931	0.953645	100	0.101913	3	1.06033	100	0.0663518	3	1.06033	100	100	0.3	6	18	3	1	poly1	3	13	0	FALSE	42.3391	NA	0.0504043	NA	NA	-1.22548	0.00223806	-7.02684	50	1.00809	NA	NA	NA	NA	0.0100809	NA
13756851	8237363	TP0000821H01	21268	122-34-9	Simazine	DTXSID4021268	743	OT_ER_ERaERa_1440	0.639607	20	6.22701	-0.518118	2.41096	100	-0.378994	30	0.925896	100	-0.402981	30	0.925896	100	100	0.3	6	18	3	1	poly2	3	13	0	FALSE	42.3391	NA	0.0333814	NA	NA	-1.23438	0.0496959	-14.747	90.3913	0.667629	NA	NA	NA	NA	1.91309	-78.4968
13758099	8238611	TP0000769F08	20112	1912-24-9	Atrazine	DTXSID9020112	744	OT_ER_ERaERb_0480	4.65995	23.2998	5.96587	-4.12324	1.20324	10	-3.07607	3	1.52545	100	-3.0358	3	-3.0358	3	100	0.3	6	18	3	1	exp4	3	13	0	FALSE	37.1672	-1.17633	0.0504866	NA	0.03	0.683743	0.532998	-41.9183	0.03	-1.17633	NA	NA	NA	NA	NA	NA
13758395	8238907	TP0000815G06	27608	5915-41-3	Terbuthylazine	DTXSID4027608	744	OT_ER_ERaERb_0480	4.65995	23.2998	18.6534	-13.5692	12.8135	100	-8.46216	1	11.4394	100	-8.27894	1	11.4394	100	100	0.3	6	18	3	2	poly1	3	13	0.000103803	FALSE	37.1672	NA	0.516817	NA	NA	1.74159	0.0298528	-59.9256	50	12.0417	5	10	20	NA	0.120417	NA
13758692	8239204	TP0000819D03	21196	139-40-2	Propazine	DTXSID3021196	744	OT_ER_ERaERb_0480	4.65995	23.2998	7.62144	-6.86767	1.36795	100	-5.5416	1	1.21441	100	-5.82077	1	-5.82077	1	100	0.3	6	18	3	1	gnls	3	13	0	FALSE	37.1672	-4.34294	0.186394	8	0.383771	0.711788	0.0303613	-43.7305	0.383771	-4.34294	NA	NA	NA	NA	NA	NA
13758703	8239215	TP0000819E02	23990	21725-46-2	Cyanazine	DTXSID1023990	744	OT_ER_ERaERb_0480	4.65995	23.2998	1.68574	-10.052	-2.58758	100	-5.7232	3	-0.603538	100	-5.59834	3	-5.59834	3	100	0.3	6	18	3	1	exp4	3	13	0	FALSE	37.1672	-4.14001	0.177685	NA	0.421337	0.93491	0.00126027	-46.323	0.421337	-4.14001	NA	NA	NA	NA	NA	NA
13758906	8239418	TP0000821H01	21268	122-34-9	Simazine	DTXSID4021268	744	OT_ER_ERaERb_0480	4.65995	23.2998	21.3496	-9.62389	15.4314	100	-2.58112	10	13.6615	100	-4.92257	10	13.6615	100	100	0.3	6	18	3	2	poly1	3	13	0.00414079	FALSE	37.1672	NA	0.646988	NA	NA	1.89547	0.0178563	-62.6092	50	15.0746	5	10	20	NA	0.150746	NA
13759443	8239955	TP0000761C05	20112	1912-24-9	Atrazine	DTXSID9020112	745	OT_ER_ERaERb_1440	1.91269	20	2.68188	-1.53107	1.78792	30	0.0233497	0.3	2.01141	100	0.080056	1	2.01141	100	100	0.3	6	18	3	1	exp4	3	13	0	FALSE	44.3069	1.59926	0.0799629	NA	1.94727	-0.191702	0.00108642	-25.398	1.94727	1.59926	NA	NA	NA	NA	NA	NA
13760450	8240962	TP0000815G06	27608	5915-41-3	Terbuthylazine	DTXSID4027608	745	OT_ER_ERaERb_1440	1.91269	20	4.84483	-1.66296	3.18188	100	-0.650343	10	3.16878	100	-0.37973	10	3.16878	100	100	0.3	6	18	3	1	poly1	3	13	0	FALSE	44.3069	NA	0.15352	NA	NA	0.290905	0.0265481	-34.8829	50	3.07041	NA	NA	NA	NA	0.0307041	NA
13760747	8241259	TP0000819D03	21196	139-40-2	Propazine	DTXSID3021196	745	OT_ER_ERaERb_1440	1.91269	20	9.20211	-3.62039	3.41886	100	-1.61921	1	0.864675	100	-1.27241	0.3	-1.27241	0.3	100	0.3	6	18	3	1	exp4	3	13	0	FALSE	44.3069	-0.630419	0.031521	NA	0.03	0.302907	0.657374	-38.1266	0.03	-0.630419	NA	NA	NA	NA	NA	NA
13760758	8241270	TP0000819E02	23990	21725-46-2	Cyanazine	DTXSID1023990	745	OT_ER_ERaERb_1440	1.91269	20	3.80966	-2.41625	2.75719	100	-0.924004	0.3	2.54966	100	-1.58613	1	2.54966	100	100	0.3	6	18	3	1	poly1	3	13	0	FALSE	44.3069	NA	0.141196	NA	NA	0.1036	0.0057793	-31.5642	50	2.82392	NA	NA	NA	NA	0.0282392	NA
13760961	8241473	TP0000821H01	21268	122-34-9	Simazine	DTXSID4021268	745	OT_ER_ERaERb_1440	1.91269	20	12.7392	-2.97047	6.01888	100	-1.34234	1	3.21296	100	-1.77535	1	3.21296	100	100	0.3	6	18	3	2	poly1	3	13	1.77826e-13	FALSE	44.3069	NA	0.175148	NA	NA	0.691539	0.10728	-42.7532	50	3.50297	5	10	20	NA	0.0350297	NA
13761498	8242010	TP0000761C05	20112	1912-24-9	Atrazine	DTXSID9020112	746	OT_ER_ERbERb_0480	3.03795	20	5.94551	-6.28988	3.65644	100	-0.212701	3	4.73007	100	-0.638104	3	4.73007	100	100	0.3	6	18	3	2	poly1	3	13	2.50801e-13	FALSE	29.0412	NA	0.192996	NA	NA	0.857051	0.16713	-45.1783	50	3.85991	5	10	20	NA	0.0385991	NA
13762505	8243017	TP0000815G06	27608	5915-41-3	Terbuthylazine	DTXSID4027608	746	OT_ER_ERbERb_0480	3.03795	20	8.35922	-3.42718	5.93204	100	-1.02589	3	6.26214	100	-1.01942	3	6.26214	100	100	0.3	6	18	3	2	poly1	3	13	6.77845e-13	FALSE	29.0412	NA	0.307035	NA	NA	0.794855	0.00835835	-43.4662	50	6.1407	5	10	20	NA	0.061407	NA
13762802	8243314	TP0000819D03	21196	139-40-2	Propazine	DTXSID3021196	746	OT_ER_ERbERb_0480	3.03795	20	7.23287	-3.30711	1.91196	100	-1.72357	30	1.06164	0.3	-2.74192	30	-2.74192	30	100	0.3	6	18	3	2	poly1	3	13	-2.56323e-15	FALSE	29.0412	NA	0.0164691	NA	NA	0.804464	0.726238	-44.6491	50	-0.329381	5	10	20	NA	-0.00329381	NA
13762813	8243325	TP0000819E02	23990	21725-46-2	Cyanazine	DTXSID1023990	746	OT_ER_ERbERb_0480	3.03795	20	6.72629	-4.09213	1.97256	0.3	-2.37687	3	2.60965	30	-3.13649	3	-3.13649	3	100	0.3	6	18	3	2	poly1	3	13	2.72367e-15	FALSE	29.0412	NA	0.0638996	NA	NA	0.938642	0.660169	-46.0804	50	1.27799	5	10	20	NA	0.0127799	NA
13763016	8243528	TP0000821H01	21268	122-34-9	Simazine	DTXSID4021268	746	OT_ER_ERbERb_0480	3.03795	20	4.83227	-4.72045	1.49361	100	-2.05804	10	2.05272	0.3	-2.77157	3	-2.77157	3	100	0.3	6	18	3	2	poly1	3	13	1.56959e-16	FALSE	29.0412	NA	0.0524712	NA	NA	0.852633	0.687164	-44.0133	50	1.04942	5	10	20	NA	0.0104942	NA
13764264	8244776	TP0000769F08	20112	1912-24-9	Atrazine	DTXSID9020112	747	OT_ER_ERbERb_1440	1.48426	20	1.64165	-1.94988	0.714732	3	-0.877781	1	1.52774	3	-1.37363	1	1.52774	3	100	0.3	6	18	3	1	poly1	3	13	0	FALSE	33.5857	NA	0.00711942	NA	NA	-0.0768634	0.725245	-27.2924	50	0.142388	NA	NA	NA	NA	0.00142388	NA
13764560	8245072	TP0000815G06	27608	5915-41-3	Terbuthylazine	DTXSID4027608	747	OT_ER_ERbERb_1440	1.48426	20	5.27594	-0.10359	4.87349	100	0.248854	0.3	4.97589	100	0.175031	0.3	4.97589	100	100	0.3	6	18	3	0	pow	3	13	0	FALSE	33.5857	NA	0.244853	0.767829	NA	-0.91244	1.56433e-10	-15.2961	40.5459	4.89706	NA	NA	NA	NA	0.142651	NA
13764857	8245369	TP0000819D03	21196	139-40-2	Propazine	DTXSID3021196	747	OT_ER_ERbERb_1440	1.48426	20	1.19501	-2.55024	-0.0155774	0.3	-0.776643	3	0.00667601	1	-0.95467	100	-0.95467	100	100	0.3	6	18	3	1	poly1	3	13	0	FALSE	33.5857	NA	0.041278	NA	NA	-0.346587	0.292177	-23.9657	50	-0.82556	NA	NA	NA	NA	-0.0082556	NA
13764868	8245380	TP0000819E02	23990	21725-46-2	Cyanazine	DTXSID1023990	747	OT_ER_ERbERb_1440	1.48426	20	2.86815	-2.33305	1.68141	100	-0.76817	3	1.41981	100	-1.49829	10	-1.49829	10	100	0.3	6	18	3	1	poly1	3	13	0	FALSE	33.5857	NA	0.0663885	NA	NA	-0.033047	0.259029	-28.614	50	1.32777	NA	NA	NA	NA	0.0132777	NA
13765071	8245583	TP0000821H01	21268	122-34-9	Simazine	DTXSID4021268	747	OT_ER_ERbERb_1440	1.48426	20	3.97063	-2.02709	3.12051	100	-1.01867	3	3.88268	100	-0.962976	3	3.88268	100	100	0.3	6	18	3	1	pow	3	13	0	FALSE	33.5857	NA	0.182053	2.06415	NA	-0.474221	0.000788548	-22.0924	71.4764	3.64107	NA	NA	NA	NA	0.000270976	NA
13765411	8245923	TP0000758G12	20112	1912-24-9	Atrazine	DTXSID9020112	750	OT_ERa_GFPERaERE_0120	0.488099	20	0.618238	-0.618238	0.206079	0.3	-0.206079	100	0.15456	0.3	-0.309119	100	-0.309119	100	100	0.3	6	18	3	1	poly1	3	13	0	FALSE	26.3024	NA	0.0105675	NA	NA	-1.41749	0.492985	-3.8449	50	-0.211349	NA	NA	NA	NA	-0.00211349	NA
13766615	8247127	TP0000815G06	27608	5915-41-3	Terbuthylazine	DTXSID4027608	750	OT_ERa_GFPERaERE_0120	0.488099	20	2.99003	-2.32558	1.05205	10	-1.60576	100	1.3289	3	-1.99336	100	-1.99336	100	100	0.3	6	18	3	1	poly2	3	13	0	FALSE	26.3024	NA	0.0860232	NA	NA	-0.0300289	0.120076	-28.6656	89.1456	-1.72046	NA	NA	NA	NA	-3.94459	-75.2816
13766912	8247424	TP0000819D03	21196	139-40-2	Propazine	DTXSID3021196	750	OT_ERa_GFPERaERE_0120	0.488099	20	0.493827	-0.658436	0.109739	1	-0.384088	100	0.329218	1	-0.493827	100	-0.493827	100	100	0.3	6	18	3	1	poly1	3	13	0	FALSE	26.3024	NA	0.0187505	NA	NA	-1.26093	0.332718	-5.89976	50	-0.375011	NA	NA	NA	NA	-0.00375011	NA
13766923	8247435	TP0000819E02	23990	21725-46-2	Cyanazine	DTXSID1023990	750	OT_ERa_GFPERaERE_0120	0.488099	20	1.29136	-0.807103	0.699489	100	-0.376648	3	1.12994	100	-0.322841	1	1.12994	100	100	0.3	6	18	3	1	poly2	3	13	0	FALSE	26.3024	NA	0.053125	NA	NA	-1.04448	0.18305	-11.6783	85.0774	1.0625	NA	NA	NA	NA	1.19517	-63.8066
13767126	8247638	TP0000821H01	21268	122-34-9	Simazine	DTXSID4021268	750	OT_ERa_GFPERaERE_0120	0.488099	20	0.82769	-0.677201	-0.0250815	3	-0.476549	0.3	-0.0752445	1	-0.526712	0.3	-0.526712	0.3	100	0.3	6	18	3	1	exp4	3	13	0	FALSE	26.3024	-0.292137	0.0146068	NA	0.03	-1.31804	0.0611565	-6.91458	0.03	-0.292137	NA	NA	NA	NA	NA	NA
13767466	8247978	TP0000758G12	20112	1912-24-9	Atrazine	DTXSID9020112	751	OT_ERa_GFPERaERE_0480	0.227393	20	0.613968	-0.306984	0.25582	30	-0.153492	3	0.306984	100	-0.153492	3	0.306984	100	100	0.3	6	18	3	1	poly1	3	13	0	FALSE	24.3236	NA	0.0196192	NA	NA	-1.69385	0.199816	0.598809	50	0.392384	NA	NA	NA	NA	0.00392384	NA
13768670	8249182	TP0000815G06	27608	5915-41-3	Terbuthylazine	DTXSID4027608	751	OT_ERa_GFPERaERE_0480	0.227393	20	0.447094	-0.447094	0.248385	30	-0.248385	0.3	0.149031	10	-0.447094	0.3	-0.447094	0.3	100	0.3	6	18	3	1	poly1	3	13	0	FALSE	24.3236	NA	0.000352493	NA	NA	-1.35318	0.730791	-4.34894	50	0.00704986	NA	NA	NA	NA	7.04986e-05	NA
13768967	8249479	TP0000819D03	21196	139-40-2	Propazine	DTXSID3021196	751	OT_ERa_GFPERaERE_0480	0.227393	20	0.78329	-0.261097	0.261097	3	-0.130548	10	0.130548	3	-0.130548	1	-0.130548	1	100	0.3	6	18	3	1	poly1	3	13	0	FALSE	24.3236	NA	0.00263987	NA	NA	-1.98563	0.678156	4.49956	50	0.0527975	NA	NA	NA	NA	0.000527975	NA
13768978	8249490	TP0000819E02	23990	21725-46-2	Cyanazine	DTXSID1023990	751	OT_ERa_GFPERaERE_0480	0.227393	20	0.142045	-0.426136	-0.142045	0.3	-0.378788	100	-0.142045	0.3	-0.426136	100	-0.426136	100	100	0.3	6	18	3	1	pow	3	13	0	FALSE	24.3236	NA	0.0194804	0.3	NA	-2.08706	0.000560613	7.14068	9.92126	-0.389608	NA	NA	NA	NA	-0.0978651	NA
13769181	8249693	TP0000821H01	21268	122-34-9	Simazine	DTXSID4021268	751	OT_ERa_GFPERaERE_0480	0.227393	20	0.554401	-0.2772	0.231	100	-0.1386	0.3	0.2772	100	-0.1386	0.3	0.2772	100	100	0.3	6	18	3	1	poly1	3	13	0	FALSE	24.3236	NA	0.0109836	NA	NA	-1.83432	0.352075	2.81157	50	0.219672	NA	NA	NA	NA	0.00219672	NA
13770429	8250941	TP0000769F08	20112	1912-24-9	Atrazine	DTXSID9020112	753	OT_FXR_FXRSRC1_0480	5.01273	25.0636	25.3882	-8.77473	15.4024	100	-3.36353	10	12.4554	100	-3.6456	3	12.4554	100	100	0.3	6	18	3	2	poly1	3	13	0.000386494	FALSE	28.7326	NA	0.551023	NA	NA	1.65424	0.0079474	-58.708	50	13.8106	5	10	20	NA	0.138106	NA
13770725	8251237	TP0000815G06	27608	5915-41-3	Terbuthylazine	DTXSID4027608	753	OT_FXR_FXRSRC1_0480	5.01273	25.0636	27.232	-3.54914	22.6003	100	-0.717564	0.3	21.0068	100	-1.65607	0.3	21.0068	100	100	0.3	6	18	3	2	poly1	3	15	0.0141605	FALSE	28.7326	NA	0.888134	NA	NA	1.11424	8.47612e-08	-49.6655	50	22.2599	5	10	20	NA	0.222599	NA
13771022	8251534	TP0000819D03	21196	139-40-2	Propazine	DTXSID3021196	753	OT_FXR_FXRSRC1_0480	5.01273	25.0636	5.46385	-3.25848	2.00082	0.3	-1.06115	1	2.57249	0.3	-0.139343	1	2.57249	0.3	100	0.3	6	18	3	1	poly1	3	13	0	FALSE	28.7326	NA	0.00597392	NA	NA	0.661668	0.729532	-41.0894	50	-0.149728	NA	NA	NA	NA	-0.00149728	NA
13771033	8251545	TP0000819E02	23990	21725-46-2	Cyanazine	DTXSID1023990	753	OT_FXR_FXRSRC1_0480	5.01273	25.0636	14.1442	-4.35273	9.24698	100	0.00439078	10	8.79766	100	0.605928	10	8.79766	100	100	0.3	6	18	3	2	poly1	3	13	8.2927e-11	FALSE	28.7326	NA	0.366939	NA	NA	1.02249	0.00187709	-47.825	50	9.19683	5	10	20	NA	0.0919683	NA
13771236	8251748	TP0000821H01	21268	122-34-9	Simazine	DTXSID4021268	753	OT_FXR_FXRSRC1_0480	5.01273	25.0636	8.56376	-10.4365	1.28603	10	-7.25847	3	1.47999	10	-6.06581	3	-6.06581	3	100	0.3	6	18	3	2	gnls	3	13	0	FALSE	28.7326	-5.88219	0.206151	0.716495	0.188144	0.864684	0.299415	-47.2338	0.133764	-5.16689	NA	NA	NA	NA	NA	NA
13771576	8252088	TP0000758G12	20112	1912-24-9	Atrazine	DTXSID9020112	754	OT_FXR_FXRSRC1_1440	8.32442	41.6221	29.4093	-9.11402	18.1089	100	-3.0294	0.3	14.0962	100	-6.08548	0.3	14.0962	100	100	0.3	6	18	3	2	pow	3	13	2.89106e-12	FALSE	21.402	NA	0.378517	0.379696	NA	1.82311	0.00247161	-61.5244	16.1132	15.7547	0.0374537	0.232441	1.44255	NA	2.74169	NA
13772780	8253292	TP0000815G06	27608	5915-41-3	Terbuthylazine	DTXSID4027608	754	OT_FXR_FXRSRC1_1440	8.32442	41.6221	39.7791	-3.92576	28.8865	100	0.682915	10	25.0586	100	0.974051	10	25.0586	100	100	0.3	6	18	3	1	poly1	3	13	2.55235e-05	FALSE	21.402	NA	0.621517	NA	NA	1.79741	0.000112716	-61.9632	50	25.8689	5	10	20	NA	0.258689	NA
13773077	8253589	TP0000819D03	21196	139-40-2	Propazine	DTXSID3021196	754	OT_FXR_FXRSRC1_1440	8.32442	41.6221	7.3424	-10.2451	3.09679	0.3	-6.87788	30	2.84277	0.3	-7.31029	30	-7.31029	30	100	0.3	6	18	3	1	exp4	3	13	0	FALSE	21.402	-4.81766	0.115748	NA	1.18824	1.05094	0.00143953	-48.1964	1.18824	-4.81766	NA	NA	NA	NA	NA	NA
13773088	8253600	TP0000819E02	23990	21725-46-2	Cyanazine	DTXSID1023990	754	OT_FXR_FXRSRC1_1440	8.32442	41.6221	21.3043	-11.295	17.5316	1	-6.31121	10	19.1198	1	-9.5468	30	19.1198	1	100	0.3	6	18	3	1	exp4	3	13	0	FALSE	21.402	-5.56544	0.133714	NA	3.98242	1.92981	0.548882	-65.0067	3.98242	-5.56544	NA	NA	NA	NA	NA	NA
13773291	8253803	TP0000821H01	21268	122-34-9	Simazine	DTXSID4021268	754	OT_FXR_FXRSRC1_1440	8.32442	41.6221	15.0804	-15.107	7.68638	100	-6.62857	10	5.27841	0.3	-9.35814	10	-9.35814	10	100	0.3	6	18	3	2	poly1	3	13	2.2236e-11	FALSE	21.402	NA	0.152816	NA	NA	1.98451	0.487803	-64.5782	50	6.36053	5	10	20	NA	0.0636053	NA
13773639	8254151	TP0000235G07	21268	122-34-9	Simazine	DTXSID4021268	755	OT_NURR1_NURR1RXRa_0480	4.03945	20.1973	6.84316	-5.18361	4.44854	100	-1.94749	3	4.38673	100	-1.66852	3	4.38673	100	100	0.3	6	18	3	2	poly1	3	13	9.34385e-14	FALSE	9.96054	NA	0.235013	NA	NA	0.786457	0.0291606	-43.3167	50	4.74661	5	10	20	NA	0.0474661	NA
13774840	8255352	TP0000761C05	20112	1912-24-9	Atrazine	DTXSID9020112	755	OT_NURR1_NURR1RXRa_0480	4.03945	20.1973	12.4086	0.641602	9.45892	100	4.20174	0.3	9.26068	3	3.40046	0.3	9.26068	3	100	0.3	6	18	3	1	exp4	3	13	0	FALSE	9.96054	7.36894	0.364848	NA	0.250419	0.925906	1.14526e-07	-45.628	0.250419	7.36894	NA	NA	NA	NA	NA	NA
13775847	8256359	TP0000815G06	27608	5915-41-3	Terbuthylazine	DTXSID4027608	755	OT_NURR1_NURR1RXRa_0480	4.03945	20.1973	6.26399	-14.7004	1.38445	10	-6.51258	3	2.33761	10	-7.09003	3	-7.09003	3	100	0.3	6	18	3	2	poly1	3	13	-2.49415e-07	FALSE	9.96054	NA	0.207209	NA	NA	1.61206	0.510238	-58.2252	50	-4.18505	5	10	20	NA	-0.0418505	NA
13776144	8256656	TP0000819D03	21196	139-40-2	Propazine	DTXSID3021196	755	OT_NURR1_NURR1RXRa_0480	4.03945	20.1973	8.44879	-11.3118	3.29951	100	-6.91032	3	4.60732	30	-5.78314	10	-5.78314	10	100	0.3	6	18	3	1	gnls	3	13	-1.39136e-18	FALSE	9.96054	-5.81002	0.278432	1.28018	0.62221	1.12832	0.142334	-50.1753	0.591771	-5.62355	0.0607311	0.108709	0.204111	NA	NA	NA
13776155	8256667	TP0000819E02	23990	21725-46-2	Cyanazine	DTXSID1023990	755	OT_NURR1_NURR1RXRa_0480	4.03945	20.1973	16.0996	-4.20027	11.3321	100	-1.38487	30	9.80874	100	-2.13475	10	9.80874	100	100	0.3	6	18	3	2	poly2	3	13	1.74237e-06	FALSE	9.96054	NA	0.524255	NA	NA	1.07146	0.00241274	-48.3408	80.8036	10.5885	54.2826	58.284	65.1117	NA	5.18232	-49.6443
13776706	8257218	TP0000235G07	21268	122-34-9	Simazine	DTXSID4021268	756	OT_NURR1_NURR1RXRa_1440	5.15653	25.7827	11.2201	0.608209	7.19041	3	2.17956	0.3	6.46702	3	1.74193	0.3	6.46702	3	100	0.3	6	18	3	1	exp4	3	13	0	FALSE	10.6552	5.38163	0.208731	NA	0.632615	0.748523	8.02126e-06	-43.0233	0.632615	5.38163	NA	NA	NA	NA	NA	NA
13776822	8257334	TP0000241A03	21196	139-40-2	Propazine	DTXSID3021196	756	OT_NURR1_NURR1RXRa_1440	5.15653	25.7827	10.1238	-2.41983	7.9569	1	0.769391	10	7.04279	1	0.93517	10	7.04279	1	100	0.3	6	18	3	1	gnls	3	13	0	FALSE	10.6552	7.69273	0.266474	7.9985	0.307212	0.782077	0.00100335	-43.2302	0.303756	6.8704	NA	NA	NA	NA	NA	NA
13778618	8259130	TP0000769F08	20112	1912-24-9	Atrazine	DTXSID9020112	756	OT_NURR1_NURR1RXRa_1440	5.15653	25.7827	26.9991	-5.83805	21.6623	100	-1.95544	1	26.7416	100	-2.24381	10	26.7416	100	100	0.3	6	18	3	1	pow	3	15	0.207974	FALSE	10.6552	NA	0.953928	1.68922	NA	1.5379	0.000812018	-57.8159	66.3428	24.5948	16.9749	25.5866	38.5672	NA	0.0102895	NA
13778914	8259426	TP0000815G06	27608	5915-41-3	Terbuthylazine	DTXSID4027608	756	OT_NURR1_NURR1RXRa_1440	5.15653	25.7827	20.0567	-7.68715	10.991	10	-1.5315	3	9.19834	10	-3.07343	3	9.19834	10	100	0.3	6	18	3	1	exp5	3	13	4.00372e-18	FALSE	10.6552	6.12455	0.237546	7.99999	7.18417	1.41452	0.108815	-55.231	7.18417	6.12455	5.18837	5.67686	6.23515	NA	NA	NA
13779222	8259734	TP0000819E02	23990	21725-46-2	Cyanazine	DTXSID1023990	756	OT_NURR1_NURR1RXRa_1440	5.15653	25.7827	24.4463	-8.13477	20.5775	100	4.80599	30	22.5186	100	4.23926	3	22.5186	100	100	0.3	6	18	3	1	pow	3	13	0.00401047	FALSE	10.6552	NA	0.703957	0.3	NA	1.89816	0.000938102	-62.9853	9.92129	18.1499	0.00460511	0.0464164	0.467847	NA	4.55903	NA
13779747	8260259	TP0000235E06	23990	21725-46-2	Cyanazine	DTXSID1023990	757	OT_PPARg_PPARgSRC1_0480	1.19188	20	1.26569	-0.347073	0.46648	30	-0.0899175	1	0.283162	30	-0.0733156	0.3	0.283162	30	100	0.3	6	18	3	1	exp4	3	13	0	FALSE	4.15514	0.308287	0.0154144	NA	9.916	-1.46838	0.189009	-5.24248	9.916	0.308287	NA	NA	NA	NA	NA	NA
13780545	8261057	TP0000425H11	27608	5915-41-3	Terbuthylazine	DTXSID4027608	757	OT_PPARg_PPARgSRC1_0480	1.19188	20	1.51977	-1.71991	0.341909	0.3	-1.16051	100	0.713344	0.3	-1.26464	30	-1.26464	30	100	0.3	6	18	3	1	exp4	3	13	0	FALSE	4.15514	-1.03667	0.0518334	NA	1.56969	-0.570155	0.00375419	-20.8187	1.56969	-1.03667	NA	NA	NA	NA	NA	NA
13780776	8261288	TP0000758G12	20112	1912-24-9	Atrazine	DTXSID9020112	757	OT_PPARg_PPARgSRC1_0480	1.19188	20	13.8236	-2.55842	5.6532	10	-1.1176	1	4.75149	10	-1.22708	1	4.75149	10	100	0.3	6	18	3	0	poly1	3	13	0	FALSE	4.15514	NA	0.0487659	NA	NA	0.286866	0.556502	-40.2937	50	-0.975318	NA	NA	NA	NA	-0.00975318	NA
13782277	8262789	TP0000819D03	21196	139-40-2	Propazine	DTXSID3021196	757	OT_PPARg_PPARgSRC1_0480	1.19188	20	0.316039	-2.88485	-0.008557	0.3	-1.82321	10	0.0308052	0.3	-1.94472	3	-1.94472	3	100	0.3	6	18	3	1	exp4	3	13	0	FALSE	4.15514	-1.28891	0.0644455	NA	0.818121	-0.52999	0.000269332	-20.7165	0.818121	-1.28891	NA	NA	NA	NA	NA	NA
13782491	8263003	TP0000821H01	21268	122-34-9	Simazine	DTXSID4021268	757	OT_PPARg_PPARgSRC1_0480	1.19188	20	5.35763	-2.38839	4.14806	100	-0.917053	10	3.80696	100	-0.667869	10	3.80696	100	100	0.3	6	18	3	0	poly2	3	13	0	FALSE	4.15514	NA	0.202046	NA	NA	-0.0425785	0.000501457	-28.4558	80.8092	4.04093	NA	NA	NA	NA	1.98017	-49.6646
13782956	8263468	TP0000241A05	20112	1912-24-9	Atrazine	DTXSID9020112	758	OT_PPARg_PPARgSRC1_1440	0.938229	20	4.3959	-1.32979	0.907222	3	-0.942673	10	-0.00396952	0.3	-1.01552	10	-1.01552	10	100	0.3	6	18	3	1	exp4	3	13	0	FALSE	4.18571	-0.705171	0.0352585	NA	0.450655	-0.654271	0.0465372	-22.4227	0.450655	-0.705171	NA	NA	NA	NA	NA	NA
13783611	8264123	TP0000425H11	27608	5915-41-3	Terbuthylazine	DTXSID4027608	758	OT_PPARg_PPARgSRC1_1440	0.938229	20	1.21213	-1.84171	0.636855	1	-0.998336	100	0.90954	1	-1.1594	10	-1.1594	10	100	0.3	6	18	3	1	poly1	3	13	0	FALSE	4.18571	NA	0.0476943	NA	NA	-0.407928	0.143734	-21.9785	50	-0.953886	NA	NA	NA	NA	-0.00953886	NA
13785343	8265855	TP0000819D03	21196	139-40-2	Propazine	DTXSID3021196	758	OT_PPARg_PPARgSRC1_1440	0.938229	20	2.40272	-2.86942	0.377771	0.3	-1.61642	30	0.321388	1	-1.18714	30	-1.18714	30	100	0.3	6	18	3	1	exp4	3	13	0	FALSE	4.18571	-1.30472	0.065236	NA	4.9554	-0.351765	0.00377183	-23.5954	4.9554	-1.30472	NA	NA	NA	NA	NA	NA
13785354	8265866	TP0000819E02	23990	21725-46-2	Cyanazine	DTXSID1023990	758	OT_PPARg_PPARgSRC1_1440	0.938229	20	1.89322	-0.824857	1.78134	0.3	-0.210846	30	1.7828	0.3	-0.468004	30	1.7828	0.3	100	0.3	6	18	3	1	exp4	3	13	0	FALSE	4.18571	0.43631	0.0218155	NA	0.03	-0.252274	0.529977	-24.006	0.03	0.43631	NA	NA	NA	NA	NA	NA
13785557	8266069	TP0000821H01	21268	122-34-9	Simazine	DTXSID4021268	758	OT_PPARg_PPARgSRC1_1440	0.938229	20	11.8939	-1.97647	7.96398	100	-0.994489	0.3	9.57977	100	-1.27569	10	9.57977	100	100	0.3	6	18	3	0	poly2	3	13	4.12063e-14	FALSE	4.18571	NA	0.506144	NA	NA	-0.0374635	0.000154654	-32.37	79.6083	10.1229	50.5912	55.1195	62.6698	NA	3.76751	-45.1725
13785833	8266345	TP0000073A03	20112	1912-24-9	Atrazine	DTXSID9020112	1611	CLD_ABCB1_6hr	0.132995	1	0.24979	-0.282246	0.130207	0.4	-0.0538855	0.004	0.122391	0.4	-0.00368862	0.04	0.122391	0.4	40	0.004	5	20	4	1	exp4	3	13	0	FALSE	0.224024	0.0888545	0.0888545	NA	0.0850532	-2.40492	0.183756	15.0694	0.0850532	0.0888545	NA	NA	NA	NA	NA	NA
13785984	8266496	TP0000075E10	21196	139-40-2	Propazine	DTXSID3021196	1611	CLD_ABCB1_6hr	0.132995	1	0.196772	-0.115316	0.114282	40	-0.031561	0.04	0.13503	40	-0.0282303	0.04	0.13503	40	40	0.004	5	20	4	1	poly1	3	13	0	FALSE	0.224024	NA	0.132105	NA	NA	-2.7275	0.0466497	21.7343	20	0.132105	NA	NA	NA	NA	0.00330261	NA
13786086	8266598	TP0000077F05	23990	21725-46-2	Cyanazine	DTXSID1023990	1611	CLD_ABCB1_6hr	0.132995	1	0.378354	-0.190636	0.260678	0.4	0.00695146	0.04	0.261453	0.4	0.0331051	4	0.261453	0.4	40	0.004	5	18	4	1	exp4	3	13	0	FALSE	0.224024	0.165189	0.165189	NA	0.0710519	-2.07044	0.0660147	8.36985	0.0710519	0.165189	NA	NA	NA	NA	NA	NA
13786123	8266635	TP0000079B02	21268	122-34-9	Simazine	DTXSID4021268	1611	CLD_ABCB1_6hr	0.132995	1	0.328096	-0.332942	0.0889458	0.004	-0.135142	40	0.0761032	0.004	-0.118237	40	-0.118237	40	40	0.004	5	20	4	2	poly1	3	13	-3.39073e-15	FALSE	0.224024	NA	0.13259	NA	NA	-2.04434	0.311852	7.55927	20	-0.13259	2	4	8	NA	-0.00331474	NA
13786159	8266671	TP0000073A03	20112	1912-24-9	Atrazine	DTXSID9020112	1612	CLD_ABCB11_6hr	0.241263	1	0.302652	-0.271571	0.105489	0.004	-0.11381	40	0.180592	0.4	-0.115571	4	0.180592	0.4	40	0.004	5	20	4	2	poly1	3	13	-4.34781e-15	FALSE	0.413194	NA	0.108488	NA	NA	-2.06841	0.420513	9.26049	20	-0.108488	2	4	8	NA	-0.0027122	NA
13786310	8266822	TP0000075E10	21196	139-40-2	Propazine	DTXSID3021196	1612	CLD_ABCB11_6hr	0.241263	1	0.352078	-0.466681	0.0556174	0.4	-0.278608	40	0.131031	0.4	-0.334677	40	-0.334677	40	40	0.004	5	20	4	2	poly1	3	13	-6.06675e-10	FALSE	0.413194	NA	0.304195	NA	NA	-1.74771	0.107056	2.97853	20	-0.304195	2	4	8	NA	-0.00760486	NA
13786412	8266924	TP0000077F05	23990	21725-46-2	Cyanazine	DTXSID1023990	1612	CLD_ABCB11_6hr	0.241263	1	0.410088	-2.60486	0.102576	0.04	-1.13084	4	0.23644	40	-0.575115	4	-0.575115	4	40	0.004	5	17	3	1	poly2	3	13	0	FALSE	0.413194	NA	0.496445	NA	NA	-1.3355	0.327275	-10.6652	1.88649	-0.496445	NA	NA	NA	NA	5.40872	-39.1241
13786449	8266961	TP0000079B02	21268	122-34-9	Simazine	DTXSID4021268	1612	CLD_ABCB11_6hr	0.241263	1	0.568782	-0.57806	0.124639	0.04	-0.361392	40	0.106082	4	-0.33398	40	-0.33398	40	40	0.004	5	20	4	2	poly1	3	13	-2.16645e-10	FALSE	0.413194	NA	0.340674	NA	NA	-1.85081	0.0136537	3.84014	20	-0.340674	2	4	8	NA	-0.00851686	NA
13786485	8266997	TP0000073A03	20112	1912-24-9	Atrazine	DTXSID9020112	1613	CLD_ABCG2_6hr	0.204932	1	0.320467	-0.531058	0.161989	0.004	-0.240714	4	0.18041	0.004	-0.233277	4	-0.233277	4	40	0.004	5	20	4	1	poly2	3	13	0	FALSE	0.358105	NA	0.245259	NA	NA	-2.07438	0.0416686	7.62451	1.89243	-0.245259	NA	NA	NA	NA	2.79046	-41.079
13786636	8267148	TP0000075E10	21196	139-40-2	Propazine	DTXSID3021196	1613	CLD_ABCG2_6hr	0.204932	1	0.151575	-0.582558	0.000582833	0.004	-0.480261	40	-0.0371554	0.004	-0.484189	40	-0.484189	40	40	0.004	5	20	4	1	exp4	3	13	0	FALSE	0.358105	-0.400807	0.400807	NA	0.0407006	-2.45232	1.07668e-10	16.5776	0.0407006	-0.400807	NA	NA	NA	NA	NA	NA
13786738	8267250	TP0000077F05	23990	21725-46-2	Cyanazine	DTXSID1023990	1613	CLD_ABCG2_6hr	0.204932	1	0.493403	-0.762309	0.0425249	0.004	-0.389415	0.04	0.025848	0.004	-0.33887	0.04	-0.33887	0.04	40	0.004	5	18	4	2	poly1	3	13	-1.95143e-07	FALSE	0.358105	NA	0.167689	NA	NA	-1.51256	0.57984	-3.45728	20	-0.167689	2	4	8	NA	-0.00419222	NA
13786775	8267287	TP0000079B02	21268	122-34-9	Simazine	DTXSID4021268	1613	CLD_ABCG2_6hr	0.204932	1	0.360102	-0.530515	-0.00718676	0.04	-0.189576	0.4	0.0266348	0.04	-0.203408	0.4	-0.203408	0.4	40	0.004	5	20	4	2	poly1	3	13	-2.25231e-12	FALSE	0.358105	NA	0.102139	NA	NA	-1.72566	0.602061	1.78661	20	-0.102139	2	4	8	NA	-0.00255348	NA
13786811	8267323	TP0000073A03	20112	1912-24-9	Atrazine	DTXSID9020112	1614	CLD_ACTIN_6hr	0.172059	1	0.809676	-0.588491	0.41737	0.4	-0.331251	40	0.326187	0.4	-0.358996	40	-0.358996	40	40	0.004	5	20	4	2	poly1	3	13	-2.52407e-07	FALSE	0.297134	NA	0.324235	NA	NA	-1.38718	0.214292	-5.03417	20	-0.324235	2	4	8	NA	-0.00810588	NA
13786962	8267474	TP0000075E10	21196	139-40-2	Propazine	DTXSID3021196	1614	CLD_ACTIN_6hr	0.172059	1	0.332765	-0.161266	0.267041	0.4	-0.095474	40	0.267582	0.4	-0.108724	40	0.267582	0.4	40	0.004	5	20	4	1	gnls	3	13	0	FALSE	0.297134	0.393665	0.312607	0.48576	0.0904911	-2.72354	0.000304275	20.5686	0.0382901	0.312607	NA	NA	NA	NA	NA	NA
13787064	8267576	TP0000077F05	23990	21725-46-2	Cyanazine	DTXSID1023990	1614	CLD_ACTIN_6hr	0.172059	1	0.227426	-0.381057	0.131536	0.04	-0.202776	40	0.125052	0.04	-0.183174	40	-0.183174	40	40	0.004	5	18	4	2	poly1	3	13	-7.37882e-13	FALSE	0.297134	NA	0.186279	NA	NA	-2.22533	0.190756	10.9695	20	-0.186279	2	4	8	NA	-0.00465699	NA
13787101	8267613	TP0000079B02	21268	122-34-9	Simazine	DTXSID4021268	1614	CLD_ACTIN_6hr	0.172059	1	0.30089	-0.293032	0.0732481	40	-0.0782283	0.004	0.0611936	40	-0.0635338	0.004	-0.0635338	0.004	40	0.004	5	20	4	2	poly1	3	13	1.57877e-14	FALSE	0.297134	NA	0.0626886	NA	NA	-1.96262	0.67974	7.16942	20	0.0626886	2	4	8	NA	0.00156722	NA
13787137	8267649	TP0000073A03	20112	1912-24-9	Atrazine	DTXSID9020112	1615	CLD_CYP1A1_6hr	0.5917	1	2.5886	-0.730784	2.32652	40	-0.42604	0.004	2.29014	40	-0.593925	0.004	2.29014	40	40	0.004	5	20	4	1	exp4	3	41	0.999827	TRUE	0.940383	2.30466	2.30466	NA	2.18794	-1.29263	3.56197e-11	-9.49294	2.18794	2.30466	0.161909	0.332574	0.70436	1.79604	NA	NA
13787288	8267800	TP0000075E10	21196	139-40-2	Propazine	DTXSID3021196	1615	CLD_CYP1A1_6hr	0.5917	1	3.18903	-0.0727348	2.68209	40	0.112805	0.004	2.70001	40	-0.0239143	0.004	2.70001	40	40	0.004	5	20	4	1	hill	3	42	0.99999	TRUE	0.940383	3.82684	3.82684	0.35208	4.72992	-1.15506	6.58379e-12	-11.4956	4.72992	3.82684	0.0011037	0.00921616	0.0922236	0.247194	NA	NA
13787390	8267902	TP0000077F05	23990	21725-46-2	Cyanazine	DTXSID1023990	1615	CLD_CYP1A1_6hr	0.5917	1	1.68623	-2.59581	0.370663	0.04	-1.36019	40	0.0390013	0.004	-1.73331	40	-1.73331	40	40	0.004	5	17	3	3	poly1	3	15	-0.556182	FALSE	0.940383	NA	1.63055	NA	NA	-0.0925345	0.262608	-26.2838	20	-1.63055	2	4	8	24.5315	-0.0407639	NA
13787427	8267939	TP0000079B02	21268	122-34-9	Simazine	DTXSID4021268	1615	CLD_CYP1A1_6hr	0.5917	1	2.34638	-0.794973	1.81312	40	-0.159146	0.04	1.79936	40	-0.216977	0.04	1.79936	40	40	0.004	5	20	4	2	pow	3	41	0.974432	TRUE	0.940383	NA	1.77694	0.32419	NA	-0.784123	7.82592e-06	-15.9869	4.71518	1.77694	0.00388046	0.0329188	0.279258	6.79068	0.537406	NA
13787463	8267975	TP0000073A03	20112	1912-24-9	Atrazine	DTXSID9020112	1616	CLD_CYP1A2_6hr	0.440692	1	1.72753	-0.269166	1.61714	40	-0.125452	0.004	1.63805	40	-0.120157	0.004	1.63805	40	40	0.004	5	20	4	1	exp4	3	41	0.999544	TRUE	0.717023	1.61004	1.61004	NA	1.6208	-1.88815	1.03783e-13	3.27345	1.6208	1.61004	0.11994	0.246366	0.52178	2.26931	NA	NA
13787614	8268126	TP0000075E10	21196	139-40-2	Propazine	DTXSID3021196	1616	CLD_CYP1A2_6hr	0.440692	1	2.52449	-0.305174	1.64799	40	-0.163205	0.004	1.64282	40	-0.148115	0.004	1.64282	40	40	0.004	5	20	4	2	exp4	3	41	0.996798	TRUE	0.717023	1.38893	1.38893	NA	0.163059	-1.44696	2.70335e-11	-5.84414	0.163059	1.38893	0.0120665	0.0247855	0.0524933	0.299438	NA	NA
13787716	8268228	TP0000077F05	23990	21725-46-2	Cyanazine	DTXSID1023990	1616	CLD_CYP1A2_6hr	0.440692	1	1.35908	-0.758027	0.366156	0.04	-0.517037	0.4	0.165737	0.04	-0.509609	0.4	-0.509609	0.4	40	0.004	5	18	4	2	poly1	3	13	0.00168735	FALSE	0.717023	NA	0.0887902	NA	NA	-0.685312	0.725629	-16.6678	20	0.0887902	2	4	8	NA	0.00221975	NA
13787753	8268265	TP0000079B02	21268	122-34-9	Simazine	DTXSID4021268	1616	CLD_CYP1A2_6hr	0.440692	1	0.987724	-0.465449	0.433284	0.4	-0.132491	0.004	0.558876	0.4	-0.103374	0.004	0.558876	0.4	40	0.004	5	20	4	1	exp4	3	13	2.90134e-10	FALSE	0.717023	0.316957	0.316957	NA	0.0612071	-1.22907	0.162676	-7.24331	0.0612071	0.316957	0.00452936	0.00930366	0.0197043	NA	NA	NA
13787789	8268301	TP0000073A03	20112	1912-24-9	Atrazine	DTXSID9020112	1617	CLD_CYP2B6_6hr	0.396566	1	2.99384	-0.368316	2.81386	40	-0.122678	0.04	2.80309	40	-0.114217	0.04	2.80309	40	40	0.004	5	20	4	0	exp4	3	41	1	TRUE	0.731687	2.80765	2.80765	NA	2.99405	-2.05278	2.09403e-18	6.63347	2.99405	2.80765	0.221561	0.455105	0.963868	1.90196	NA	NA
13787940	8268452	TP0000075E10	21196	139-40-2	Propazine	DTXSID3021196	1617	CLD_CYP2B6_6hr	0.396566	1	3.06099	-0.258312	2.95793	40	-0.0239775	0.004	2.93173	40	-0.0489237	0.004	2.93173	40	40	0.004	5	20	4	0	hill	3	42	1	TRUE	0.731687	3.43147	3.43147	0.644748	2.46672	-1.91916	1.39014e-18	5.28271	2.46672	3.43147	0.0256319	0.0816763	0.287295	0.621784	NA	NA
13788042	8268554	TP0000077F05	23990	21725-46-2	Cyanazine	DTXSID1023990	1617	CLD_CYP2B6_6hr	0.396566	1	2.61536	-1.166	2.2266	40	-0.283174	0.4	2.26696	40	-0.44353	0.04	2.26696	40	40	0.004	5	17	3	0	poly2	3	41	0.988454	TRUE	0.731687	NA	2.23248	NA	NA	-0.599224	0.000185099	-17.8451	3.62339	2.23248	0.337383	0.679642	1.37967	3.21661	-16.0094	-48.0485
13788079	8268591	TP0000079B02	21268	122-34-9	Simazine	DTXSID4021268	1617	CLD_CYP2B6_6hr	0.396566	1	2.05722	-0.771302	1.48859	40	-0.492725	0.004	1.47829	40	-0.607086	0.004	1.47829	40	40	0.004	5	20	4	1	pow	3	41	0.90143	TRUE	0.731687	NA	1.47795	0.421947	NA	-1.00311	3.01198e-05	-12.4502	7.738	1.47795	0.0330112	0.170645	0.882113	15.8479	0.311656	NA
13788115	8268627	TP0000073A03	20112	1912-24-9	Atrazine	DTXSID9020112	1618	CLD_CYP2C19_6hr	0.194893	1	0.255321	-1.25434	0.165504	0.04	-0.443388	40	0.165501	0.04	-0.255113	40	-0.255113	40	40	0.004	5	20	4	1	poly2	3	13	0	FALSE	0.323673	NA	0.241132	NA	NA	-1.98271	0.0152863	4.19699	1.89939	-0.241132	NA	NA	NA	NA	2.89724	-43.6572
13788266	8268778	TP0000075E10	21196	139-40-2	Propazine	DTXSID3021196	1618	CLD_CYP2C19_6hr	0.194893	1	0.0476468	-0.756422	-0.145423	4	-0.653172	0.04	-0.205242	4	-0.648833	0.04	-0.648833	0.04	40	0.004	5	20	4	1	gnls	3	13	-0.00295286	FALSE	0.323673	-0.907706	0.681927	4.53035	0.00438119	-2.18784	7.12181e-08	9.92354	0.0042184	-0.681927	0.00222025	0.00262026	0.00313226	NA	NA	NA
13788368	8268880	TP0000077F05	23990	21725-46-2	Cyanazine	DTXSID1023990	1618	CLD_CYP2C19_6hr	0.194893	1	0.603775	-0.111804	0.459873	40	0.0546207	0.004	0.481032	40	0.0443967	0.04	0.481032	40	40	0.004	5	18	4	2	pow	3	13	4.20956e-11	FALSE	0.323673	NA	0.482664	0.3	NA	-2.07615	6.55395e-05	9.18175	3.9685	0.482664	0.00184202	0.0185664	0.187137	NA	0.159598	NA
13788405	8268917	TP0000079B02	21268	122-34-9	Simazine	DTXSID4021268	1618	CLD_CYP2C19_6hr	0.194893	1	0.296363	-0.27451	0.0161959	0.004	-0.110338	0.04	0.0286178	0.4	-0.100621	0.04	-0.100621	0.04	40	0.004	5	20	4	2	poly1	3	13	-3.42048e-15	FALSE	0.323673	NA	0.0446412	NA	NA	-1.99151	0.698807	7.28539	20	-0.0446412	2	4	8	NA	-0.00111603	NA
13788441	8268953	TP0000073A03	20112	1912-24-9	Atrazine	DTXSID9020112	1619	CLD_CYP2C9_6hr	0.317844	1	0.292349	-1.68736	-0.10993	0.004	-1.0631	4	-0.166648	0.04	-0.973985	4	-0.973985	4	40	0.004	5	20	4	3	exp4	3	15	-0.125849	FALSE	0.62612	-0.886245	0.886245	NA	0.15673	-1.15959	3.51799e-06	-8.99496	0.15673	-0.886245	0.0115981	0.0238234	0.0504558	NA	NA	NA
13788592	8269104	TP0000075E10	21196	139-40-2	Propazine	DTXSID3021196	1619	CLD_CYP2C9_6hr	0.317844	1	0.664275	-1.80112	0.393418	0.004	-1.15132	0.4	0.411415	0.004	-1.20613	0.4	-1.20613	0.4	40	0.004	5	20	4	2	gnls	3	15	-0.579538	FALSE	0.62612	-1.20807	1.20807	8	0.0836968	-1.13352	0.0378333	-9.88976	0.0836968	-1.20807	0.0579248	0.0635958	0.0703803	0.101844	NA	NA
13788694	8269206	TP0000077F05	23990	21725-46-2	Cyanazine	DTXSID1023990	1619	CLD_CYP2C9_6hr	0.317844	1	1.47697	-0.624343	0.682922	40	-0.0432389	0.04	1.05421	40	-0.192232	0.04	1.05421	40	40	0.004	5	18	4	1	poly1	3	13	0.131794	FALSE	0.62612	NA	0.786709	NA	NA	-0.56833	0.331184	-18.6564	20	0.786709	2	4	8	NA	0.0196677	NA
13788731	8269243	TP0000079B02	21268	122-34-9	Simazine	DTXSID4021268	1619	CLD_CYP2C9_6hr	0.317844	1	0.391128	-0.228288	0.226633	0.004	0.0356132	0.04	0.299412	0.004	0.0180473	0.04	0.299412	0.004	40	0.004	5	20	4	1	exp5	3	13	0	FALSE	0.62612	0.157544	0.157544	1.4734	0.000400011	-1.9029	0.0492166	5.9973	0.000400011	0.157544	NA	NA	NA	NA	NA	NA
13788767	8269279	TP0000073A03	20112	1912-24-9	Atrazine	DTXSID9020112	1620	CLD_CYP3A4_6hr	0.561181	1	2.66297	-0.485427	1.77612	40	-0.0728793	0.04	1.576	40	-0.0412311	4	1.576	40	40	0.004	5	20	4	2	poly1	3	41	0.948618	TRUE	0.88171	NA	1.55392	NA	NA	-1.28561	1.34069e-06	-9.10522	20	1.55392	2	4	8	25.7413	0.0388481	NA
13788918	8269430	TP0000075E10	21196	139-40-2	Propazine	DTXSID3021196	1620	CLD_CYP3A4_6hr	0.561181	1	2.20945	-1.41504	1.82808	40	-0.524689	0.4	1.78966	40	-0.454513	0.004	1.78966	40	40	0.004	5	17	4	0	poly1	3	41	0.947889	TRUE	0.88171	NA	1.84357	NA	NA	-0.837119	2.23001e-05	-13.6646	20	1.84357	2	4	8	21.697	0.0460893	NA
13789020	8269532	TP0000077F05	23990	21725-46-2	Cyanazine	DTXSID1023990	1620	CLD_CYP3A4_6hr	0.561181	1	2.83872	-1.70044	1.86162	4	-1.70044	0.4	1.86162	4	-1.70044	0.4	1.86162	4	40	0.004	5	11	2	2	poly2	3	15	0.507599	FALSE	0.88171	NA	1.7101	NA	NA	-0.272875	0.434787	-14.7	1.88958	1.7101	0.180873	0.363407	0.733646	2.22975	-19.0496	-40.1149
13789057	8269569	TP0000079B02	21268	122-34-9	Simazine	DTXSID4021268	1620	CLD_CYP3A4_6hr	0.561181	1	0.641546	-0.736966	0.0741682	4	-0.34096	0.04	0.163499	4	-0.515162	0.04	-0.515162	0.04	40	0.004	5	19	4	2	poly1	3	13	-1.47839e-05	FALSE	0.88171	NA	0.206422	NA	NA	-1.02167	0.59393	-10.9351	20	-0.206422	2	4	8	NA	-0.00516056	NA
13789093	8269605	TP0000073A03	20112	1912-24-9	Atrazine	DTXSID9020112	1621	CLD_GAPDH_6hr	0.137058	1	0.185736	-0.623197	0.0430539	4	-0.248991	0.4	0.0601775	4	-0.255964	0.04	-0.255964	0.04	40	0.004	5	20	4	1	gnls	3	13	0	FALSE	0.254482	-0.250833	0.250272	2.05232	0.00670073	-2.21083	0.0713638	10.3007	0.00668613	-0.250272	NA	NA	NA	NA	NA	NA
13789244	8269756	TP0000075E10	21196	139-40-2	Propazine	DTXSID3021196	1621	CLD_GAPDH_6hr	0.137058	1	0.208622	-0.527261	-0.0357311	0.4	-0.258301	40	0.0276308	0.04	-0.265227	40	-0.265227	40	40	0.004	5	20	4	2	poly1	3	13	-7.19758e-14	FALSE	0.254482	NA	0.264585	NA	NA	-2.10049	0.0104258	7.22288	20	-0.264585	2	4	8	NA	-0.00661463	NA
13789346	8269858	TP0000077F05	23990	21725-46-2	Cyanazine	DTXSID1023990	1621	CLD_GAPDH_6hr	0.137058	1	0.356833	-0.209788	0.0624527	0.4	-0.0708072	4	0.0506543	0.4	-0.0688505	4	-0.0688505	4	40	0.004	5	18	4	2	poly1	3	13	-1.37726e-13	FALSE	0.254482	NA	0.0622696	NA	NA	-2.16155	0.657732	9.56323	20	-0.0622696	2	4	8	NA	-0.00155674	NA
13789383	8269895	TP0000079B02	21268	122-34-9	Simazine	DTXSID4021268	1621	CLD_GAPDH_6hr	0.137058	1	0.235031	-0.171295	0.0631166	4	-0.0224831	0.004	0.0586858	4	-0.0685289	0.004	-0.0685289	0.004	40	0.004	5	20	4	2	poly1	3	13	3.9317e-17	FALSE	0.254482	NA	0.0187068	NA	NA	-2.20174	0.725174	12.147	20	0.0187068	2	4	8	NA	0.000467671	NA
13789419	8269931	TP0000073A03	20112	1912-24-9	Atrazine	DTXSID9020112	1622	CLD_GSTA2_6hr	0.182317	1	0.303997	-0.49172	0.203079	0.04	-0.402426	4	0.193346	0.04	-0.413558	4	-0.413558	4	40	0.004	5	20	4	1	poly2	3	13	0	FALSE	0.279831	NA	0.396154	NA	NA	-2.04818	3.77651e-05	8.13935	1.89925	-0.396154	NA	NA	NA	NA	4.75446	-43.6022
13789570	8270082	TP0000075E10	21196	139-40-2	Propazine	DTXSID3021196	1622	CLD_GSTA2_6hr	0.182317	1	0.263211	-0.530279	-0.0965701	0.004	-0.454195	40	-0.103652	0.4	-0.468758	40	-0.468758	40	40	0.004	5	20	4	2	pow	3	13	-1.46153e-17	FALSE	0.279831	NA	0.481524	0.3	NA	-2.38632	5.577e-07	13.6287	3.9685	-0.481524	0.00184202	0.0185664	0.187137	NA	-0.159221	NA
13789672	8270184	TP0000077F05	23990	21725-46-2	Cyanazine	DTXSID1023990	1622	CLD_GSTA2_6hr	0.182317	1	0.121637	-0.788539	0.0377348	0.004	-0.594195	40	0.0638858	0.004	-0.730823	0.04	-0.730823	0.04	40	0.004	5	18	4	2	exp5	3	13	-5.72023e-16	FALSE	0.279831	-0.475653	0.475653	7.72169	0.026225	-1.74612	7.03819e-06	2.28597	0.026225	-0.475653	0.0187187	0.0205476	0.0226447	NA	NA	NA
13789709	8270221	TP0000079B02	21268	122-34-9	Simazine	DTXSID4021268	1622	CLD_GSTA2_6hr	0.182317	1	0.331165	-0.625658	0.193728	0.4	-0.359169	40	0.216684	0.4	-0.274259	40	-0.274259	40	40	0.004	5	20	4	2	poly1	3	13	-7.59679e-10	FALSE	0.279831	NA	0.332561	NA	NA	-1.86189	0.00945613	3.78989	20	-0.332561	2	4	8	NA	-0.00831402	NA
13789745	8270257	TP0000073A03	20112	1912-24-9	Atrazine	DTXSID9020112	1623	CLD_HMGCS2_6hr	0.524302	1	0.884694	-0.700269	0.54747	4	-0.351161	40	0.502727	4	-0.294533	40	0.502727	4	40	0.004	5	20	4	1	poly2	3	13	0	FALSE	0.80783	NA	0.516187	NA	NA	-1.84655	0.000163584	4.52616	1.88279	0.516187	NA	NA	NA	NA	-5.48196	-38.01
13789896	8270408	TP0000075E10	21196	139-40-2	Propazine	DTXSID3021196	1623	CLD_HMGCS2_6hr	0.524302	1	0.503392	-1.3645	0.185288	0.4	-1.0573	40	0.301133	0.4	-1.04258	40	-1.04258	40	40	0.004	5	20	4	3	poly1	3	15	-0.398188	FALSE	0.80783	NA	1.06222	NA	NA	-1.22729	7.67348e-05	-7.97166	20	-1.06222	2	4	8	37.6571	-0.0265554	NA
13789998	8270510	TP0000077F05	23990	21725-46-2	Cyanazine	DTXSID1023990	1623	CLD_HMGCS2_6hr	0.524302	1	1.48132	-1.01693	0.893756	0.04	-0.105814	4	0.810887	0.04	-0.0909323	4	0.810887	0.04	40	0.004	5	16	3.5	1	exp4	3	13	0.000228902	FALSE	0.80783	0.413698	0.413698	NA	0.0004	-0.485723	0.497072	-18.6617	0.0004	0.413698	2.96002e-05	6.08012e-05	0.000128771	NA	NA	NA
13790035	8270547	TP0000079B02	21268	122-34-9	Simazine	DTXSID4021268	1623	CLD_HMGCS2_6hr	0.524302	1	0.901693	-1.02722	0.376169	0.004	-0.413929	40	0.489911	0.04	-0.341094	40	0.489911	0.04	40	0.004	5	20	4	2	poly1	3	13	-0.00175194	FALSE	0.80783	NA	0.388629	NA	NA	-0.753272	0.497321	-16.789	20	-0.388629	2	4	8	NA	-0.00971573	NA
13790071	8270583	TP0000073A03	20112	1912-24-9	Atrazine	DTXSID9020112	1624	CLD_SLCO1B1_6hr	0.253893	1	0.112609	-0.419257	-0.0606563	0.004	-0.316456	40	-0.039331	0.004	-0.362495	40	-0.362495	40	40	0.004	5	20	4	1	hill	3	13	0	FALSE	0.510901	-0.339359	0.339359	0.3	0.13665	-2.04992	0.00045885	8.96105	0.13665	-0.339359	NA	NA	NA	NA	NA	NA
13790222	8270734	TP0000075E10	21196	139-40-2	Propazine	DTXSID3021196	1624	CLD_SLCO1B1_6hr	0.253893	1	0.121663	-0.809395	-0.171724	0.04	-0.421905	4	-0.124738	0.4	-0.36192	4	-0.36192	4	40	0.004	5	20	4	1	hill	3	13	-2.87818e-11	FALSE	0.510901	-0.404075	0.404075	0.3	0.025236	-1.49258	0.00384197	-2.48223	0.025236	-0.404075	1.37882e-06	1.66423e-05	0.000248401	NA	NA	NA
13790324	8270836	TP0000077F05	23990	21725-46-2	Cyanazine	DTXSID1023990	1624	CLD_SLCO1B1_6hr	0.253893	1	0.532433	-0.575013	0.148382	4	-0.141792	40	0.179751	4	-0.11423	40	0.179751	4	40	0.004	5	18	4	2	poly1	3	13	-4.78851e-08	FALSE	0.510901	NA	0.0875201	NA	NA	-1.56659	0.708145	-1.10175	20	-0.0875201	2	4	8	NA	-0.002188	NA
13790361	8270873	TP0000079B02	21268	122-34-9	Simazine	DTXSID4021268	1624	CLD_SLCO1B1_6hr	0.253893	1	0.408287	-1.46844	0.219856	0.4	-0.273931	0.004	0.313818	0.4	4.44089e-16	0.04	0.313818	0.4	40	0.004	5	20	4	2	exp4	3	13	0	FALSE	0.510901	0.184983	0.184983	NA	0.0896136	-1.53419	0.380692	-5.22987	0.0896136	0.184983	NA	NA	NA	NA	NA	NA
13790397	8270909	TP0000073A03	20112	1912-24-9	Atrazine	DTXSID9020112	1625	CLD_SULT2A_6hr	0.444128	1	1.4458	-0.346359	0.580267	40	-0.042027	0.04	0.57643	40	-0.000729002	0.04	0.57643	40	40	0.004	5	20	4	1	exp4	3	13	5.05719e-05	FALSE	0.734725	0.426542	0.426542	NA	0.297654	-1.15807	0.102279	-10.2917	0.297654	0.426542	0.0220266	0.0452444	0.0958233	NA	NA	NA
13790548	8271060	TP0000075E10	21196	139-40-2	Propazine	DTXSID3021196	1625	CLD_SULT2A_6hr	0.444128	1	0.584963	-0.807355	0.224011	0.04	-0.378302	0.004	0.321828	0.04	-0.45407	0.004	-0.45407	0.004	40	0.004	5	20	4	2	poly1	3	13	-2.9446e-08	FALSE	0.734725	NA	0.0596698	NA	NA	-1.19093	0.713728	-8.99304	20	-0.0596698	2	4	8	NA	-0.00149175	NA
13790648	8271160	TP0000077F05	23990	21725-46-2	Cyanazine	DTXSID1023990	1625	CLD_SULT2A_6hr	0.444128	1	2.15754	-1.70044	0.838218	0.4	-0.378512	40	1.05445	0.4	-0.378512	40	1.05445	0.4	40	0.004	5	12	3	3	poly1	3	13	-0.028229	FALSE	0.734725	NA	0.364963	NA	NA	-0.220968	0.70615	-17.1474	20	-0.364963	2	4	8	NA	-0.00912407	NA
13790685	8271197	TP0000079B02	21268	122-34-9	Simazine	DTXSID4021268	1625	CLD_SULT2A_6hr	0.444128	1	0.769665	-1.7539	-0.43955	0.004	-1.15421	0.04	-0.461416	0.004	-1.30045	0.04	-1.30045	0.04	40	0.004	5	20	4	2	exp4	3	13	-0.0800759	FALSE	0.734725	-0.763553	0.763553	NA	0.00310174	-0.512961	0.0078826	-21.7241	0.00310174	-0.763553	0.00022953	0.000471474	0.000998536	NA	NA	NA
13790721	8271233	TP0000073A03	20112	1912-24-9	Atrazine	DTXSID9020112	1626	CLD_UGT1A1_6hr	0.203422	1	0.669475	-0.171208	0.586171	40	-0.0888321	0.4	0.576111	40	-0.0895669	0.004	0.576111	40	40	0.004	5	20	4	1	exp5	3	13	0	FALSE	0.345563	0.582165	0.582165	7.77101	3.60901	-2.69672	5.89217e-12	21.0956	3.60901	0.582165	NA	NA	NA	NA	NA	NA
13790872	8271384	TP0000075E10	21196	139-40-2	Propazine	DTXSID3021196	1626	CLD_UGT1A1_6hr	0.203422	1	0.67012	-0.371847	0.598435	40	-0.162584	0.004	0.597182	40	-0.262124	0.004	0.597182	40	40	0.004	5	20	4	2	exp4	3	13	1.46158e-14	FALSE	0.345563	0.514791	0.514791	NA	0.423895	-1.86135	4.40656e-06	4.40734	0.423895	0.514791	0.0313685	0.0644333	0.136464	NA	NA	NA
13790974	8271486	TP0000077F05	23990	21725-46-2	Cyanazine	DTXSID1023990	1626	CLD_UGT1A1_6hr	0.203422	1	0.831139	-0.303978	0.546872	40	-0.00938762	0.004	0.598358	40	-0.0030176	0.004	0.598358	40	40	0.004	5	18	4	2	pow	3	13	4.03615e-05	FALSE	0.345563	NA	0.584153	0.36128	NA	-1.66386	0.0115283	-0.0342444	5.87258	0.584153	0.0100206	0.0682537	0.464897	NA	0.154076	NA
13791011	8271523	TP0000079B02	21268	122-34-9	Simazine	DTXSID4021268	1626	CLD_UGT1A1_6hr	0.203422	1	0.588261	-0.270953	0.445464	40	0.0259876	0.04	0.441782	40	-0.00742388	0.004	0.441782	40	40	0.004	5	20	4	2	pow	3	13	5.29913e-13	FALSE	0.345563	NA	0.430838	0.311225	NA	-1.97396	0.000445782	6.63716	4.31338	0.430838	0.00264064	0.0244879	0.227088	NA	0.136682	NA
13791047	8271559	TP0000073A03	20112	1912-24-9	Atrazine	DTXSID9020112	1627	CLD_ABCB1_24hr	0.150518	1	0.425428	-0.445238	0.269079	40	-0.195259	0.04	0.256234	40	-0.21598	0.04	0.256234	40	40	0.004	5	19	4	2	poly1	3	13	3.71671e-14	FALSE	0.236326	NA	0.267883	NA	NA	-2.16747	0.00802503	8.84668	20	0.267883	2	4	8	NA	0.00669708	NA
13791198	8271710	TP0000075E10	21196	139-40-2	Propazine	DTXSID3021196	1627	CLD_ABCB1_24hr	0.150518	1	0.600657	-0.491906	0.473275	40	-0.301857	0.004	0.446201	40	-0.322906	0.004	0.446201	40	40	0.004	5	18	4	1	pow	3	13	2.19341e-09	FALSE	0.236326	NA	0.473558	0.410053	NA	-1.78569	0.00149691	1.90073	7.37795	0.473558	0.0268676	0.145664	0.789726	NA	0.104338	NA
13791300	8271812	TP0000077F05	23990	21725-46-2	Cyanazine	DTXSID1023990	1627	CLD_ABCB1_24hr	0.150518	1	0.197363	-0.247918	0.105966	40	-0.172109	0.004	0.125189	40	-0.176669	0.004	-0.176669	0.004	40	0.004	5	20	4	2	poly1	3	13	9.38618e-18	FALSE	0.236326	NA	0.118323	NA	NA	-2.36103	0.289367	14.6137	20	0.118323	2	4	8	NA	0.00295807	NA
13791337	8271849	TP0000079B02	21268	122-34-9	Simazine	DTXSID4021268	1627	CLD_ABCB1_24hr	0.150518	1	0.0539638	-0.374777	-0.0170336	0.4	-0.31857	40	-0.0124729	0.4	-0.311532	40	-0.311532	40	40	0.004	5	19	4	1	poly1	3	13	0	FALSE	0.236326	NA	0.316845	NA	NA	-3.00723	7.77831e-08	26.3048	20	-0.316845	NA	NA	NA	NA	-0.00792112	NA
13791373	8271885	TP0000073A03	20112	1912-24-9	Atrazine	DTXSID9020112	1628	CLD_ABCB11_24hr	0.279922	1	0.222392	-0.803603	0.0369205	0.04	-0.57432	40	0.0981986	0.04	-0.568767	40	-0.568767	40	40	0.004	5	19	4	2	exp4	3	13	-2.04119e-07	FALSE	0.544317	-0.572033	0.572033	NA	2.98325	-1.81683	3.53615e-05	4.44097	2.98325	-0.572033	0.220762	0.453462	0.96039	NA	NA	NA
13791524	8272036	TP0000075E10	21196	139-40-2	Propazine	DTXSID3021196	1628	CLD_ABCB11_24hr	0.279922	1	0.289507	-1.00896	0.1901	0.004	-0.870652	40	0.222211	0.004	-0.921598	40	-0.921598	40	40	0.004	5	18	4	3	pow	3	15	-0.0460584	FALSE	0.544317	NA	0.88378	0.370139	NA	-1.61067	1.05083e-05	0.280516	6.14851	-0.88378	0.0122202	0.0795004	0.517201	NA	-0.225611	NA
13791626	8272138	TP0000077F05	23990	21725-46-2	Cyanazine	DTXSID1023990	1628	CLD_ABCB11_24hr	0.279922	1	0.478834	-0.777442	0.241394	0.4	-0.584989	0.004	0.2456	0.4	-0.528723	0.004	-0.528723	0.004	40	0.004	5	20	4	3	gnls	3	13	-2.4708e-08	FALSE	0.544317	-0.591505	0.588777	1.60936	0.000497828	-1.82065	0.000477483	3.24547	0.000494982	-0.588777	7.96535e-05	0.000126696	0.000209616	NA	NA	NA
13791663	8272175	TP0000079B02	21268	122-34-9	Simazine	DTXSID4021268	1628	CLD_ABCB11_24hr	0.279922	1	0.0610288	-0.455095	-0.0455613	4	-0.287018	40	0.0169737	4	-0.253039	40	-0.253039	40	40	0.004	5	19	4	2	poly1	3	13	-8.8545e-14	FALSE	0.544317	NA	0.272664	NA	NA	-2.13014	0.00608695	10.0306	20	-0.272664	2	4	8	NA	-0.0068166	NA
13791699	8272211	TP0000073A03	20112	1912-24-9	Atrazine	DTXSID9020112	1629	CLD_ABCG2_24hr	0.245794	1	0.395649	-0.976541	0.175934	0.4	-0.565555	4	0.22039	0.4	-0.577921	4	-0.577921	4	40	0.004	5	19	4	2	poly2	3	13	-1.37481e-16	FALSE	0.432499	NA	0.54739	NA	NA	-1.54765	0.0040344	-1.00854	1.89557	-0.54739	0.181826	0.365247	0.737044	NA	6.37974	-42.2005
13791850	8272362	TP0000075E10	21196	139-40-2	Propazine	DTXSID3021196	1629	CLD_ABCG2_24hr	0.245794	1	0.5257	-0.384415	0.199333	4	-0.316462	40	0.327154	4	-0.304383	40	0.327154	4	40	0.004	5	18	4	2	poly1	3	13	-3.67864e-11	FALSE	0.432499	NA	0.312911	NA	NA	-1.82433	0.0221937	2.50979	20	-0.312911	2	4	8	NA	-0.00782277	NA
13791952	8272464	TP0000077F05	23990	21725-46-2	Cyanazine	DTXSID1023990	1629	CLD_ABCG2_24hr	0.245794	1	0.237936	-0.851581	0.045136	4	-0.299301	0.04	0.00891524	4	-0.289571	0.004	-0.289571	0.004	40	0.004	5	20	4	2	gnls	3	13	-2.84095e-13	FALSE	0.432499	-0.29661	0.295852	4.18675	0.000400367	-1.81511	0.369189	2.87433	0.000399894	-0.295852	0.00019804	0.000236725	0.000287297	NA	NA	NA
13791989	8272501	TP0000079B02	21268	122-34-9	Simazine	DTXSID4021268	1629	CLD_ABCG2_24hr	0.245794	1	0.0273079	-0.626242	-0.122516	0.004	-0.460236	4	-0.108149	0.004	-0.564768	4	-0.564768	4	40	0.004	5	19	4	2	exp5	3	13	-1.70757e-18	FALSE	0.432499	-0.501061	0.501061	0.315728	0.0785765	-2.01707	1.31398e-06	7.49628	0.0785765	-0.501061	2.05988e-05	0.000201367	0.00216883	NA	NA	NA
13792025	8272537	TP0000073A03	20112	1912-24-9	Atrazine	DTXSID9020112	1630	CLD_ACTIN_24hr	0.18285	1	0.412019	-0.246441	0.221299	4	-0.16575	40	0.174624	4	-0.17782	40	-0.17782	40	40	0.004	5	19	4	1	poly2	3	13	0	FALSE	0.42202	NA	0.176605	NA	NA	-2.55623	0.000732489	17.16	1.87857	0.176605	NA	NA	NA	NA	-1.82374	-36.819
13792176	8272688	TP0000075E10	21196	139-40-2	Propazine	DTXSID3021196	1630	CLD_ACTIN_24hr	0.18285	1	0.284689	-0.675124	0.101782	0.04	-0.597313	40	0.0934921	0.4	-0.638842	40	-0.638842	40	40	0.004	5	18	4	2	poly1	3	13	-4.76928e-08	FALSE	0.42202	NA	0.61501	NA	NA	-2.0603	6.8361e-06	7.31872	20	-0.61501	2	4	8	NA	-0.0153753	NA
13792278	8272790	TP0000077F05	23990	21725-46-2	Cyanazine	DTXSID1023990	1630	CLD_ACTIN_24hr	0.18285	1	0.357572	-0.39081	0.217174	0.04	-0.277725	40	0.225352	0.04	-0.287218	40	-0.287218	40	40	0.004	5	20	4	2	poly1	3	13	-2.20799e-12	FALSE	0.42202	NA	0.28184	NA	NA	-1.98709	0.0209836	6.77895	20	-0.28184	2	4	8	NA	-0.007046	NA
13792315	8272827	TP0000079B02	21268	122-34-9	Simazine	DTXSID4021268	1630	CLD_ACTIN_24hr	0.18285	1	0.164875	-0.390832	0.0949783	0.4	-0.237877	40	0.0896064	0.4	-0.23082	40	-0.23082	40	40	0.004	5	19	4	1	exp4	3	13	0	FALSE	0.42202	-0.239753	0.239753	NA	2.97772	-2.09268	0.0366752	8.20913	2.97772	-0.239753	NA	NA	NA	NA	NA	NA
13792351	8272863	TP0000073A03	20112	1912-24-9	Atrazine	DTXSID9020112	1631	CLD_CYP1A1_24hr	0.653028	1	3.63421	-0.900464	3.34522	40	-0.579929	0.04	3.31559	40	-0.683391	0.04	3.31559	40	40	0.004	5	19	4	1	exp4	3	41	0.999799	TRUE	1.03508	3.34112	3.34112	NA	4.27212	-0.979112	6.58896e-11	-12.3086	4.27212	3.34112	0.316139	0.649376	1.37532	2.19217	NA	NA
13792502	8273014	TP0000075E10	21196	139-40-2	Propazine	DTXSID3021196	1631	CLD_CYP1A1_24hr	0.653028	1	4.00998	-0.222392	3.705	40	-0.222392	0.04	3.71267	40	-0.222392	0.04	3.71267	40	40	0.004	5	14	3	0	pow	3	41	0.999839	TRUE	1.03508	NA	3.71115	0.553156	NA	-1.18399	5.08441e-10	-6.702	11.425	3.71115	0.177848	0.622663	2.18	3.73678	0.482302	NA
13792604	8273116	TP0000077F05	23990	21725-46-2	Cyanazine	DTXSID1023990	1631	CLD_CYP1A1_24hr	0.653028	1	1.77529	-0.584606	1.26574	40	-0.278082	0.4	1.24688	40	-0.243569	0.4	1.24688	40	40	0.004	5	18	4	2	poly1	3	15	0.664771	FALSE	1.03508	NA	1.25645	NA	NA	-0.954799	0.000368833	-11.3521	20	1.25645	2	4	8	31.8357	0.0314113	NA
13792641	8273153	TP0000079B02	21268	122-34-9	Simazine	DTXSID4021268	1631	CLD_CYP1A1_24hr	0.653028	1	4.35755	-0.862496	4.00857	40	-0.444979	0.004	3.98537	40	-0.418251	0.004	3.98537	40	40	0.004	5	19	4	1	poly2	3	41	0.999903	TRUE	1.03508	NA	4.00386	NA	NA	-0.945853	1.60877e-11	-13.2404	5.55506	4.00386	0.502289	1.01443	2.07073	2.61365	-21.424	-53.2464
13792677	8273189	TP0000073A03	20112	1912-24-9	Atrazine	DTXSID9020112	1632	CLD_CYP1A2_24hr	0.473055	1	2.54057	-0.923379	2.48021	40	-0.33455	0.04	2.4765	40	-0.24362	0.004	2.4765	40	40	0.004	5	19	4	0	exp4	3	41	0.999954	TRUE	0.805105	2.47919	2.47919	NA	3.10827	-1.58287	1.19069e-10	-7.48499	3.10827	2.47919	0.230014	0.472467	1.00064	2.31586	NA	NA
13792828	8273340	TP0000075E10	21196	139-40-2	Propazine	DTXSID3021196	1632	CLD_CYP1A2_24hr	0.473055	1	3.15344	-0.210567	2.97029	40	0.112952	0.004	2.93263	40	0.0597908	0.004	2.93263	40	40	0.004	5	18	4	1	pow	3	41	0.999897	TRUE	0.805105	NA	2.94506	0.421276	NA	-1.85502	3.98721e-15	3.54904	7.71778	2.94506	0.03264	0.169168	0.87677	3.08	0.622566	NA
13792930	8273442	TP0000077F05	23990	21725-46-2	Cyanazine	DTXSID1023990	1632	CLD_CYP1A2_24hr	0.473055	1	1.20482	-1.02466	0.784142	40	-0.373297	0.4	0.832322	40	-0.270039	0.4	0.832322	40	40	0.004	5	20	4	2	poly1	3	13	0.0701085	FALSE	0.805105	NA	0.775757	NA	NA	-0.888218	0.0491518	-15.1653	20	0.775757	2	4	8	NA	0.0193939	NA
13792967	8273479	TP0000079B02	21268	122-34-9	Simazine	DTXSID4021268	1632	CLD_CYP1A2_24hr	0.473055	1	4.04814	-1.59251	3.90708	40	-1.045	0.004	3.89083	40	-0.927401	0.004	3.89083	40	40	0.004	5	19	4	0	poly2	3	41	0.99968	TRUE	0.805105	NA	3.90723	NA	NA	-0.699361	1.67297e-09	-18.1543	5.26167	3.90723	0.477689	0.964418	1.96719	2.54663	-21.628	-52.4018
13793003	8273515	TP0000073A03	20112	1912-24-9	Atrazine	DTXSID9020112	1633	CLD_CYP2B6_24hr	0.415288	1	3.51408	-0.39689	3.17443	40	-0.319055	0.04	3.14301	40	-0.309971	0.04	3.14301	40	40	0.004	5	19	4	0	poly2	3	41	0.999977	TRUE	0.770448	NA	3.16465	NA	NA	-1.35122	6.96457e-14	-4.09924	3.92485	3.16465	0.363633	0.732851	1.48913	2.39887	-21.3979	-48.808
13793154	8273666	TP0000075E10	21196	139-40-2	Propazine	DTXSID3021196	1633	CLD_CYP2B6_24hr	0.415288	1	3.22287	-0.703607	3.02657	40	-0.235284	0.004	3.08604	40	-0.105997	0.004	3.08604	40	40	0.004	5	18	4	0	exp4	3	41	0.999999	TRUE	0.770448	3.06481	3.06481	NA	3.26281	-1.75013	3.9859e-15	0.990992	3.26281	3.06481	0.24145	0.495958	1.05039	1.85912	NA	NA
13793256	8273768	TP0000077F05	23990	21725-46-2	Cyanazine	DTXSID1023990	1633	CLD_CYP2B6_24hr	0.415288	1	3.07751	-1.12869	2.9043	40	-0.551736	0.04	3.01709	40	-0.474777	0.04	3.01709	40	40	0.004	5	20	4	0	poly2	3	41	0.999697	TRUE	0.770448	NA	2.92564	NA	NA	-0.928443	6.62643e-10	-14.2395	3.69141	2.92564	0.343325	0.691683	1.40443	2.45532	-20.6919	-48.2184
13793293	8273805	TP0000079B02	21268	122-34-9	Simazine	DTXSID4021268	1633	CLD_CYP2B6_24hr	0.415288	1	2.96659	-0.768124	2.6526	40	-0.581482	0.004	2.66756	40	-0.702195	0.004	2.66756	40	40	0.004	5	19	4	1	poly2	3	41	0.998614	TRUE	0.770448	NA	2.6593	NA	NA	-1.3415	2.72528e-10	-6.63075	9.73723	2.6593	0.846158	1.71424	3.52365	6.99814	-10.9322	-68.7131
13793329	8273841	TP0000073A03	20112	1912-24-9	Atrazine	DTXSID9020112	1634	CLD_CYP2C19_24hr	0.192222	1	0.38498	-0.346932	-0.0551048	0.04	-0.163302	40	-0.0336597	4	-0.204737	0.004	-0.204737	0.004	40	0.004	5	19	4	1	exp4	3	13	0	FALSE	0.319682	-0.130712	0.130712	NA	0.0004	-2.00309	0.0885843	5.99137	0.0004	-0.130712	NA	NA	NA	NA	NA	NA
13793480	8273992	TP0000075E10	21196	139-40-2	Propazine	DTXSID3021196	1634	CLD_CYP2C19_24hr	0.192222	1	0.511208	-0.451121	0.244566	4	-0.286806	40	0.198353	4	-0.311643	0.4	-0.311643	0.4	40	0.004	5	18	4	1	poly2	3	13	-7.10779e-14	FALSE	0.319682	NA	0.287099	NA	NA	-1.90171	0.0368469	5.06752	37.8426	-0.287099	35.6809	35.9337	36.4292	NA	-1.96845	-35.4244
13793582	8274094	TP0000077F05	23990	21725-46-2	Cyanazine	DTXSID1023990	1634	CLD_CYP2C19_24hr	0.192222	1	0.368933	-0.183902	0.108189	4	-0.0561302	0.04	0.123862	4	-0.0719798	0.04	0.123862	4	40	0.004	5	20	4	2	poly1	3	13	5.86303e-13	FALSE	0.319682	NA	0.087833	NA	NA	-1.84815	0.632243	4.7627	20	0.087833	2	4	8	NA	0.00219582	NA
13793619	8274131	TP0000079B02	21268	122-34-9	Simazine	DTXSID4021268	1634	CLD_CYP2C19_24hr	0.192222	1	0.212512	-0.21623	0.0468803	0.04	-0.0684772	40	0.0956194	0.04	-0.0834567	40	0.0956194	0.04	40	0.004	5	19	4	2	poly1	3	13	-1.70196e-20	FALSE	0.319682	NA	0.0738279	NA	NA	-2.51221	0.50382	16.9636	20	-0.0738279	2	4	8	NA	-0.0018457	NA
13793655	8274167	TP0000073A03	20112	1912-24-9	Atrazine	DTXSID9020112	1635	CLD_CYP2C9_24hr	0.364082	1	1.20923	-1.92177	0.723421	0.004	-1.43394	4	0.773643	0.004	-1.36937	4	-1.36937	4	40	0.004	5	19	4	1	poly2	3	15	-0.782446	FALSE	0.668357	NA	1.37937	NA	NA	-0.739112	0.000378463	-17.3968	1.89584	-1.37937	0.181868	0.365328	0.737194	2.81268	16.1094	-42.2976
13793806	8274318	TP0000075E10	21196	139-40-2	Propazine	DTXSID3021196	1635	CLD_CYP2C9_24hr	0.364082	1	0.585162	-0.632838	0.354017	40	-0.358349	0.4	0.416953	40	-0.35377	0.4	0.416953	40	40	0.004	5	18	4	2	poly1	3	13	1.08359e-07	FALSE	0.668357	NA	0.402776	NA	NA	-1.63276	0.04766	-0.397406	20	0.402776	2	4	8	NA	0.0100694	NA
13793908	8274420	TP0000077F05	23990	21725-46-2	Cyanazine	DTXSID1023990	1635	CLD_CYP2C9_24hr	0.364082	1	0.459308	-1.01383	0.120201	0.004	-0.574306	0.04	0.157656	0.004	-0.693335	0.04	-0.693335	0.04	40	0.004	5	20	4	1	exp4	3	13	-8.1714e-11	FALSE	0.668357	-0.269036	0.269036	NA	0.00892293	-1.00985	0.343799	-11.4865	0.00892293	-0.269036	0.000660302	0.00135631	0.00287254	NA	NA	NA
13793945	8274457	TP0000079B02	21268	122-34-9	Simazine	DTXSID4021268	1635	CLD_CYP2C9_24hr	0.364082	1	0.420033	-0.20328	0.243984	0.04	-0.142992	40	0.246746	0.04	-0.169304	40	0.246746	0.04	40	0.004	5	19	4	2	gnls	3	13	0	FALSE	0.668357	0.256004	0.251923	4.39292	0.00278236	-2.46839	0.00157913	13.2698	0.00276622	0.251923	NA	NA	NA	NA	NA	NA
13793981	8274493	TP0000073A03	20112	1912-24-9	Atrazine	DTXSID9020112	1636	CLD_CYP3A4_24hr	0.719694	1	4.03185	-0.874469	3.86858	40	-0.409514	0.004	3.83999	40	-0.555754	0.004	3.83999	40	40	0.004	5	19	4	1	poly1	3	41	0.999069	TRUE	1.06007	NA	3.87597	NA	NA	-0.846736	3.59491e-10	-14.4729	20	3.87597	2	4	8	10.32	0.0968991	NA
13794132	8274644	TP0000075E10	21196	139-40-2	Propazine	DTXSID3021196	1636	CLD_CYP3A4_24hr	0.719694	1	5.44846	-1	5.13725	40	-0.378524	0.04	5.07318	40	-0.263034	0.4	5.07318	40	40	0.004	5	18	4	1	poly2	3	41	0.999979	TRUE	1.06007	NA	5.13004	NA	NA	-0.813914	1.6171e-11	-14.9465	6.20079	5.13004	0.55601	1.1237	2.29726	2.23645	-25.7188	-55.188
13794234	8274746	TP0000077F05	23990	21725-46-2	Cyanazine	DTXSID1023990	1636	CLD_CYP3A4_24hr	0.719694	1	3.89566	-0.621488	2.91227	40	-0.522197	0.04	2.81589	40	-0.522197	0.04	2.81589	40	40	0.004	5	14	3	1	pow	3	41	0.993439	TRUE	1.06007	NA	2.8859	0.324939	NA	0.0121477	0.00202087	-22.539	4.7385	2.8859	0.0039641	0.0334629	0.282476	1.53302	0.870379	NA
13794271	8274783	TP0000079B02	21268	122-34-9	Simazine	DTXSID4021268	1636	CLD_CYP3A4_24hr	0.719694	1	2.04731	-1.09954	1.47076	40	-0.253213	0.004	1.52829	40	-0.503213	0.004	1.52829	40	40	0.004	5	19	4	2	exp4	3	41	0.919828	TRUE	1.06007	1.4775	1.4775	NA	1.89925	-0.671581	0.000200647	-18.7354	1.89925	1.4775	0.140546	0.288692	0.611422	3.095	NA	NA
13794307	8274819	TP0000073A03	20112	1912-24-9	Atrazine	DTXSID9020112	1637	CLD_GAPDH_24hr	0.160284	1	0.2244	-0.451997	0.0343577	0.4	-0.112903	0.04	0.0330635	4	-0.102471	40	-0.102471	40	40	0.004	5	19	4	2	poly1	3	13	-4.25003e-17	FALSE	0.285756	NA	0.0947267	NA	NA	-2.16704	0.493914	9.18893	20	-0.0947267	2	4	8	NA	-0.00236817	NA
13794458	8274970	TP0000075E10	21196	139-40-2	Propazine	DTXSID3021196	1637	CLD_GAPDH_24hr	0.160284	1	0.306216	-0.502318	0.0647848	0.004	-0.265757	4	0.283052	0.4	-0.247131	4	0.283052	0.4	40	0.004	5	18	4	1	poly2	3	13	0	FALSE	0.285756	NA	0.239663	NA	NA	-2.02653	0.185551	5.84185	1.894	-0.239663	NA	NA	NA	NA	2.75936	-41.6289
13794560	8275072	TP0000077F05	23990	21725-46-2	Cyanazine	DTXSID1023990	1637	CLD_GAPDH_24hr	0.160284	1	0.364987	-0.488799	0.187706	0.04	-0.117181	4	0.234879	0.04	-0.0231752	4	0.234879	0.04	40	0.004	5	20	4	2	poly1	3	13	-2.4493e-12	FALSE	0.285756	NA	0.0210648	NA	NA	-1.66583	0.727152	1.05536	20	-0.0210648	2	4	8	NA	-0.000526621	NA
13794597	8275109	TP0000079B02	21268	122-34-9	Simazine	DTXSID4021268	1637	CLD_GAPDH_24hr	0.160284	1	0.270709	-0.51954	0.0807461	0.004	-0.307218	40	0.0841255	0.004	-0.339646	40	-0.339646	40	40	0.004	5	19	4	2	poly1	3	13	-1.01938e-12	FALSE	0.285756	NA	0.335913	NA	NA	-2.15262	0.0104461	10.1855	20	-0.335913	2	4	8	NA	-0.00839783	NA
13794633	8275145	TP0000073A03	20112	1912-24-9	Atrazine	DTXSID9020112	1638	CLD_GSTA2_24hr	0.185082	1	0.169925	-0.317301	0.116809	4	-0.12507	40	0.127064	4	-0.121383	40	0.127064	4	40	0.004	5	19	4	1	poly2	3	13	0	FALSE	0.291512	NA	0.124811	NA	NA	-2.32728	0.0820336	12.2986	38.3292	-0.124811	NA	NA	NA	NA	-1.19023	-36.5062
13794784	8275296	TP0000075E10	21196	139-40-2	Propazine	DTXSID3021196	1638	CLD_GSTA2_24hr	0.185082	1	0.240713	-0.898115	0.0463308	0.04	-0.63911	40	0.00596546	0.04	-0.712736	40	-0.712736	40	40	0.004	5	18	4	1	poly1	3	13	-0.000191413	FALSE	0.291512	NA	0.713089	NA	NA	-1.81999	0.000158105	3.11952	20	-0.713089	2	4	8	NA	-0.0178272	NA
13794886	8275398	TP0000077F05	23990	21725-46-2	Cyanazine	DTXSID1023990	1638	CLD_GSTA2_24hr	0.185082	1	0.222782	-0.823029	0.013459	0.004	-0.453957	40	0.0233466	0.004	-0.365243	40	-0.365243	40	40	0.004	5	20	4	1	exp5	3	13	0	FALSE	0.291512	-0.290477	0.290477	7.4068	0.0257429	-1.92659	0.000272749	4.51599	0.0257429	-0.290477	NA	NA	NA	NA	NA	NA
13794923	8275435	TP0000079B02	21268	122-34-9	Simazine	DTXSID4021268	1638	CLD_GSTA2_24hr	0.185082	1	0.138738	-0.358832	-0.0379958	4	-0.207117	0.04	0.0150377	0.4	-0.256121	0.004	-0.256121	0.004	40	0.004	5	19	4	1	exp4	3	13	0	FALSE	0.291512	-0.129441	0.129441	NA	0.0004	-2.1003	0.026604	8.91224	0.0004	-0.129441	NA	NA	NA	NA	NA	NA
13794959	8275471	TP0000073A03	20112	1912-24-9	Atrazine	DTXSID9020112	1639	CLD_HMGCS2_24hr	0.422408	1	0.668156	-1.13358	0.642917	0.4	-0.944108	40	0.643065	0.4	-0.975485	40	-0.975485	40	40	0.004	5	19	4	3	poly1	3	15	-0.164209	FALSE	0.674247	NA	0.934603	NA	NA	-1.17456	0.000697214	-8.4571	20	-0.934603	2	4	8	NA	-0.0233651	NA
13795110	8275622	TP0000075E10	21196	139-40-2	Propazine	DTXSID3021196	1639	CLD_HMGCS2_24hr	0.422408	1	1.18868	-1.64503	0.559495	0.4	-1.13536	40	0.445172	0.4	-1.10205	40	-1.10205	40	40	0.004	5	18	4	3	poly1	3	15	-0.414708	FALSE	0.674247	NA	1.08732	NA	NA	-1.08245	0.000885386	-10.5243	20	-1.08732	2	4	8	36.7876	-0.0271831	NA
13795212	8275724	TP0000077F05	23990	21725-46-2	Cyanazine	DTXSID1023990	1639	CLD_HMGCS2_24hr	0.422408	1	0.235451	-1.52293	0.10072	0.4	-1.16831	40	0.151271	0.4	-1.16028	40	-1.16028	40	40	0.004	5	20	4	3	poly1	3	15	-0.616026	FALSE	0.674247	NA	1.1861	NA	NA	-1.55139	1.22009e-06	-0.430476	20	-1.1861	2	4	8	33.7241	-0.0296524	NA
13795249	8275761	TP0000079B02	21268	122-34-9	Simazine	DTXSID4021268	1639	CLD_HMGCS2_24hr	0.422408	1	0.375073	-1.1818	0.259212	0.004	-0.921208	40	0.247824	0.004	-0.888708	40	-0.888708	40	40	0.004	5	19	4	3	exp4	3	15	-0.0654406	FALSE	0.674247	-0.927491	0.927491	NA	7.53896	-1.77714	7.72909e-07	3.30957	7.53896	-0.927491	0.557888	1.14595	2.427	NA	NA	NA
13795285	8275797	TP0000073A03	20112	1912-24-9	Atrazine	DTXSID9020112	1640	CLD_SLCO1B1_24hr	0.264397	1	0.36257	-0.562541	0.287307	0.04	-0.359316	4	0.338885	0.04	-0.339476	40	-0.339476	40	40	0.004	5	19	4	2	poly2	3	13	-9.54413e-16	FALSE	0.523688	NA	0.345174	NA	NA	-1.73958	0.00234683	2.33298	1.95114	-0.345174	0.187279	0.376176	0.758996	NA	4.08258	-44.1132
13795436	8275948	TP0000075E10	21196	139-40-2	Propazine	DTXSID3021196	1640	CLD_SLCO1B1_24hr	0.264397	1	0.133717	-0.852998	-0.00487644	0.004	-0.589494	4	-0.0125512	0.004	-0.495446	4	-0.495446	4	40	0.004	5	18	4	1	exp4	3	13	-1.54806e-16	FALSE	0.523688	-0.483044	0.483044	NA	0.4542	-2.25237	1.78921e-06	9.11481	0.4542	-0.483044	0.0336111	0.0690398	0.14622	NA	NA	NA
13795538	8276050	TP0000077F05	23990	21725-46-2	Cyanazine	DTXSID1023990	1640	CLD_SLCO1B1_24hr	0.264397	1	0.543142	-0.385716	0.216835	0.004	0.0608468	0.4	0.230506	0.004	0.103337	0.4	0.230506	0.004	40	0.004	5	20	4	1	exp4	3	13	0	FALSE	0.523688	0.142688	0.142688	NA	0.0004	-1.55158	0.354588	-1.26565	0.0004	0.142688	NA	NA	NA	NA	NA	NA
13795575	8276087	TP0000079B02	21268	122-34-9	Simazine	DTXSID4021268	1640	CLD_SLCO1B1_24hr	0.264397	1	0.731776	-0.233954	0.401065	0.04	0.0594068	40	0.459573	4	0.0766404	40	0.459573	4	40	0.004	5	19	4	1	exp4	3	13	0	FALSE	0.523688	0.262086	0.262086	NA	0.0004	-1.2839	0.0598285	-5.70755	0.0004	0.262086	NA	NA	NA	NA	NA	NA
13795611	8276123	TP0000073A03	20112	1912-24-9	Atrazine	DTXSID9020112	1641	CLD_SULT2A_24hr	0.429223	1	0.91427	-2.32193	0.702921	0.4	-0.815544	4	0.725825	0.4	-0.601642	4	0.725825	0.4	40	0.004	5	19	4	2	exp4	3	13	4.0413e-11	FALSE	0.730067	0.257912	0.257912	NA	0.0004	-0.856057	0.505164	-17.4766	0.0004	0.257912	2.96002e-05	6.08012e-05	0.000128771	NA	NA	NA
13795762	8276274	TP0000075E10	21196	139-40-2	Propazine	DTXSID3021196	1641	CLD_SULT2A_24hr	0.429223	1	0.70044	-0.103093	0.358999	0.04	0.0659176	4	0.408492	0.004	-0.0506261	4	0.408492	0.004	40	0.004	5	18	4	1	exp4	3	13	0	FALSE	0.730067	0.266902	0.266902	NA	0.0004	-1.5038	0.0108784	-1.70529	0.0004	0.266902	NA	NA	NA	NA	NA	NA
13795864	8276376	TP0000077F05	23990	21725-46-2	Cyanazine	DTXSID1023990	1641	CLD_SULT2A_24hr	0.429223	1	0.894123	-1	0.481262	40	-0.472242	0.04	0.558848	40	-0.368483	0.04	0.558848	40	40	0.004	5	20	4	1	poly2	3	13	0.000127587	FALSE	0.730067	NA	0.521629	NA	NA	-1.15602	0.0897994	-10.0496	37.5713	0.521629	35.1028	35.3938	35.9621	NA	3.04232	-34.8069
13795901	8276413	TP0000079B02	21268	122-34-9	Simazine	DTXSID4021268	1641	CLD_SULT2A_24hr	0.429223	1	0.527247	-0.839535	0.247769	40	-0.435956	4	0.371969	40	-0.361857	4	0.371969	40	40	0.004	5	19	4	1	poly2	3	13	0	FALSE	0.730067	NA	0.395519	NA	NA	-1.61715	0.0123439	-0.96369	1.87935	-0.395519	NA	NA	NA	NA	4.1052	-37.0327
13795937	8276449	TP0000073A03	20112	1912-24-9	Atrazine	DTXSID9020112	1642	CLD_UGT1A1_24hr	0.209054	1	1.24878	-0.366457	1.16227	40	-0.0826827	0.04	1.15119	40	-0.0865964	0.04	1.15119	40	40	0.004	5	19	4	2	exp4	3	37	0.938265	TRUE	0.369554	1.175	1.175	NA	6.51776	-2.55488	3.59752e-13	15.2113	6.51776	1.175	0.482318	0.99072	2.09825	17.9058	NA	NA
13796088	8276600	TP0000075E10	21196	139-40-2	Propazine	DTXSID3021196	1642	CLD_UGT1A1_24hr	0.209054	1	1.5074	-0.0822623	1.46579	40	0.0303928	0.004	1.47959	40	-0.0577796	0.4	1.47959	40	40	0.004	5	18	4	0	pow	3	41	0.987347	TRUE	0.369554	NA	1.47721	0.304581	NA	-1.82556	2.30708e-10	2.52238	4.10885	1.47721	0.00214055	0.0208385	0.202864	11.1109	0.480268	NA
13796190	8276702	TP0000077F05	23990	21725-46-2	Cyanazine	DTXSID1023990	1642	CLD_UGT1A1_24hr	0.209054	1	1.01133	-0.294173	0.889746	40	-0.068846	0.04	0.888343	40	-0.112284	0.04	0.888343	40	40	0.004	5	20	4	1	poly2	3	15	0.00916599	FALSE	0.369554	NA	0.889347	NA	NA	-2.04513	3.93476e-09	8.96773	4.76942	0.889347	0.436094	0.879906	1.79242	NA	-5.24849	-51.0324
13796227	8276739	TP0000079B02	21268	122-34-9	Simazine	DTXSID4021268	1642	CLD_UGT1A1_24hr	0.209054	1	0.880471	-0.414083	0.77051	40	-0.242664	0.004	0.766449	40	-0.286114	0.004	0.766449	40	40	0.004	5	19	4	0	poly1	3	13	7.59303e-05	FALSE	0.369554	NA	0.773681	NA	NA	-2.03408	3.32508e-07	6.994	20	0.773681	2	4	8	NA	0.019342	NA
13796263	8276775	TP0000073A03	20112	1912-24-9	Atrazine	DTXSID9020112	1643	CLD_ABCB1_48hr	0.171299	1	0.365342	-0.478101	0.254709	4	-0.222842	0.04	0.262819	4	-0.233776	0.004	0.262819	4	40	0.004	5	20	4	1	poly2	3	13	0	FALSE	0.270342	NA	0.247717	NA	NA	-1.88166	0.114847	4.81895	1.89289	0.247717	NA	NA	NA	NA	-2.82805	-41.2362
13796414	8276926	TP0000075E10	21196	139-40-2	Propazine	DTXSID3021196	1643	CLD_ABCB1_48hr	0.171299	1	0.676679	-0.294513	0.453162	0.4	-0.215956	0.004	0.510669	0.4	-0.218581	0.004	0.510669	0.4	40	0.004	5	18	4	2	exp4	3	13	5.74831e-17	FALSE	0.270342	0.336532	0.336532	NA	0.104643	-1.73135	0.00385789	2.32207	0.104643	0.336532	0.00774365	0.0159061	0.0336876	NA	NA	NA
13796516	8277028	TP0000077F05	23990	21725-46-2	Cyanazine	DTXSID1023990	1643	CLD_ABCB1_48hr	0.171299	1	-0.0275304	-0.553768	-0.079907	0.004	-0.313969	4	-0.0637907	0.004	-0.290792	4	-0.290792	4	40	0.004	5	19	4	1	hill	3	13	0	FALSE	0.270342	-0.197963	0.197963	0.3	0.0455742	-2.7153	2.93759e-05	18.0703	0.0455742	-0.197963	NA	NA	NA	NA	NA	NA
[truncated: 2,251 more rows]
[truncated: 13 more columns]

## Sheet: KCC_assay_data
m5id	m4id	aeid	acid	kcc2	kcc3	kcc4	kcc5	kcc6	kcc7	kcc8	kcc10	aenm	assay_component_endpoint_name	assay_component_endpoint_desc	assay_function_type	normalized_data_type	burst_assay	key_positive_control	signal_direction	intended_target_type	intended_target_type_sub	intended_target_family	intended_target_family_sub	cell_viability_assay	spid	chid	casn	dsstox_substance_id	code	chnm	bmad	coff	bmr	resp_max	resp_min	max_mean	max_mean_conc	min_mean	min_mean_conc	max_med	max_med_conc	min_med	min_med_conc	max_med_diff	max_med_diff_conc	conc_max	conc_min	nconc	npts
[truncated: 1,817 more rows]
[truncated: 38 more columns]

[truncated: 2 more sheets: All_venn_aeids, 4way_venn_aeids]
